# Supplementary material for: An interpretable deep learning framework identifies proteomic drivers of Alzheimer’s disease
Source: Front Cell Dev Biol. 2024 Sep 17;12:1379984. doi: 10.3389/fcell.2024.1379984 (PMC11442384; doi:10.3389/fcell.2024.1379984)
Supplement: Supplementary file 2 [file DataSheet1.XLSX]

## Sheet: Contents
Supplementary Tables
Table S1	List of genes mapping to multiple protein identifiers in the Banner data set
Table S2	List of genes mapping to multiple protein identifiers in the ROSMAP (Round 1) data set
Table S3	List of genes mapping to multiple protein identifiers in the MSBB data set
Table S4	Results and hyperparameters for the model optimization with Optuna - Round 1
Table S5	Results and hyperparameters for the model optimization with Optuna - Round 2
Table S6	Results of training on the whole data set using the 18 solutions selected from optimization Round 2
Table S7	List of proteins for each signaling module extracted with EnsembleOmicsAE
Table S8	Enriched GO terms for the signaling modules extracted with EnsembleOmicsAE
Table S9	List of proteins for each cluster extracted using Spearman correlation
Table S10	Enriched GO terms for the clusters extracted using Spearman correlation
Table S11	APOE allele frequency in the combined patient cohort

## Sheet: Table S1
Gene name	Accession
HLA-B	P30479
HLA-B	P30481
HLA-B	P01889
HLA-B	P30493
HLA-B	P30487
HLA-B	P30462
HLA-B	P30485
HLA-B	P30466
HLA-B	P30461
TUBB4A	P04350
TUBB4A	M0R2D3
TUBB4A	M0R042
TUBB4A	M0R0X0
TUBB4A	M0QX14
TUBB4A	M0QY37
TUBB4A	M0R1I1
TUBB4A	M0R0M1
GFAP	P14136
GFAP	P14136-3
GFAP	K7EJU1
GFAP	K7EKD1
GFAP	K7EJK1
GFAP	K7EPI4
GFAP	K7EPT8
ANK2	I6L894
ANK2	Q01484-5
ANK2	E9PHW9
ANK2	E9PCH6
ANK2	H0Y8Y2
ANK2	Q01484-7
ANK2	D6R9U4
HLA-A	P01892
HLA-A	Q5SRN5
HLA-A	P30455
HLA-A	P05534
HLA-A	P16188
HLA-A	P30447
HLA-A	P30456
MACF1	H3BQK9
MACF1	Q9UPN3
MACF1	Q9UPN3-3
MACF1	E9PLY5
MACF1	E9PLY0
MACF1	H0Y314
CAMK2D	E9PBG7
CAMK2D	Q13557-6
CAMK2D	Q13557-10
CAMK2D	Q13557-4
CAMK2D	Q13557-12
CAMK2D	H0Y9C2
MAPT	P10636
MAPT	P10636-8
MAPT	P10636-6
MAPT	P10636-4
MAPT	P10636-2
SORBS2	O94875-11
SORBS2	O94875-7
SORBS2	O94875-4
SORBS2	O94875-2
SORBS2	C9JG84
EPB41L1	A0A0C4DH22
EPB41L1	Q9H4G0-2
EPB41L1	Q9H4G0-4
EPB41L1	H7C2K6
EPB41L1	Q4VXN8
ANK3	Q12955
ANK3	A0A087WTF3
ANK3	H0Y3A4
ANK3	A0A087WVC2
ANK3	H0Y9E9
CAMK2G	A0A0A0MS52
CAMK2G	Q13555
CAMK2G	Q13555-9
CAMK2G	Q13555-5
CAMK2G	Q5SWX3
DLGAP1	O14490-7
DLGAP1	O14490-6
DLGAP1	O14490-5
DLGAP1	A8MXQ8
DLGAP1	O14490-3
MAP4	P27816
MAP4	E7EVA0
MAP4	F8W9U4
MAP4	P27816-5
MAP4	P27816-7
NDRG2	Q9UN36
NDRG2	G3V392
NDRG2	G3V5G0
NDRG2	G3V4S2
NDRG2	G3V358
CADPS	Q9ULU8
CADPS	Q9ULU8-3
CADPS	F1T0E5
CADPS	H0YFP0
CADPS	H7C4T6
TUBB6	Q9BUF5
TUBB6	K7ESM5
TUBB6	K7ES63
TUBB6	K7EQT3
KLC1	Q07866-6
KLC1	Q07866-8
KLC1	Q07866-7
KLC1	Q07866-3
DLG1	Q12959-9
DLG1	Q12959
DLG1	Q12959-2
DLG1	C9JN61
HLA-DRB1	P04229
HLA-DRB1	Q5Y7A7
HLA-DRB1	P13760
HLA-DRB1	P20039
LMO7	F8WD26
LMO7	Q8WWI1
LMO7	Q8WWI1-2
LMO7	E9PMS6
NDRG4	Q9ULP0-6
NDRG4	Q9ULP0
NDRG4	H3BM40
NDRG4	H3BVF3
ABLIM2	Q6H8Q1-9
ABLIM2	Q6H8Q1-5
ABLIM2	Q6H8Q1-6
ABLIM2	Q6H8Q1-4
DLG2	Q15700-2
DLG2	E9PN83
DLG2	Q15700-4
DLG2	E9PIW2
RAPGEF2	Q9Y4G8
RAPGEF2	H0YAJ8
RAPGEF2	H0Y8T6
RAPGEF2	H0Y905
DNM1L	O00429
DNM1L	O00429-6
DNM1L	O00429-8
DNM1L	F8VUJ9
RAP1GAP	P47736-2
RAP1GAP	X6R8W7
RAP1GAP	P47736-4
RAP1GAP	J3KPC5
TPM3	P06753-6
TPM3	P06753-4
TPM3	P06753-3
TPM3	J3KN67
EPB41L2	E9PHY5
EPB41L2	O43491-4
EPB41L2	O43491-3
EPB41L2	H0Y5B0
TANC2	Q9HCD6-2
TANC2	J3KRP9
TANC2	J3KTM5
TANC2	J3QQY7
SORBS1	Q9BX66-12
SORBS1	Q9BX66-11
SORBS1	Q9BX66-5
SORBS1	Q9BX66-6
ATP6V0A1	Q93050-1
ATP6V0A1	Q93050-3
ATP6V0A1	K7EN36
ATP6V0A1	K7ENA1
MAP2	P11137
MAP2	P11137-3
MAP2	E7EV03
MAP2	P11137-4
TPM1	F5H7S3
TPM1	P09493
TPM1	P09493-6
TPM1	P09493-9
CAPNS1	P04632
CAPNS1	U3KQE2
CAPNS1	K7ES78
CAPNS1	U3KPR7
EPS15L1	Q9UBC2-2
EPS15L1	Q9UBC2
EPS15L1	Q9UBC2-3
EPS15L1	M0QY01
MLLT4	J3KN01
MLLT4	A8MQ02
MLLT4	Q5TIG5
MLLT4	P55196-2
PLEC	Q15149-3
PLEC	Q15149-8
PLEC	Q15149
PLEC	H0YDN1
TMPO	P42167-2
TMPO	G5E972
TMPO	P42166
TMPO	H0YJH7
MBP	P02686
MBP	P02686-3
MBP	P02686-6
MBP	J3KT01
PCM1	A6NNN6
PCM1	Q15154-2
PCM1	E7ETA6
PCM1	E7EV93
RTN4	Q9NQC3
RTN4	Q9NQC3-5
RTN4	Q9NQC3-2
RTN4	Q9NQC3-3
RTN3	O95197
RTN3	O95197-4
RTN3	O95197-3
RTN3	F5H617
DST	Q03001
DST	E9PEB9
DST	Q03001-3
DST	H0YC65
MAP4K4	O95819-3
MAP4K4	O95819-5
MAP4K4	G5E948
MAP4K4	E7EN19
DPP10	Q8N608-3
DPP10	Q8N608-2
DPP10	Q8N608
PLEKHA5	Q9HAU0-6
PLEKHA5	Q9HAU0-4
PLEKHA5	Q9HAU0-8
PDE4D	Q08499-11
PDE4D	Q08499
PDE4D	Q08499-10
GBAS	O75323
GBAS	H7C333
GBAS	C9J7B1
ANKS1B	Q7Z6G8
ANKS1B	Q7Z6G8-3
ANKS1B	F8VR14
ACTN1	P12814-3
ACTN1	P12814
ACTN1	H9KV75
ATP5B	P06576
ATP5B	F8W0P7
ATP5B	H0YI37
SLC8A1	P32418-5
SLC8A1	P32418-3
SLC8A1	P32418-2
KIF21A	Q7Z4S6
KIF21A	Q7Z4S6-4
KIF21A	H0YI78
CD200	U3KQG5
CD200	P41217
CD200	F8W7G1
HNRNPM	P52272
HNRNPM	M0R019
HNRNPM	M0QZM1
RIMS1	Q86UR5
RIMS1	Q86UR5-8
RIMS1	E5RGM0
PNPLA6	Q8IY17
PNPLA6	M0R2C2
PNPLA6	M0R2H4
TOM1L2	Q6ZVM7
TOM1L2	Q6ZVM7-5
TOM1L2	B7Z2U2
RIMS2	Q9UQ26
RIMS2	Q9UQ26-8
RIMS2	D6RA03
NTRK2	Q16620-4
NTRK2	Q16620-5
NTRK2	Q16620-2
PCBP2	Q15366-3
PCBP2	F8VZX2
PCBP2	Q15366-6
TPD52	P55327-4
TPD52	P55327-5
TPD52	H0YC44
MATR3	P43243
MATR3	A8MXP9
MATR3	D6REK4
BAIAP2	Q9UQB8-4
BAIAP2	Q9UQB8
BAIAP2	I3L4C2
TACC1	O75410-2
TACC1	O75410
TACC1	O75410-4
STRN3	Q13033
STRN3	Q13033-2
STRN3	H0YJT2
EEF1A1	P68104
EEF1A1	P68104-2
EEF1A1	A0A087WVQ9
EPN2	E9PBC1
EPN2	I3L2B2
EPN2	I3L356
ENAH	Q8N8S7
ENAH	Q8N8S7-2
ENAH	A0A075B6E5
CADPS2	A0A087X1P3
CADPS2	F8W8P5
CADPS2	H0Y8B5
MXRA7	P84157
MXRA7	P84157-3
MXRA7	Q6ZR64
SIRT2	Q8IXJ6
SIRT2	A0A0A0MRF5
SIRT2	F8WCF4
CLASP2	E7EW49
CLASP2	O75122
CLASP2	H7C4M5
EPB41L3	Q9Y2J2
EPB41L3	Q9Y2J2-4
EPB41L3	Q9Y2J2-2
PPP2R5C	Q13362-4
PPP2R5C	Q13362
PPP2R5C	Q13362-2
MYL6	G8JLA2
MYL6	P60660
MYL6	G3V1V0
TUBB3	Q13509
TUBB3	G3V2A3
TUBB3	G3V542
PPP2CB	P62714
PPP2CB	H0YC23
PPP2CB	E5RHC1
OGDH	E9PCR7
OGDH	E9PDF2
OGDH	Q02218
HSPA8	P11142
HSPA8	E9PN89
HSPA8	E9PK54
MINK1	Q8N4C8-3
MINK1	Q8N4C8-4
MINK1	I3L2I2
SH3GLB2	Q9NR46-2
SH3GLB2	B7ZC38
SH3GLB2	B7ZC39
SLC3A2	F5GZS6
SLC3A2	P08195-3
SLC3A2	F5H867
IGHG1	A0A087X079
IGHG1	A0A087WV47
IGHG1	A0A087X1C7
NFASC	O94856-9
NFASC	X6RKN2
NFASC	O94856-8
TJP1	G3V1L9
TJP1	G5E9E7
TJP1	H0YLT6
ACTN4	O43707
ACTN4	H7C144
ACTN4	K7EJH8
LRRFIP1	Q32MZ4-3
LRRFIP1	Q32MZ4-4
LRRFIP1	C9JTC6
TOM1	O60784
TOM1	O60784-2
TOM1	B0QY01
MYH10	P35580-4
MYH10	P35580-3
MYH10	P35580-5
EIF3G	O75821
EIF3G	K7EL20
EIF3G	K7ER90
SHANK2	A6NHU9
SHANK2	Q9UPX8
SHANK2	H7BZV1
HEXDC	Q8WVB3
HEXDC	Q8WVB3-2
HEXDC	J3QKL0
CACNA2D2	Q9NY47
CACNA2D2	Q9NY47-3
CACNA2D2	C9JVC9
MACROD2	A1Z1Q3
MACROD2	A1Z1Q3-2
MACROD2	A1Z1Q3-6
MADD	Q8WXG6
MADD	Q8WXG6-7
MADD	Q8WXG6-4
CD99L2	Q8TCZ2
CD99L2	Q8TCZ2-5
CD99L2	Q8TCZ2-3
CAMK2B	Q13554
CAMK2B	Q13554-3
CAMK2B	Q13554-6
PTK2	Q05397
PTK2	H0YB16
PTK2	E5RI03
AGAP1	E7EUN2
AGAP1	Q9UPQ3
AGAP1	H7C211
ACTR2	P61160-2
ACTR2	P61160
ACTR2	F5H6T1
AHCYL2	Q96HN2-2
AHCYL2	Q96HN2
AHCYL2	C9K0S0
KIF1A	Q12756-2
KIF1A	H7C0K6
KIF1A	H7C3Y8
DNAJC6	O75061-2
DNAJC6	O75061
DNAJC6	S4R305
RBFOX1	J3KNW3
RBFOX1	B7Z1U7
RBFOX1	F8VZG9
PRKACB	P22694-9
PRKACB	P22694-7
PRKACB	P22694
IQSEC1	Q6DN90
IQSEC1	A0A087WWK8
IQSEC1	A0A0C4DGT3
CD99	P14209
CD99	A0A096LP69
CD99	H7C2F2
MLIP	Q5VWP3-3
MLIP	Q5VWP3-2
MLIP	E9PFJ4
DNM2	P50570-3
DNM2	P50570
DNM2	P50570-2
CLIP1	P30622
CLIP1	P30622-1
CLIP1	P30622-2
PPP3CA	Q08209
PPP3CA	Q08209-2
PPP3CA	E9PK68
NCAM1	P13591
NCAM1	H7BYX6
NCAM1	A0A087X1V2
ACAP2	Q15057
ACAP2	H7C3K3
ACAP2	H7C3Q8
ADCYAP1R1	P41586
ADCYAP1R1	E9PFU5
ADCYAP1R1	P41586-3
KCNMA1	Q5SVJ7
KCNMA1	Q5SVK0
KCNMA1	Q12791-7
NRXN3	Q9Y4C0
NRXN3	Q9Y4C0-4
NRXN3	Q9HDB5-4
RANBP3	Q9H6Z4-2
RANBP3	Q9H6Z4
RANBP3	K7EPW1
PFKM	P08237
PFKM	F8VZQ1
PFKM	F8VTQ3
GNB1	P62873
GNB1	F6UT28
GNB1	F6X3N5
SYNGAP1	Q96PV0
SYNGAP1	Q96PV0-2
SYNGAP1	B7ZCA0
SYT7	F5H126
SYT7	F5H1N2
SYT7	O43581-2
CASK	O14936-4
CASK	O14936-2
CASK	O14936
CS	O75390
CS	H0YIC4
CS	F8VWQ5
ITSN1	Q15811
ITSN1	Q15811-2
ITSN1	Q15811-7
RUFY3	Q7L099
RUFY3	Q7L099-4
RUFY3	Q7L099-2
ACP1	P24666
ACP1	P24666-2
ACP1	P24666-3
BCAS1	H0Y542
BCAS1	O75363
BCAS1	A0A0A0MRP7
CACNA2D1	P54289-2
CACNA2D1	P54289-3
CACNA2D1	P54289-4
PDE4A	P27815
PDE4A	P27815-7
PDE4A	P27815-5
AAK1	Q2M2I8
AAK1	A0A096LP25
AAK1	A0A096LP60
TTYH1	Q9H313-3
TTYH1	Q9H313
TTYH1	Q9H313-2
GNAS	P63092
GNAS	P63092-2
GNAS	H0Y7F4
MARK2	E9PC69
MARK2	Q7KZI7
MARK2	Q7KZI7-9
SRCIN1	A0A087X165
SRCIN1	A0A087WU33
SRCIN1	A0A087WTE6
GNAO1	P09471
GNAO1	P09471-2
GNAO1	H3BTM2
RAP1B	P61224
RAP1B	F5GZG1
RAP1B	P61224-4
GRIN1	Q05586-5
GRIN1	Q5VSF9
GRIN1	Q05586-7
PDE2A	O00408-2
PDE2A	O00408
PDE2A	C9JPD5
DCLK1	O15075
DCLK1	O15075-2
DCLK1	Q5VZY9
AGAP3	Q96P47
AGAP3	E7ESL9
AGAP3	H7C4U6
2024-09-05	G3XAH0
2024-09-05	Q99719
2024-09-05	B4DJ62
ACTR10	Q9NZ32
ACTR10	H0YJE8
KCNAB1	Q14722-2
KCNAB1	C9JQ60
RAPGEF5	A8MQ07
RAPGEF5	E9PGY3
CNTN4	Q8IWV2
CNTN4	Q8IWV2-3
U2SURP	O15042
U2SURP	H7C4P4
EPN1	Q9Y6I3
EPN1	Q9Y6I3-1
LAMA2	P24043
LAMA2	A0A087WX80
BCCIP	Q9P287-2
BCCIP	Q9P287
BSDC1	Q9NW68
BSDC1	Q9NW68-4
CAMK2A	Q9UQM7-2
CAMK2A	Q9UQM7
CDC42BPA	Q5VT25-2
CDC42BPA	Q5VT25
ANK1	P16157-3
ANK1	P16157-21
ATP2B3	Q16720-2
ATP2B3	Q16720
SLK	Q9H2G2-2
SLK	Q9H2G2
DBN1	Q16643-3
DBN1	Q16643-2
PPA2	Q9H2U2
PPA2	A0A0C4DGB9
CSNK1D	P48730
CSNK1D	P48730-2
GPHN	F5H039
GPHN	Q9NQX3
PSIP1	O75475
PSIP1	O75475-3
SUGT1	Q9Y2Z0-2
SUGT1	Q9Y2Z0
MKL2	Q9ULH7
MKL2	I3L2S3
PFN2	P35080
PFN2	G5E9Q6
CORO6	J3KSS5
CORO6	Q6QEF8-5
LIME1	Q9H400
LIME1	A0A087WZP9
MBNL1	A0A0A0MQX8
MBNL1	H7C4T5
VAPA	Q9P0L0
VAPA	Q9P0L0-2
TWF1	Q12792
TWF1	Q12792-3
CACNB3	P54284
CACNB3	F8VUW8
CRAT	P43155
CRAT	F2Z2C5
ITGA6	P23229-6
ITGA6	P23229
ROBO2	Q9HCK4
ROBO2	H7C4U9
PRPF40A	O75400
PRPF40A	O75400-3
FDXR	P22570
FDXR	A0A0A0MSZ4
PPIA	F8WE65
PPIA	P62937-2
HEPACAM	Q14CZ8
HEPACAM	Q14CZ8-2
ATE1	F5GXE4
ATE1	O95260
RHOC	Q5JR08
RHOC	Q5JR05
FHL2	Q14192
FHL2	Q14192-2
FAM219A	Q5T593
FAM219A	A0A0A0MRW3
GLS	O94925
GLS	O94925-3
SLC1A2	P43004
SLC1A2	P43004-3
PITPNC1	Q9UKF7
PITPNC1	A0A0C4DGP0
DUSP12	Q9UNI6
DUSP12	V9GY92
KAZN	Q674X7
KAZN	Q674X7-3
CHGB	P05060
CHGB	A0A0A0MT66
ZSCAN18	Q8TBC5
ZSCAN18	Q8TBC5-2
STXBP1	P61764
STXBP1	P61764-2
MYO18A	Q92614
MYO18A	Q92614-3
NIF3L1	Q9GZT8
NIF3L1	Q9GZT8-3
TUBA1A	Q71U36
TUBA1A	F8VRZ4
MTHFD1	P11586
MTHFD1	F5H2F4
PLCB1	Q9NQ66
PLCB1	Q9NQ66-2
PDLIM2	A0A087WVI1
PDLIM2	A0A087WXJ0
CAB39L	Q9H9S4
CAB39L	B7ZBJ6
RUFY2	Q8WXA3
RUFY2	Q8WXA3-4
DCTN1	Q14203
DCTN1	E7EX90
SGIP1	Q9BQI5
SGIP1	Q9BQI5-4
CLIP2	Q9UDT6
CLIP2	Q9UDT6-2
ATP2B2	Q01814
ATP2B2	Q01814-2
ZZEF1	O43149
ZZEF1	O43149-3
AP3S1	Q92572
AP3S1	F5H459
GRIPAP1	Q4V328
GRIPAP1	A0A075B793
SNAP25	P60880-2
SNAP25	P60880
MYH11	P35749-2
MYH11	P35749
CTNNA2	P26232-5
CTNNA2	P26232
GYG2	O15488-4
GYG2	O15488
PAIP1	Q9H074
PAIP1	Q9H074-2
TUBA4A	P68366
TUBA4A	C9JQ00
BIN1	O00499
BIN1	O00499-11
ATP6V1C1	P21283
ATP6V1C1	E7EV59
KIAA1109	Q2LD37
KIAA1109	H0Y781
MPRIP	H0Y2S9
MPRIP	Q6WCQ1
B2M	H0YL18
B2M	J3KNU0
ARHGAP32	A7KAX9
ARHGAP32	E9PRH3
HNRNPU	Q00839
HNRNPU	Q00839-2
CEP170	Q5SW79
CEP170	Q5SW79-2
CSPG5	O95196
CSPG5	O95196-2
TMOD2	Q9NZR1
TMOD2	G5EA42
ATP2A2	P16615
ATP2A2	P16615-2
CCT3	P49368
CCT3	P49368-2
ATP2B4	P23634
ATP2B4	P23634-2
2024-09-02	Q15019
2024-09-02	C9IY94
MTSS1L	Q765P7
MTSS1L	H3BPV0
SART3	Q15020
SART3	F8VV04
DGKZ	Q13574-3
DGKZ	Q13574-4
MTDH	Q86UE4
MTDH	E5RJU9
HLA-C	A2AEA2
HLA-C	P04222
HSPBP1	Q9NZL4
HSPBP1	K7EMM7
FMN1	Q68DA7
FMN1	Q68DA7-5
FBXL18	Q96ME1-4
FBXL18	Q96D16
CTSB	P07858
CTSB	E9PQM1
PDE4B	Q07343-3
PDE4B	Q07343
ATP6V0D1	F5GYQ1
ATP6V0D1	H3BQJ1
SIRPB1	Q5TFQ8
SIRPB1	O00241
NOLC1	Q14978-3
NOLC1	A0A0A0MRM9
CFL1	E9PK25
CFL1	E9PS23
SYNJ2BP-COX16	A0A087WUM0
SYNJ2BP-COX16	A0A087WYV9
OS9	Q13438
OS9	F8W1V2
IKBIP	Q70UQ0
IKBIP	Q70UQ0-4
PPFIBP1	Q86W92-2
PPFIBP1	Q86W92
TAF15	Q92804
TAF15	A0A075B7D9
ZNF598	Q86UK7
ZNF598	Q86UK7-4
PAFAH1B1	P43034
PAFAH1B1	I3L3N5
PITPNM2	Q9BZ72-2
PITPNM2	Q9BZ72
KIAA0195	Q12767
KIAA0195	J3QSG7
DLGAP4	Q9Y2H0
DLGAP4	Q9Y2H0-1
ROBO1	Q9Y6N7
ROBO1	H7C545
SLC9A3R2	Q15599-2
SLC9A3R2	Q15599-3
SRPK2	P78362
SRPK2	C9JWF7
MTCL1	Q9Y4B5
MTCL1	Q9Y4B5-3
CLUH	O75153
CLUH	I3L2B0
MON2	Q7Z3U7
MON2	Q7Z3U7-5
MFSD10	Q14728
MFSD10	D6RE79
GNAL	P38405
GNAL	P38405-2
TBC1D1	Q86TI0-2
TBC1D1	H0Y8P0
PUM2	Q8TB72-3
PUM2	C9JW01
MFSD6	Q6ZSS7
MFSD6	H7C0X2
PTOV1	M0QYH6
PTOV1	M0QYH7
DNAJB1	P25685
DNAJB1	M0R128
TXNRD2	E7ENA2
TXNRD2	D3YTF8
TBC1D17	Q9HA65
TBC1D17	M0R2L2
GNB3	E9PCP0
GNB3	F5H100
CRYAB	E9PR44
CRYAB	E9PRS4
TTC21A	Q8NDW8
TTC21A	A0A0C4DH51
ACTG1	I3L4N8
ACTG1	K7EM38
KNG1	P01042-2
KNG1	P01042
PEA15	Q15121
PEA15	B1AKZ5
IDH3A	P50213
IDH3A	P50213-2
ACIN1	E7EQT4
ACIN1	Q9UKV3-5
PLA2G6	O60733
PLA2G6	O60733-2
CA1	P00915
CA1	E5RIF9
PPM1A	P35813
PPM1A	P35813-2
PFKFB2	O60825
PFKFB2	O60825-2
CHN1	P15882
CHN1	P15882-2
CDK18	Q07002
CDK18	Q07002-3
SLC39A12	Q504Y0-3
SLC39A12	Q504Y0
GOSR2	E7EQ34
GOSR2	I3L4Z6
MAP7	Q14244
MAP7	A0A087WZ40
MCTP1	Q6DN14
MCTP1	D6RA42
PVRL3	Q9NQS3
PVRL3	Q9NQS3-3
SDHB	P21912
SDHB	A0A087WXX8
SH3KBP1	Q96B97
SH3KBP1	Q5VSN0
CAPZB	B1AK88
CAPZB	P47756
RPRD2	Q5VT52-3
RPRD2	Q5VT52
COX19	Q49B96
COX19	F8WEL9
CNBP	P62633
CNBP	P62633-4
PDE1C	Q14123
PDE1C	A0A0A0MS69
CNKSR2	Q8WXI2
CNKSR2	Q8WXI2-4
MOG	Q16653
MOG	Q16653-13
IL1RAP	Q9NPH3-5
IL1RAP	Q9NPH3
ABL2	P42684
ABL2	P42684-5
USP15	Q9Y4E8
USP15	Q9Y4E8-3
NSFL1C	Q9UNZ2
NSFL1C	Q9UNZ2-4
ZFYVE19	H3BRF9
ZFYVE19	Q96K21-3
CARNS1	A5YM72-3
CARNS1	A5YM72-4
AMER2	Q8N7J2
AMER2	Q8N7J2-2
NPM1	P06748
NPM1	P06748-2
USP54	Q70EL1
USP54	H7C296
HAPLN1	P10915
HAPLN1	D6RFI7
VEZT	Q9HBM0
VEZT	F8W8C2
SRI	P30626
SRI	E9PG82
RAD23A	P54725-3
RAD23A	P54725
MYEF2	A0A0A0MQW0
MYEF2	A0A0A0MR39
ACAN	A0A087X1T7
ACAN	P16112-2
CALD1	Q05682-5
CALD1	Q05682
KRAS	P01116-2
KRAS	P01116
RGS7	P49802
RGS7	Q5T3H5
CKB	P12277
CKB	H0YJK0
GAP43	P17677
GAP43	P17677-2
DPYSL3	Q14195-2
DPYSL3	D6RF19
MAP1B	P46821
MAP1B	D6RA40
DMD	P11532
DMD	H0Y304
SIRPA	P78324
SIRPA	P78324-2
SYN1	P17600
SYN1	P17600-2
KIF2A	O00139-4
KIF2A	O00139-2
PVRL2	Q92692-2
PVRL2	Q92692
TNS1	E9PGF5
TNS1	E7ERH1
EIF2B4	Q9UI10
EIF2B4	Q9UI10-3
ATAT1	Q5SQI0-3
ATAT1	Q5SQI0
RABGAP1L	Q5R372-8
RABGAP1L	Q5R372
HSD11B1L	A0A087WWR3
HSD11B1L	J3QKQ3
UBE2O	Q9C0C9
UBE2O	K7ES11
AP2B1	P63010
AP2B1	P63010-3
ATP6V1H	Q9UI12-2
ATP6V1H	G3V126
IGSF8	Q969P0
IGSF8	C9J8Z4
FBXO38	Q6PIJ6
FBXO38	Q6PIJ6-3
GNB2	P62879
GNB2	C9JIS1
ARFIP1	P53367
ARFIP1	P53367-2
WNK2	Q9Y3S1
WNK2	H0Y7J9
KIAA1468	Q9P260
KIAA1468	Q9P260-2
CACNA1F	O60840
CACNA1F	H7C549
PDCD6	O75340
PDCD6	O75340-2
SYT1	P21579
SYT1	J3KQA0
PPFIA2	G3V200
PPFIA2	O75334-6
NSF	P46459
NSF	K7EQD6
FLAD1	Q8NFF5
FLAD1	Q5T190
NT5C2	P49902
NT5C2	Q5JUV4
ARHGEF2	V9GYM8
ARHGEF2	V9GYF0
PTPRF	P10586
PTPRF	H0Y4H1
DLG3	Q92796
DLG3	Q5JUW8
GIT1	Q9Y2X7-3
GIT1	Q9Y2X7
CDC42BPB	Q9Y5S2
CDC42BPB	H0YLY0
CIT	O14578-4
CIT	H7BYJ3
SNAP91	O60641
SNAP91	O60641-4
SEC31A	D6REX3
SEC31A	H0YAB3
SYNM	O15061
SYNM	A0A075B7B1
GRIA2	P42262
GRIA2	P42262-3
TLN2	Q9Y4G6
TLN2	H0YMT1
SPAG9	A0A087X2D8
SPAG9	O60271
TUBA8	C9J2C0
TUBA8	Q9NY65-2
UBA1	P22314
UBA1	Q5JRS3
SLC1A3	P43003
SLC1A3	E7EUS7
FBXL20	Q96IG2
FBXL20	J3KTA1
SYNE1	Q8NF91
SYNE1	F5GXQ8
PTPRS	Q13332-6
PTPRS	G8JL96
RUNDC3A	Q59EK9
RUNDC3A	Q59EK9-2
UFD1L	Q92890-1
UFD1L	C9J6N9
PCDH1	Q08174-2
PCDH1	D6RAX3
GANAB	Q14697
GANAB	Q14697-2
SPTBN1	Q01082
SPTBN1	Q01082-2
MOCS2	O96007
MOCS2	O96033
GSN	P06396-3
GSN	P06396
MTAP	Q13126
MTAP	F8WES2
PRKCB	P05771-2
PRKCB	P05771
FBLN1	P23142
FBLN1	P23142-4
RALGAPA1	Q6GYQ0-6
RALGAPA1	Q6GYQ0
DIP2C	Q9Y2E4
DIP2C	F6XJ20
TSC22D1	Q15714
TSC22D1	Q15714-2
CPLX2	Q6PUV4
CPLX2	D6R960
AP2M1	Q96CW1
AP2M1	C9JTK4
RPL10	P27635
RPL10	F8W7C6
PDCD6IP	Q8WUM4-2
PDCD6IP	F8WDK9
SYNJ1	C9JFZ1
SYNJ1	H7BZ56
HDGFRP2	Q7Z4V5
HDGFRP2	Q7Z4V5-3
RPL7A	P62424
RPL7A	Q5T8U3
CTNNB1	P35222
CTNNB1	E7EMJ5
APOB	P04114
APOB	A0A087WTM7
DNM1	Q05193
DNM1	Q05193-2
TJP2	Q9UDY2-6
TJP2	Q9UDY2-2
EIF4G1	Q04637-9
EIF4G1	E7EUU4
KIF13A	Q9H1H9-3
KIF13A	H0Y307
SHF	H0YLM1
SHF	H0YKA8
GDI2	P50395
GDI2	Q5SX86
ARHGEF11	O15085-2
ARHGEF11	O15085
BCAT1	P54687-5
BCAT1	P54687-4
USP7	Q93009
USP7	H3BND8
RAP1GDS1	P52306-3
RAP1GDS1	P52306-4
ERC2	O15083
ERC2	H7C4G9
MYH14	Q7Z406
MYH14	Q7Z406-6
PTPRD	P23468
PTPRD	P23468-4
NRXN1	E7ERL8
NRXN1	P58400
FLII	Q13045
FLII	J3KS54
LSM14B	Q9BX40-2
LSM14B	Q5TBP9
ATP8A1	Q9Y2Q0
ATP8A1	Q9Y2Q0-3
SBF1	O95248
SBF1	G5E933
2024-09-08	Q92599
2024-09-08	A6NFQ9
CEP170B	Q9Y4F5
CEP170B	Q9Y4F5-2
KTN1	Q86UP2
KTN1	Q86UP2-3
L1CAM	P32004
L1CAM	E7EMY4
STX16	O14662-4
STX16	O14662
KLHL2	O95198
KLHL2	D6R9G5
ACAA2	P42765
ACAA2	K7ER88
STXBP5L	E9PFI2
STXBP5L	Q9Y2K9
IMMT	Q16891-4
IMMT	Q16891-2
PALM	O75781
PALM	O75781-2
CLASP1	Q7Z460
CLASP1	Q7Z460-4
SSR1	P43307
SSR1	C9IZQ1
CHL1	O00533
CHL1	A0A087X0M8
ADD3	Q9UEY8
ADD3	Q9UEY8-2
PTPN11	Q06124
PTPN11	Q06124-2
PPIP5K2	O43314
PPIP5K2	H0Y9S9
MAGI2	Q86UL8
MAGI2	E7EWI0
DTNBP1	A6NFV8
DTNBP1	D6RJC6
MICAL3	Q7RTP6
MICAL3	J3KRP8
DCLK2	Q8N568-3
DCLK2	Q8N568
NUMA1	Q14980-2
NUMA1	Q14980
HECTD4	F8VWT9
HECTD4	Q9Y4D8-5
AP3D1	O14617-5
AP3D1	O14617-2
VPS13C	Q709C8
VPS13C	Q709C8-2
GAPDH	P04406
GAPDH	P04406-2
2024-09-07	Q16181
2024-09-07	Q16181-2
SRGAP3	O43295-2
SRGAP3	O43295
ABLIM3	O94929
ABLIM3	A0A0C4DGA7
FMN2	Q9NZ56
FMN2	B0QZA8
CANX	P27824
CANX	D6RB85
CHP1	Q99653
CHP1	H0YNG9
OXR1	Q8N573
OXR1	Q8N573-5
CLTB	P09497
CLTB	P09497-2
ARHGEF12	Q9NZN5
ARHGEF12	Q9NZN5-2
USP48	Q86UV5
USP48	E9PRY5
PLXNB2	O15031
PLXNB2	A0A087WU36
CCDC88A	Q3V6T2
CCDC88A	Q3V6T2-3
RTN1	Q16799
RTN1	Q16799-3
PPHLN1	F8W0Q9
PPHLN1	Q8NEY8
PSD3	Q9NYI0
PSD3	B4DKF8
ACTN2	P35609
ACTN2	P35609-2
DOCK9	Q9BZ29-4
DOCK9	Q9BZ29-5
AGRN	O00468-6
AGRN	O00468-3
OXCT1	P55809
OXCT1	P55809-2
DPP6	P42658-2
DPP6	P42658
TRAF3	A6NHG8
TRAF3	Q13114
ALDOC	P09972
ALDOC	J3QKK1
STX1A	Q16623
STX1A	Q16623-3
PRUNE2	Q8WUY3
PRUNE2	Q5JUB8
CAMKK2	Q96RR4
CAMKK2	Q96RR4-7
C3orf33	Q6P1S2
C3orf33	F8WCI5
SH3GLB1	Q9Y371-2
SH3GLB1	Q9Y371
INPP5A	Q14642
INPP5A	B1AP38
CTNND2	Q9UQB3
CTNND2	E9PHB5
ARL6IP4	F8WCT1
ARL6IP4	H7BZV4
RAPGEF1	Q13905
RAPGEF1	H0Y4V2
DNM3	Q9UQ16-3
DNM3	Q9UQ16-2
CRMP1	Q14194-2
CRMP1	Q14194
PKM	P14618
PKM	P14618-2
VPS13A	Q96RL7
VPS13A	Q96RL7-2
ACAT1	P24752
ACAT1	E9PKF3
AP2A2	O94973-2
AP2A2	O94973
YJEFN3	A6XGL0-2
YJEFN3	A6XGL0
NRCAM	Q92823-5
NRCAM	Q92823-3
ESYT1	Q9BSJ8-2
ESYT1	Q9BSJ8
ACSL6	Q9UKU0-1
ACSL6	Q9UKU0-8
ADD1	P35611-4
ADD1	E7ENY0
PPIAL4C	A0A075B767
PPIAL4C	A0A0B4J2A2
ANXA6	P08133
ANXA6	E5RK69
ADAM22	Q9P0K1
ADAM22	H7C3I4
CTNND1	O60716-3
CTNND1	C9JZR2
COL6A3	E7ENL6
COL6A3	P12111
VCAN	P13611
VCAN	P13611-2
DMXL1	F5H269
DMXL1	Q9Y485
SYN2	A0A087WW96
SYN2	A0A087X2E3
ARL6	Q9H0F7
ARL6	Q9H0F7-2
AP1B1	Q10567
AP1B1	Q10567-3
WDR47	O94967
WDR47	O94967-4
TKT	P29401
TKT	A0A0B4J1R6
CAMKV	Q8NCB2
CAMKV	Q8NCB2-3
ENO1	P06733
ENO1	P06733-2
RPP14	P86397
RPP14	O95059
LPHN1	O94910
LPHN1	O94910-2
DOCK1	Q14185
DOCK1	A0A096LNH6
H2AFY	O75367-2
H2AFY	O75367
TPD52L1	Q16890
TPD52L1	J3KNE7
ISYNA1	Q9NPH2
ISYNA1	J3QLD7
PLS3	P13797
PLS3	A0A0A0MSQ0
GPAA1	O43292
GPAA1	E9PLG8
ARHGEF7	Q14155-3
ARHGEF7	Q14155-5
DTNA	Q9Y4J8-2
DTNA	Q9Y4J8-11
NDUFV1	G3V0I5
NDUFV1	E9PJL9
GSTP1	P09211
GSTP1	A0A087X243
PLCG1	P19174-2
PLCG1	P19174
PRSS1	E7EQ64
PRSS1	A6XGL3
RNH1	P13489
RNH1	H0YCR7
PIP4K2B	P78356
PIP4K2B	A0A087WT35
GRIP1	F5H4N6
GRIP1	F5H3G9
PADI2	Q9Y2J8
PADI2	Q9Y2J8-2
ITGA2	P17301
ITGA2	E7ESP4
RAB3GAP1	Q15042-3
RAB3GAP1	Q15042
CAP1	Q01518
CAP1	Q01518-2
NFIX	Q14938-5
NFIX	Q14938
HSPB11	Q9Y547
HSPB11	X6R7Y7
SPATS2L	Q9NUQ6-2
SPATS2L	Q9NUQ6
ASAP1	Q9ULH1
ASAP1	H0YBM4
RGS14	O43566
RGS14	O43566-6
NCOA1	Q15788-2
NCOA1	Q15788
SFXN4	Q6P4A7
SFXN4	Q6P4A7-3
ACOT7	O00154
ACOT7	K7EKP8
SEZ6L2	A0A087WYL5
SEZ6L2	Q6UXD5
ATP1B1	P05026
ATP1B1	V9GYR2
RAPGEF4	Q8WZA2
RAPGEF4	Q8WZA2-5
RENBP	A6NKZ2
RENBP	F8WE83
PPP1R12A	O14974
PPP1R12A	O14974-4
CACNA1A	O00555-4
CACNA1A	O00555
GRIA1	P42261
GRIA1	P42261-6
KIAA1211L	Q6NV74
KIAA1211L	C9JXD6
POLR1D	Q9Y2S0
POLR1D	A0A087WTY1
PLP1	P60201
PLP1	B1B1G6
KIAA1217	Q5T5P2-2
KIAA1217	Q5T5P2
C2CD5	Q86YS7-5
C2CD5	Q86YS7-3
CCAR2	Q8N163
CCAR2	G3V119
PSMD8	P48556
PSMD8	K7EK21
YWHAE	P62258
YWHAE	K7EM20
PDIA3	P30101
PDIA3	H7BZJ3
C14orf159	Q7Z3D6-2
C14orf159	E5RJ62
PUM1	Q5T1Z8
PUM1	Q14671
GABBR1	Q9UBS5
GABBR1	Q9UBS5-2
TNIK	Q9UKE5
TNIK	Q9UKE5-3
ELP4	Q96EB1
ELP4	Q96EB1-3
QKI	Q96PU8
QKI	Q96PU8-3
MAPRE3	Q9UPY8
MAPRE3	Q9UPY8-2
2024-09-03	Q9UH03-2
2024-09-03	B1AHR1
NDUFV3	P56181-2
NDUFV3	P56181
SH2B1	Q9NRF2-3
SH2B1	H3BUN7
DPP3	G3V180
DPP3	Q9NY33-4
MYO1C	O00159-3
MYO1C	O00159
LARP1B	Q659C4
LARP1B	Q659C4-8
MIEF1	B0QY95
MIEF1	B0QY94
DNAJB6	O75190
DNAJB6	O75190-2
DBNL	Q9UJU6
DBNL	Q9UJU6-3
CTDP1	Q9Y5B0
CTDP1	Q9Y5B0-4
KIAA1549L	Q6ZVL6
KIAA1549L	H0YDE5
HNRNPR	O43390
HNRNPR	O43390-2
DYNC1I2	Q13409-2
DYNC1I2	Q13409-7
CBFB	Q13951-2
CBFB	Q13951
KCNAB2	Q13303
KCNAB2	Q13303-3
SCRIB	Q14160-3
SCRIB	Q14160
FBXO24	O75426-2
FBXO24	O75426
CADM1	A0A0A0MTJ8
CADM1	A0A087X0T8
FMNL2	Q96PY5-3
FMNL2	Q96PY5
PDE4DIP	E9PL24
PDE4DIP	A0A087WX83
PACS1	Q6VY07
PACS1	E9PSE1
GRM5	P41594
GRM5	P41594-2
AKAP7	O43687-2
AKAP7	Q9P0M2
INPP4A	Q96PE3
INPP4A	Q96PE3-4
ABLIM1	O14639-6
ABLIM1	O14639-5
CSNK1A1	P48729
CSNK1A1	P48729-3
CTSD	P07339
CTSD	F8W787
GRAP	A8MW78
GRAP	I3L2P9
LRRFIP2	Q9Y608
LRRFIP2	H7C3N9
SYNCRIP	O60506
SYNCRIP	O60506-3
MT1G	P13640
MT1G	P13640-2
RALYL	Q86SE5
RALYL	E5RJ39
EEF1D	E9PRY8
EEF1D	P29692-3
SYNPO	Q8N3V7
SYNPO	Q8N3V7-2
FXYD7	K7ENE8
FXYD7	K7EKU3
PLCD3	Q8N3E9
PLCD3	F5GXC1
SLC44A2	Q8IWA5-3
SLC44A2	Q8IWA5-2
SHANK1	H9KV90
SHANK1	Q9Y566
CAST	P20810-6
CAST	D6RBR1
PELP1	Q8IZL8
PELP1	I3L1P4
ABCF1	Q8NE71
ABCF1	Q5STZ8
GRIA4	G3V164
GRIA4	P48058
MAGI3	Q5TCQ9-3
MAGI3	Q5TCQ9-4
PPFIA1	Q13136
PPFIA1	H0YEF9
RHOT1	Q8IXI2-7
RHOT1	Q8IXI2-2
CTIF	O43310
CTIF	O43310-2
VPS29	Q9UBQ0
VPS29	F8VXU5
RASAL2	Q9UJF2-2
RASAL2	H0Y638
PCDH7	O60245
PCDH7	H0YAH0
NRD1	B1AKJ5
NRD1	H0Y5G9
NDRG3	Q9UGV2
NDRG3	Q9UGV2-2
GSTZ1	A0A0C4DFM0
GSTZ1	O43708
RPN2	P04844
RPN2	P04844-2
HM13	Q8TCT9-2
HM13	Q8TCT9
FLOT2	Q14254
FLOT2	J3QLD9
FMNL1	O95466
FMNL1	O95466-2
TOR1AIP2	Q8NFQ8
TOR1AIP2	Q9H496
UBXN8	O00124
UBXN8	A0A087X0J2
BCAS3	Q9H6U6-7
BCAS3	K7ESE9
UFL1	O94874
UFL1	O94874-3
KCNT1	C9JAX7
KCNT1	C9J9Y7
PARK7	Q99497
PARK7	K7EN27
CP	P00450
CP	E9PFZ2
TMEM145	Q8NBT3
TMEM145	M0QZX2
TPM2	Q5TCU3
TPM2	P07951-3
ARHGAP26	Q9UNA1
ARHGAP26	C9J6V4
PPT1	P50897
PPT1	Q5T0S4
CHMP6	Q96FZ7
CHMP6	I3L3E4
TIAL1	Q01085
TIAL1	Q01085-2
PI4KB	A0A0B4J1S8
PI4KB	Q9UBF8-2
TSC22D4	Q9Y3Q8
TSC22D4	H7BZ77
OPTN	Q96CV9
OPTN	Q96CV9-2
GABRG2	P18507
GABRG2	P18507-2
TMEM30A	Q9NV96
TMEM30A	Q9NV96-3
SLC25A11	Q02978
SLC25A11	I3L1P8
LAS1L	Q9Y4W2
LAS1L	R4GNF7
ARF3	P61204
ARF3	F5H6T5
NTRK3	Q16288
NTRK3	Q16288-2
WIPI2	Q9Y4P8-6
WIPI2	Q9Y4P8
SLC9A6	Q92581-2
SLC9A6	Q92581-3
ITSN2	Q9NZM3
ITSN2	Q9NZM3-4
EXOC7	Q9UPT5-1
EXOC7	B4DJ07
PVRL1	Q15223
PVRL1	Q15223-2
BEGAIN	Q9BUH8
BEGAIN	G3V3A2
SAAL1	Q96ER3
SAAL1	H0YCN7
FAM134A	Q8NC44
FAM134A	C9JIF3
PRODH	O43272
PRODH	A0A087WWM6
TRIM9	Q9C026-4
TRIM9	Q9C026-5
PDE1A	P54750-4
PDE1A	P54750
SEMA4D	Q92854
SEMA4D	Q92854-2
CLSTN1	O94985-2
CLSTN1	O94985
FBXO44	Q9H4M3
FBXO44	Q9H4M3-2
PICALM	Q13492
PICALM	H0YEY8
SERPINA1	P01009
SERPINA1	G3V2B9
WNK1	Q9H4A3-7
WNK1	H0YH68
SYNPO2	Q9UMS6-2
SYNPO2	Q9UMS6
TRAPPC13	A5PLN9-5
TRAPPC13	A5PLN9
IST1	P53990
IST1	P53990-2
RARS	P54136
RARS	P54136-2
MPZL1	Q9UEL6
MPZL1	O95297
PRRT2	Q7Z6L0
PRRT2	I3L0R5
DDHD1	Q8NEL9-4
DDHD1	Q8NEL9
BGN	P21810
BGN	C9JKG1
FAM73B	Q7L4E1
FAM73B	Q7L4E1-2
DMTN	Q08495
DMTN	Q08495-2
RLTPR	Q6F5E8
RLTPR	Q6F5E8-2
MYEOV2	Q8WXC6
MYEOV2	Q8WXC6-1
CDC42	P60953-1
CDC42	P60953
GC	P02774
GC	D6RF35
WASF1	Q92558
WASF1	Q5SZK4
CAMK1D	Q8IU85
CAMK1D	A0A087WUR6
ABCA2	Q9BZC7
ABCA2	Q9BZC7-3
CPEB2	J3KN18
CPEB2	Q7Z5Q1-6
AP2S1	M0R0N4
AP2S1	M0QZ21
DGKB	Q9Y6T7
DGKB	B5MCD5
SLAIN1	A0A0A0MSS3
SLAIN1	Q5T6P1
TGFBI	Q15582
TGFBI	H0Y9D7
OLFM2	K7EKW2
OLFM2	O95897
BRSK2	Q8IWQ3
BRSK2	Q8IWQ3-4
AIFM3	Q96NN9
AIFM3	Q96NN9-2
VDAC3	Q9Y277-2
VDAC3	Q9Y277
HOOK3	Q86VS8
HOOK3	H0YDM4
CRYM	Q14894
CRYM	I3L3Y1
AP1S2	P56377
AP1S2	F6SFB5
REEP6	Q96HR9
REEP6	A8MXN1
TEX2	Q8IWB9
TEX2	A0A087WVA8
RTKN	Q9BST9
RTKN	Q9BST9-2
GIT2	Q14161
GIT2	Q14161-10
NISCH	Q9Y2I1
NISCH	Q9Y2I1-4
NSMF	Q6X4W1
NSMF	Q6X4W1-3
ASNSD1	L0R819
ASNSD1	U3KQK8
PIKFYVE	Q9Y2I7
PIKFYVE	E9PDH4
SERBP1	Q8NC51
SERBP1	Q8NC51-3
BOD1	Q96IK1
BOD1	C9JNZ5
FHIT	P49789
FHIT	A0A0A0MRB0
SPEG	Q15772
SPEG	C9J8D8
TRIM46	Q7Z4K8
TRIM46	Q7Z4K8-2
PDXP	Q96GD0
PDXP	B1AHD3
CUX1	Q13948
CUX1	P39880-3
SUCO	Q9UBS9
SUCO	Q9UBS9-2
KANK3	Q6NY19
KANK3	A0A087X2C6
OPA3	Q9H6K4
OPA3	Q9H6K4-2
PMPCB	O75439
PMPCB	F8WAZ6
RAPH1	C9K0J5
RAPH1	Q70E73
IGLL5	A0A087WYR4
IGLL5	A0A087WWU7
ITGB1	P05556
ITGB1	E7EUI6
PDLIM5	Q96HC4
PDLIM5	Q96HC4-4
TAX1BP1	Q86VP1-2
TAX1BP1	Q86VP1
FEZ1	Q99689
FEZ1	Q99689-2
USP8	P40818
USP8	P40818-2
RPS11	P62280
RPS11	M0R1H6
RBM8A	Q9Y5S9-2
RBM8A	Q9Y5S9
PLEKHA1	Q9HB21
PLEKHA1	Q5RGS4
LPHN3	Q9HAR2
LPHN3	E7ESV6
TOR1AIP1	Q5JTV8
TOR1AIP1	Q5JTV8-3
PON2	Q15165-1
PON2	J3QT77
PSMD4	P55036
PSMD4	Q5VWC4
TTBK1	Q5TCY1
TTBK1	X6R456
ARPP21	Q9UBL0
ARPP21	Q9UBL0-2
OSBPL9	Q96SU4
OSBPL9	Q96SU4-6
HDAC6	Q9UBN7
HDAC6	H7C0Z9
ENO3	P13929
ENO3	K7EKN2
PPP1R12B	O60237
PPP1R12B	O60237-3
KCNQ2	O43526-4
KCNQ2	Q4VXP6
FKBP8	Q14318
FKBP8	Q14318-2
BPNT1	O95861
BPNT1	A6NF51
C5orf45	Q6NTE8
C5orf45	Q6NTE8-2
PEX5	P50542
PEX5	P50542-2
CRK	P46108
CRK	P46108-2
FSD1L	Q9BXM9
FSD1L	A0A0C4DG97
ABCE1	P61221
ABCE1	H0Y990
BRAF	P15056
BRAF	H7C560
ITGA7	Q13683-7
ITGA7	Q13683-3
SESN1	Q9Y6P5
SESN1	Q9Y6P5-2
PRKAR1A	P10644
PRKAR1A	K7EPR5
NAA15	Q9BXJ9
NAA15	A0A0B4J1W3
HBD	P02042
HBD	E9PEW8
APLP1	B7Z4G8
APLP1	P51693-2
MFF	Q9GZY8
MFF	A0A0A0MS29
PFN1	P07737
PFN1	I3L3D5
CACNA1B	B1AQK7
CACNA1B	B1AQK6
COBL	O75128-2
COBL	O75128-4
TBC1D4	O60343-2
TBC1D4	O60343
UQCRB	P14927
UQCRB	E5RHG9
TPM4	P67936
TPM4	P67936-2
STON2	Q8WXE9
STON2	H0YJ05
NPTN	Q9Y639-5
NPTN	Q9Y639
UCHL5	Q5LJA5
UCHL5	Q9Y5K5
RASAL1	O95294-4
RASAL1	O95294
ITIH4	Q14624-2
ITIH4	B7ZKJ8
GPS1	Q13098
GPS1	A0A096LPJ3
NDUFA7	O95182
NDUFA7	M0R0N0
WDR13	Q9H1Z4
WDR13	A0A087X091
NAGK	Q9UJ70
NAGK	H7C286
KDSR	Q06136
KDSR	K7ERC8
FUBP1	Q96AE4
FUBP1	Q96AE4-2
PNKD	Q8N490
PNKD	Q8N490-2
DHRS7	Q9Y394
DHRS7	H0YJE4
ARMC8	Q8IUR7
ARMC8	G5E9V6
TRIM37	O94972
TRIM37	J3QSF6
COL6A2	P12110
COL6A2	P12110-2
METAP2	P50579
METAP2	F8VQZ7
PEX2	P28328
PEX2	E5RIW9
MAP7D1	Q3KQU3
MAP7D1	Q3KQU3-4
INPP4B	E7EQN9
INPP4B	O15327
HNRNPA1	P09651-2
HNRNPA1	P09651
DNPEP	E7ETB3
DNPEP	B9ZVU2
NUDT4	Q9NZJ9
NUDT4	Q9NZJ9-2
RALGAPB	Q86X10
RALGAPB	Q86X10-3
NAP1L1	H0YIV4
NAP1L1	F8VV59
PLCD1	P51178
PLCD1	P51178-2
LDHA	P00338
LDHA	F5GZQ4
H2AFV	Q71UI9
H2AFV	Q71UI9-2
OCIAD1	Q9NX40
OCIAD1	D6RDK6
CACNA1E	F8W9Z1
CACNA1E	Q15878-3
SPTAN1	Q13813-2
SPTAN1	Q13813-3
2024-09-04	O43236
2024-09-04	J3QLA8
PACSIN2	Q9UNF0-2
PACSIN2	Q9UNF0
REXO2	Q9Y3B8
REXO2	H0YH58
NRBP1	Q9UHY1
NRBP1	F8W6G1
MTCH2	Q9Y6C9
MTCH2	E9PIE4
TRIP12	Q14669-2
TRIP12	Q14669-3
NFAT5	O94916
NFAT5	O94916-4
AMPD2	Q01433
AMPD2	Q01433-4
ARMC10	Q8N2F6
ARMC10	Q8N2F6-2
YAF2	Q8IY57
YAF2	A0A0B4J255
LPP	Q93052
LPP	C9J2R5
CELF1	Q92879
CELF1	E9PSH0
ACBD5	B7Z2R7
ACBD5	Q5T8D3
SRGAP2	O75044
SRGAP2	A0A075B7B5
MARK1	Q9P0L2
MARK1	A0A087X0I6
NT5C3B	Q969T7
NT5C3B	C9IZA4
SIRT3	Q9NTG7
SIRT3	E9PN58
UBQLN1	Q9UMX0
UBQLN1	Q9UMX0-2
OSBPL8	Q9BZF1
OSBPL8	F8W060
APP	P05067
APP	A0A0A0MRG2
ZC2HC1A	Q96GY0
ZC2HC1A	H0YAP0
LRRC7	Q96NW7
LRRC7	B1AKT2
FKBP15	A0A0A0MT60
FKBP15	Q5T1M5-2
HNRNPK	P61978-2
HNRNPK	P61978-3
FERMT2	Q96AC1
FERMT2	H0YJ34
DIAPH1	O60610
DIAPH1	H7C2W8
VPS11	Q9H270
VPS11	A0A087WXL6
IDH3B	O43837
IDH3B	O43837-2
VDAC2	P45880
VDAC2	Q5JSD2
HEBP1	Q9NRV9
HEBP1	F5GWX2
ABI2	Q9NYB9
ABI2	E9PEZ7
NIPSNAP1	Q9BPW8
NIPSNAP1	H7C2U6
PAK3	A0A087X294
PAK3	O75914
SLC25A23	Q9BV35
SLC25A23	M0QZJ5
GABRB2	P47870-1
GABRB2	P47870
PPP2R4	Q15257
PPP2R4	A6PVN8
PPP1R12C	Q9BZL4
PPP1R12C	Q9BZL4-3
ASPH	Q12797
ASPH	Q12797-7
CLTA	P09496-3
CLTA	P09496-2
PHACTR2	J3KP75
PHACTR2	O75167
SCARB2	Q14108
SCARB2	Q14108-2
EPHX2	E5RFU2
EPHX2	P34913
DNAJA3	Q96EY1-2
DNAJA3	Q96EY1
MAP7D2	Q96T17
MAP7D2	Q96T17-5
RIC8A	Q9NPQ8
RIC8A	Q9NPQ8-4
FHL1	Q13642-1
FHL1	Q13642
GCAT	O75600
GCAT	H7BZ75
HNRNPD	Q14103-3
HNRNPD	Q14103-4
PTPRU	Q92729
PTPRU	Q92729-4
SLC24A2	Q9UI40-2
SLC24A2	Q9UI40
NHSL1	Q5SYE7
NHSL1	H0YDF6
GNAQ	P50148
GNAQ	B1AM21
CALU	O43852
CALU	O43852-4
TPD52L2	O43399-5
TPD52L2	O43399-4
SPP1	P10451
SPP1	P10451-5
WASF3	Q9UPY6-2
WASF3	Q9UPY6
POLR2M	Q6EEV4
POLR2M	P0CAP2
HAGH	Q16775-2
HAGH	Q16775
FMR1	Q06787-8
FMR1	A8MQB8
SYTL2	Q9HCH5
SYTL2	Q9HCH5-8
ARHGEF4	A0A0C4DFY6
ARHGEF4	E7EV07
ITGB2	D3DSM0
ITGB2	P05107
MTMR1	F8WA39
MTMR1	E9PPP8
OTUB1	J3KR44
OTUB1	F5H6Q1
NASP	P49321
NASP	H0YDS9
OSBPL3	Q9H4L5
OSBPL3	Q9H4L5-3
DMWD	Q09019
DMWD	G5E9A7
SCG5	P05408
SCG5	P05408-2
GPM6B	Q13491-4
GPM6B	Q13491-3
MAG	P20916
MAG	M0R3I4
CTBP1	Q13363
CTBP1	E7ESU7
PSMC1	P62191
PSMC1	G3V4X1
ATL2	Q8NHH9-4
ATL2	Q8NHH9-2
CSRP1	P21291
CSRP1	E9PND2
CCDC136	Q96JN2
CCDC136	Q96JN2-3
HUWE1	Q7Z6Z7
HUWE1	H0Y659

## Sheet: Table S2
Gene name	uniprot_ID
MACF1	E9PLY5
MACF1	Q9UPN3
MACF1	Q9UPN3-3
MACF1	E9PLY0
MACF1	H3BQK9
GFAP	P14136
GFAP	K7ELP4
GFAP	P14136-3
GFAP	K7EKD1
GFAP	K7EPI4
MAP4	P27816
MAP4	E7EVA0
MAP4	P27816-5
MAP4	F8W9U4
MAP4	P27816-7
ANK2	D6R9U4
ANK2	Q01484-7
ANK2	H0Y8Y2
ANK2	I6L894
ANK2	Q01484-5
TPM3	J3KN67
TPM3	P06753-4
TPM3	P06753-6
TPM3	P06753-3
TPM1	P09493-6
TPM1	P09493
TPM1	P09493-9
TPM1	F5H7S3
DNM1L	O00429
DNM1L	O00429-6
DNM1L	O00429-8
NCAM1	H7BYX6
NCAM1	A0A087X1V2
NCAM1	P13591
ANKS1B	Q7Z6G8-3
ANKS1B	Q7Z6G8
ANKS1B	F8VR14
MLLT4	A8MQ02
MLLT4	P55196-2
MLLT4	Q5TIG5
CAMK2D	Q13557-6
CAMK2D	Q13557-12
CAMK2D	E9PBG7
ANK3	Q12955-4
ANK3	Q12955
ANK3	H0Y9E9
PRKACB	P22694-9
PRKACB	P22694-7
PRKACB	P22694
MAP4K4	O95819-5
MAP4K4	O95819
MAP4K4	E7EN19
NDRG4	H3BVF3
NDRG4	Q9ULP0
NDRG4	Q9ULP0-6
MAP2	E7EV03
MAP2	P11137-3
MAP2	P11137-4
HLA-A	P01892
HLA-A	P13746
HLA-A	P30455
EPB41L2	O43491-4
EPB41L2	O43491-3
EPB41L2	E9PHY5
PLEC	Q15149
PLEC	Q15149-3
PLEC	Q15149-8
ACAP2	H7C3Q8
ACAP2	Q15057
ACAP2	H7C3K3
EPB41L3	Q9Y2J2-4
EPB41L3	Q9Y2J2-2
EPB41L3	Q9Y2J2
TUBB4A	P04350
TUBB4A	M0QYM7
TUBB4A	M0R2D3
MAPT	P10636-6
MAPT	P10636-4
MAPT	P10636
NFASC	X6RKN2
NFASC	O94856-8
NFASC	O94856-9
BCAS1	H0Y542
BCAS1	O75363
BCAS1	A0A0A0MRP7
TMPO	P42167
TMPO	P42166
TMPO	P42167-2
MBP	P02686-3
MBP	H7BYR8
MBP	P02686
TANC2	J3KTM5
TANC2	J3KRP9
TANC2	Q9HCD6-2
CAMK2G	Q13555-9
CAMK2G	Q5SWX3
CAMK2G	Q13555
HSPA8	P11142
HSPA8	E9PK54
HSPA8	E9PN89
RAP1GAP	X6R8W7
RAP1GAP	P47736-4
RAP1GAP	P47736-2
SH3GLB2	B7ZC39
SH3GLB2	Q9NR46-2
SH3GLB2	B7ZC38
HLA-B	P01889
HLA-B	P30483
HLA-B	P18463
ACTN4	K7EJH8
ACTN4	H7C144
ACTN4	O43707
EPB41L1	Q9H4G0-4
EPB41L1	A0A0C4DH22
EPB41L1	Q9H4G0-2
DLG2	Q15700-3
DLG2	Q15700-2
DLG2	Q15700-4
MYH10	P35580-2
MYH10	P35580-5
MYH10	P35580-3
PLEKHB1	Q9UF11
PLEKHB1	F5GZ38
CLASP1	Q7Z460
CLASP1	Q7Z460-4
MFSD6	H7C0X2
MFSD6	Q6ZSS7
LRRFIP1	Q32MZ4-4
LRRFIP1	Q32MZ4-3
CLIP1	F5H0N7
CLIP1	P30622
RPL18	G3V203
RPL18	J3QQ67
CLUH	I3L2B0
CLUH	O75153
PTPN11	Q06124-2
PTPN11	Q06124
PDIA3	H7BZJ3
PDIA3	P30101
SYNRG	Q9UMZ2-7
SYNRG	Q9UMZ2
HNRNPD	Q14103-3
HNRNPD	Q14103-4
LMO7	F8WD26
LMO7	Q8WWI1-2
LPHN3	E7ESV6
LPHN3	E7EVD6
TSC22D4	Q9Y3Q8
TSC22D4	H7BZ77
DST	E9PEB9
DST	Q03001
LSM14B	Q9BX40-2
LSM14B	Q5TBP9
ARFGAP1	Q8N6T3
ARFGAP1	Q8N6T3-2
DTNA	Q9Y4J8-11
DTNA	Q9Y4J8-15
PDE4DIP	A0A087WVF8
PDE4DIP	E9PL24
MOG	Q16653
MOG	Q16653-13
RABGAP1L	Q5R372
RABGAP1L	Q5R372-8
GSN	P06396
GSN	P06396-3
MPRIP	Q6WCQ1-2
MPRIP	H0Y2S9
AP2A2	O94973-2
AP2A2	O94973
PEX5L	Q8IYB4-2
PEX5L	Q8IYB4-3
PDE4B	Q07343
PDE4B	Q07343-3
SYNGAP1	B7ZCA0
SYNGAP1	Q96PV0
PDE4A	P27815-5
PDE4A	P27815
PDE4D	Q08499-11
PDE4D	Q08499
YWHAE	K7EM20
YWHAE	P62258
RGS14	O43566-6
RGS14	O43566
ATP5B	F8W0P7
ATP5B	P06576
PPIA	P62937-2
PPIA	F8WE65
RIMS1	Q86UR5-8
RIMS1	Q86UR5
SLC4A10	C9J240
SLC4A10	Q6U841
SLC8A1	P32418-2
SLC8A1	P32418
CHL1	O00533
CHL1	A0A087X0M8
CAPZB	B1AK88
CAPZB	P47756
MAPRE3	Q9UPY8-2
MAPRE3	Q9UPY8
DIP2C	F6XJ20
DIP2C	Q9Y2E4
MAP7D1	Q3KQU3-4
MAP7D1	Q3KQU3
HNRNPU	Q00839-2
HNRNPU	Q00839
DNM2	P50570-2
DNM2	P50570
PTPRF	H0Y4H1
PTPRF	P10586
SORBS2	O94875-4
SORBS2	O94875-11
ARMC10	Q8N2F6
ARMC10	Q8N2F6-2
PNKD	Q8N490
PNKD	Q8N490-2
PPFIA1	H0YEF9
PPFIA1	Q13136
SNAP91	O60641
SNAP91	O60641-4
SRI	E9PG82
SRI	P30626
GIT2	Q14161-10
GIT2	Q14161
ARHGEF7	Q14155-3
ARHGEF7	Q14155-5
SYT7	F5H126
SYT7	O43581-2
PPP3CA	Q08209-2
PPP3CA	Q08209
IGHV3-30	A0A0B4J2B7
IGHV3-30	P01769
PDCD6IP	Q8WUM4-2
PDCD6IP	F8WDK9
ZC3HAV1	Q7Z2W4
ZC3HAV1	C9J6P4
SPTAN1	Q13813-3
SPTAN1	Q13813-2
TAGLN3	A0A087WWB6
TAGLN3	Q9UI15
NIF3L1	Q9GZT8
NIF3L1	Q9GZT8-3
AP3S1	F5H459
AP3S1	Q92572
PPP1R12C	Q9BZL4-3
PPP1R12C	Q9BZL4
TNIK	Q9UKE5-3
TNIK	Q9UKE5-4
HEPACAM	Q14CZ8-2
HEPACAM	Q14CZ8
VDAC3	Q9Y277
VDAC3	Q9Y277-2
SH3GLB1	Q9Y371
SH3GLB1	Q9Y371-2
DLGAP1	O14490-6
DLGAP1	O14490-7
CLTA	P09496-2
CLTA	P09496-3
CDC42	P60953
CDC42	P60953-1
PTPRD	P23468-6
PTPRD	P23468-2
DBNL	Q9UJU6
DBNL	Q9UJU6-3
SYT1	P21579
SYT1	J3KQA0
CLASP2	E7EW49
CLASP2	J3KR49
ATL2	Q8NHH9
ATL2	Q8NHH9-4
CBFB	Q13951
CBFB	Q13951-2
TUBA8	Q9NY65
TUBA8	Q9NY65-2
BRAF	H7C560
BRAF	P15056
GSTZ1	G3V5T0
GSTZ1	O43708
HAPLN1	D6RFI7
HAPLN1	P10915
IGHV1-69	A0A0B4J1V5
IGHV1-69	P01742
LYN	P07948
LYN	P07948-2
GNAO1	P09471
GNAO1	P09471-2
CAMKV	Q8NCB2-3
CAMKV	Q8NCB2
TSC22D1	Q15714
TSC22D1	Q15714-2
CALD1	Q05682-4
CALD1	Q05682
ARFIP1	P53367
ARFIP1	P53367-2
ATP2B3	Q16720
ATP2B3	Q16720-2
RAP1GDS1	P52306-3
RAP1GDS1	P52306-4
GRIA1	P42261-6
GRIA1	P42261
ENAH	Q8N8S7-2
ENAH	Q8N8S7
AKAP7	O43687-2
AKAP7	Q9P0M2
PRKAR1A	P10644
PRKAR1A	K7EPR5
RUFY2	Q8WXA3-4
RUFY2	Q8WXA3-3
CAMK2A	Q9UQM7
CAMK2A	Q9UQM7-2
SHANK2	B7ZKU9
SHANK2	Q9UPX8
IMMT	Q16891-4
IMMT	Q16891-2
RTN4	Q9NQC3-3
RTN4	Q9NQC3
WDR47	O94967
WDR47	O94967-4
RAN	P62826
RAN	B4DV51
MTHFD1	P11586
MTHFD1	F5H2F4
AHCYL2	Q96HN2-2
AHCYL2	Q96HN2
DNM1	Q05193
DNM1	Q05193-2
ZC2HC1A	Q96GY0
ZC2HC1A	H0YAP0
SCG5	P05408-2
SCG5	P05408
PPP2R4	Q15257
PPP2R4	A6PVN8
FBXO44	Q9H4M3-2
FBXO44	Q9H4M3
MATR3	A8MXP9
MATR3	P43243
PITPNC1	A0A0C4DGP0
PITPNC1	Q9UKF7
GNB1	F6UT28
GNB1	B3KVK2
PKM	P14618
PKM	H3BTN5
AP1B1	Q10567-3
AP1B1	Q10567
DNAJB6	O75190
DNAJB6	O75190-2
SORBS1	Q9BX66-12
SORBS1	Q9BX66
MOCS2	O96007
MOCS2	O96033
IGLV3-21	P80748
IGLV3-21	A0A075B6J7
GANAB	Q14697
GANAB	Q14697-2
GRM5	P41594
GRM5	P41594-2
NDUFV3	P56181
NDUFV3	P56181-2
RAPGEF2	Q9Y4G8
RAPGEF2	H0Y905
MXRA7	Q6ZR64
MXRA7	P84157
TRIM9	Q9C026-5
TRIM9	Q9C026-4
VAPA	Q9P0L0
VAPA	Q9P0L0-2
KCNAB2	Q13303
KCNAB2	Q13303-3
COL6A3	P12111
COL6A3	C9JNG9
CANX	P27824
CANX	D6RB85
HECTD4	F8VWT9
HECTD4	Q9Y4D8-5
AGAP3	H7C4U6
AGAP3	Q96P47
NRBP1	Q9UHY1
NRBP1	F8W6G1
HBG2	P69891
HBG2	P69892
DGKB	Q9Y6T7
DGKB	B5MCD5
CS	O75390
CS	H0YIC4
MYH14	Q7Z406-5
MYH14	Q7Z406-6
IGHG1	A0A087WYC5
IGHG1	A0A087WV47
RBBP4	Q09028-2
RBBP4	Q09028
HOOK3	Q86VS8
HOOK3	H0YDM4
ITGA6	P23229-6
ITGA6	P23229
GPM6B	Q13491-3
GPM6B	Q13491-4
CLSTN1	O94985
CLSTN1	O94985-2
ACP1	P24666
ACP1	P24666-2
ANXA6	P08133
ANXA6	E5RK69
GABRG2	P18507
GABRG2	P18507-2
VCAN	P13611
VCAN	P13611-2
FKBP8	Q14318
FKBP8	Q14318-2
RTN1	Q16799-3
RTN1	Q16799
MRPL43	B1AL05
MRPL43	Q8N983-4
ADAM22	H7C3I4
ADAM22	Q9P0K1
CRMP1	Q14194-2
CRMP1	Q14194
EIF2B4	Q9UI10-2
EIF2B4	E7ERK9
IGKV4-1	P01625
IGKV4-1	P06313
PRKCB	P05771
PRKCB	P05771-2
PLEKHA1	Q5RGS4
PLEKHA1	Q9HB21
SYN1	P17600
SYN1	P17600-2
TJP2	Q9UDY2
TJP2	Q9UDY2-6
FMR1	Q06787-8
FMR1	Q06787-6
NUDT4	Q9NZJ9
NUDT4	Q9NZJ9-2
TPM4	P67936-2
TPM4	P67936
KIF2A	O00139-4
KIF2A	D6R9M0
SERBP1	Q8NC51
SERBP1	Q8NC51-3
CIT	O14578-4
CIT	H7BYJ3
KNG1	P01042-2
KNG1	P01042
MARK2	E9PC69
MARK2	Q7KZI7
SEZ6L2	A0A087WYL5
SEZ6L2	Q6UXD5
ADD3	Q9UEY8-2
ADD3	Q9UEY8
SYN2	A0A087X2E3
SYN2	A0A087WW96
ADD1	E7ENY0
ADD1	P35611-4
TOM1L2	B7Z2U2
TOM1L2	Q6ZVM7
MADD	Q8WXG6
MADD	Q8WXG6-4
CADPS	H0YFP0
CADPS	Q9ULU8
SIRT2	F8WCF4
SIRT2	Q8IXJ6
2024-09-07	Q16181
2024-09-07	Q16181-2
ASPH	Q12797-7
ASPH	Q12797
FSD1L	Q9BXM9
FSD1L	A0A0C4DG97
STXBP1	P61764
STXBP1	P61764-2
PSD3	E5RJ29
PSD3	B4DKF8
UBA1	P22314
UBA1	Q5JRS3
GRIA4	P48058
GRIA4	G3V164
2024-09-05	G3XAH0
2024-09-05	Q99719
EPN1	Q9Y6I3
EPN1	Q9Y6I3-1
SLC9A3R2	Q15599-3
SLC9A3R2	Q15599-2
ABLIM2	Q6H8Q1
ABLIM2	Q6H8Q1-3
CD99L2	Q8TCZ2-5
CD99L2	Q8TCZ2
SIRPA	P78324-2
SIRPA	P78324
MFF	Q9GZY8
MFF	A0A0A0MS29
TOR1AIP1	Q5JTV8
TOR1AIP1	Q5JTV8-3
TWF1	Q12792-3
TWF1	F8VS81
USP15	Q9Y4E8
USP15	Q9Y4E8-3
HMGA1	P17096-2
HMGA1	P17096
EIF4H	Q15056-2
EIF4H	Q15056
CAMK2B	Q13554-6
CAMK2B	Q13554
DLG1	Q12959-9
DLG1	Q12959-4
BCAS3	Q9H6U6-7
BCAS3	Q9H6U6
SGIP1	Q9BQI5-5
SGIP1	Q9BQI5
ATP8A1	Q9Y2Q0-3
ATP8A1	Q9Y2Q0
OGDH	Q02218
OGDH	E9PCR7
GNB2	C9JIS1
GNB2	P62879-2
PPP1R12A	O14974
PPP1R12A	O14974-4
PFN2	P35080
PFN2	G5E9Q6
CDC42BPA	Q5VT25
CDC42BPA	Q5VT25-2
CASK	O14936-2
CASK	O14936-4
KDSR	K7ERC8
KDSR	Q06136
PALM	O75781-2
PALM	O75781
KCNMA1	Q12791-3
KCNMA1	Q5SVJ7
TPM2	P07951-3
TPM2	P07951
GNAL	P38405
GNAL	P38405-2
ACTR2	P61160
ACTR2	P61160-2
GRIA3	P42263
GRIA3	P42263-2
KIAA1549L	Q6ZVL6
KIAA1549L	H0YDE5
NRXN3	Q9Y4C0
NRXN3	Q9Y4C0-4
GPHN	Q9NQX3
GPHN	F5H039
ACBD5	Q5T8D3
ACBD5	B7Z2R7
PTPRK	Q15262
PTPRK	E9PGC5
POLR2M	P0CAP2
POLR2M	Q6EEV4
PFKFB2	O60825
PFKFB2	O60825-2
CADPS2	F8W8P5
CADPS2	Q86UW7
MTAP	Q13126
MTAP	F8WES2
TMOD2	G5EA42
TMOD2	Q9NZR1-2
BRSK2	Q8IWQ3-4
BRSK2	Q8IWQ3
MTMR1	F8WA39
MTMR1	E9PPP8
SNAP25	P60880
SNAP25	P60880-2
FIP1L1	Q6UN15
FIP1L1	A0A0B4J203
GABRB2	P47870-1
GABRB2	P47870
CALU	O43852-4
CALU	O43852
CNKSR2	Q8WXI2-4
CNKSR2	Q8WXI2-5
PIP4K2B	P78356
PIP4K2B	A0A087WT35
DPP6	P42658-2
DPP6	P42658
FXYD7	K7EKU3
FXYD7	K7ENE8
TOM1	O60784
TOM1	O60784-2
AGAP1	E7EUN2
AGAP1	Q9UPQ3-2
KRAS	P01116
KRAS	P01116-2
PCDH7	H0YAH0
PCDH7	O60245
NAA15	Q9BXJ9
NAA15	A0A0B4J1W3
SPTBN1	Q01082-2
SPTBN1	Q01082
CD99	H7C2F2
CD99	P14209
NSF	P46459
NSF	K7EQD6
ATP2B4	P23634-2
ATP2B4	P23634
LRRFIP2	H7C3N9
LRRFIP2	Q9Y608
ACTN2	P35609-2
ACTN2	P35609
TPD52	P55327-5
TPD52	P55327-4
FKBP15	A0A0A0MT60
FKBP15	Q5T1M5-2
NUMA1	Q14980-2
NUMA1	Q14980
AAK1	Q2M2I8
AAK1	A0A096LP25
AMER2	Q8N7J2-2
AMER2	Q8N7J2
C2CD5	Q86YS7-5
C2CD5	Q86YS7-3
MINK1	I3L2I2
MINK1	Q8N4C8-3
INPP4A	Q96PE3-4
INPP4A	Q96PE3
TUBB6	K7ES63
TUBB6	Q9BUF5
KLC1	Q07866-7
KLC1	Q07866-8
ATP2B2	Q01814
ATP2B2	Q01814-2
MTCH2	E9PIE4
MTCH2	Q9Y6C9
ARPP21	Q9UBL0-2
ARPP21	Q9UBL0
BIN1	O00499
BIN1	O00499-2

## Sheet: Table S3
Gene name	Protein Accession
HLA-A	tr|Q5SRN5|Q5SRN5_HUMAN
HLA-A	sp|P10314|1A32_HUMAN
HLA-A	sp|P05534|1A24_HUMAN
HLA-A	tr|A0A0G2JPD3|A0A0G2JPD3_HUMAN
HLA-A	sp|P16190|1A33_HUMAN
HLA-A	tr|A0A1W2PQD0|A0A1W2PQD0_HUMAN
HLA-A	sp|P01891|1A68_HUMAN
HLA-A	tr|A0A140T913|A0A140T913_HUMAN
HLA-A	sp|P13746|1A11_HUMAN
HLA-A	sp|P10316|1A69_HUMAN
HLA-A	sp|Q09160|1A80_HUMAN
HLA-A	sp|P30447|1A23_HUMAN
HLA-A	sp|P16189|1A31_HUMAN
HLA-A	sp|P30455|1A36_HUMAN
HLA-A	tr|A0A140T9X5|A0A140T9X5_HUMAN
HLA-A	sp|P16188|1A30_HUMAN
HLA-A	tr|A0A0G2JL56|A0A0G2JL56_HUMAN
HLA-A	sp|P30450|1A26_HUMAN
GFAP	tr|A0A1W2PPA3|A0A1W2PPA3_HUMAN
GFAP	tr|A0A1W2PR46|A0A1W2PR46_HUMAN
GFAP	tr|K7EPI4|K7EPI4_HUMAN
GFAP	tr|A0A1W2PRT3|A0A1W2PRT3_HUMAN
GFAP	sp|P14136|GFAP_HUMAN
GFAP	sp|P14136-2|GFAP-2_HUMAN
GFAP	tr|K7EPT8|K7EPT8_HUMAN
GFAP	tr|K7ELP4|K7ELP4_HUMAN
GFAP	tr|A0A1W2PS58|A0A1W2PS58_HUMAN
GFAP	tr|K7EKD1|K7EKD1_HUMAN
GFAP	tr|A0A1W2PQ25|A0A1W2PQ25_HUMAN
MACF1	tr|H3BQK9|H3BQK9_HUMAN
MACF1	sp|Q9UPN3|MACF1_HUMAN
MACF1	sp|Q9UPN3-2|MACF1-2_HUMAN
MACF1	sp|Q9UPN3-3|MACF1-3_HUMAN
MACF1	tr|E9PLY0|E9PLY0_HUMAN
MACF1	tr|E9PLY5|E9PLY5_HUMAN
MACF1	tr|H0Y314|H0Y314_HUMAN
MACF1	tr|H0Y4F5|H0Y4F5_HUMAN
MACF1	tr|H0Y7I1|H0Y7I1_HUMAN
MACF1	tr|A0A0A6YYJ5|A0A0A6YYJ5_HUMAN
ANK3	tr|A0A087WVC2|A0A087WVC2_HUMAN
ANK3	tr|H0YAH5|H0YAH5_HUMAN
ANK3	tr|A0A087X0B4|A0A087X0B4_HUMAN
ANK3	sp|Q12955-4|ANK3-4_HUMAN
ANK3	tr|A0A087WZ65|A0A087WZ65_HUMAN
ANK3	tr|A0A087WTF3|A0A087WTF3_HUMAN
ANK3	tr|H0Y9E9|H0Y9E9_HUMAN
ANK3	sp|Q12955|ANK3_HUMAN
ANK3	tr|H0YA66|H0YA66_HUMAN
ANK2	tr|E9PHW9|E9PHW9_HUMAN
ANK2	tr|A0A0U1RQN6|A0A0U1RQN6_HUMAN
ANK2	tr|D6R9U4|D6R9U4_HUMAN
ANK2	tr|I6L894|I6L894_HUMAN
ANK2	sp|Q01484|ANK2_HUMAN
ANK2	tr|H0Y931|H0Y931_HUMAN
ANK2	tr|E9PCH6|E9PCH6_HUMAN
ANK2	tr|H0Y8Y2|H0Y8Y2_HUMAN
ANK2	sp|Q01484-5|ANK2-5_HUMAN
EPB41L3	tr|A0A0J9YW31|A0A0J9YW31_HUMAN
EPB41L3	tr|A0A0J9YWE1|A0A0J9YWE1_HUMAN
EPB41L3	tr|A0A0J9YW26|A0A0J9YW26_HUMAN
EPB41L3	sp|Q9Y2J2|E41L3_HUMAN
EPB41L3	sp|Q9Y2J2-4|E41L3-4_HUMAN
EPB41L3	tr|A0A0A0MSA4|A0A0A0MSA4_HUMAN
EPB41L3	tr|A0A0J9YWS4|A0A0J9YWS4_HUMAN
EPB41L3	tr|J3QS83|J3QS83_HUMAN
EPB41L3	tr|A0A0J9YWN0|A0A0J9YWN0_HUMAN
HLA-B	sp|P30481|1B44_HUMAN
HLA-B	sp|P10319|1B58_HUMAN
HLA-B	sp|P30479|1B41_HUMAN
HLA-B	sp|P30492|1B54_HUMAN
HLA-B	sp|P01889|1B07_HUMAN
HLA-B	sp|P30466|1B18_HUMAN
HLA-B	sp|P30483|1B45_HUMAN
HLA-B	sp|P30485|1B47_HUMAN
HLA-B	sp|P03989|1B27_HUMAN
EEF1D	tr|E9PN71|E9PN71_HUMAN
EEF1D	tr|E9PQZ1|E9PQZ1_HUMAN
EEF1D	tr|H0YCK7|H0YCK7_HUMAN
EEF1D	tr|A0A0J9YXU2|A0A0J9YXU2_HUMAN
EEF1D	sp|P29692-2|EF1D-2_HUMAN
EEF1D	tr|A0A087X1X7|A0A087X1X7_HUMAN
EEF1D	tr|E9PQ49|E9PQ49_HUMAN
EEF1D	tr|E9PL71|E9PL71_HUMAN
EEF1D	sp|P29692|EF1D_HUMAN
HLA-DRB1	sp|P01911|2B1F_HUMAN
HLA-DRB1	sp|P20039|2B1B_HUMAN
HLA-DRB1	sp|Q9TQE0|2B19_HUMAN
HLA-DRB1	sp|Q5Y7A7|2B1D_HUMAN
HLA-DRB1	sp|P04229|2B11_HUMAN
HLA-DRB1	sp|Q30167|2B1A_HUMAN
HLA-DRB1	sp|P13760|2B14_HUMAN
HLA-DRB1	sp|Q30134|2B18_HUMAN
CAMK2D	sp|Q13557-11|KCC2D-11_HUMAN
CAMK2D	sp|Q13557-6|KCC2D-6_HUMAN
CAMK2D	tr|E9PBG7|E9PBG7_HUMAN
CAMK2D	sp|Q13557-12|KCC2D-12_HUMAN
CAMK2D	sp|Q13557|KCC2D_HUMAN
CAMK2D	tr|E9PF82|E9PF82_HUMAN
CAMK2D	tr|H0Y9C2|H0Y9C2_HUMAN
CAMK2D	sp|Q13557-3|KCC2D-3_HUMAN
MAP4K4	tr|G3XAA2|G3XAA2_HUMAN
MAP4K4	sp|O95819-6|M4K4-6_HUMAN
MAP4K4	tr|C9J840|C9J840_HUMAN
MAP4K4	tr|H7C3Z6|H7C3Z6_HUMAN
MAP4K4	tr|H7C360|H7C360_HUMAN
MAP4K4	tr|H7C0P6|H7C0P6_HUMAN
MAP4K4	tr|A0A0D9SG62|A0A0D9SG62_HUMAN
MAP4K4	sp|O95819|M4K4_HUMAN
DOCK9	tr|A0A0D9SFH5|A0A0D9SFH5_HUMAN
DOCK9	tr|Q5JUD3|Q5JUD3_HUMAN
DOCK9	tr|A0A0A0MSY4|A0A0A0MSY4_HUMAN
DOCK9	sp|Q9BZ29|DOCK9_HUMAN
DOCK9	tr|H0Y3S1|H0Y3S1_HUMAN
DOCK9	tr|X6RGR3|X6RGR3_HUMAN
DOCK9	tr|Q6ZSL5|Q6ZSL5_HUMAN
SORBS2	sp|O94875-2|SRBS2-2_HUMAN
SORBS2	tr|H7BZX1|H7BZX1_HUMAN
SORBS2	tr|A0A3B3ITL8|A0A3B3ITL8_HUMAN
SORBS2	sp|O94875-11|SRBS2-11_HUMAN
SORBS2	sp|O94875-6|SRBS2-6_HUMAN
SORBS2	sp|O94875-10|SRBS2-10_HUMAN
SORBS2	sp|O94875|SRBS2_HUMAN
MBP	sp|P02686|MBP_HUMAN
MBP	tr|E9PKX9|E9PKX9_HUMAN
MBP	tr|E9PLQ9|E9PLQ9_HUMAN
MBP	sp|P02686-4|MBP-4_HUMAN
MBP	tr|J3KT01|J3KT01_HUMAN
MBP	tr|J3QKL5|J3QKL5_HUMAN
MBP	tr|H7BYR8|H7BYR8_HUMAN
MAPT	tr|A0A0G2JS76|A0A0G2JS76_HUMAN
MAPT	sp|P10636|TAU_HUMAN
MAPT	sp|P10636-5|TAU-5_HUMAN
MAPT	sp|P10636-4|TAU-4_HUMAN
MAPT	tr|I3L170|I3L170_HUMAN
MAPT	sp|P10636-3|TAU-3_HUMAN
MAPT	sp|P10636-2|TAU-2_HUMAN
NCAM1	tr|A0A087WWJ5|A0A087WWJ5_HUMAN
NCAM1	tr|A0A087WTF6|A0A087WTF6_HUMAN
NCAM1	tr|A0A087WV75|A0A087WV75_HUMAN
NCAM1	tr|A0A087X1V2|A0A087X1V2_HUMAN
NCAM1	tr|H7BYX6|H7BYX6_HUMAN
NCAM1	tr|A0A0D9SF30|A0A0D9SF30_HUMAN
NCAM1	sp|P13591|NCAM1_HUMAN
TPM1	tr|B7Z596|B7Z596_HUMAN
TPM1	tr|H0YKP3|H0YKP3_HUMAN
TPM1	tr|Q6ZN40|Q6ZN40_HUMAN
TPM1	sp|P09493|TPM1_HUMAN
TPM1	tr|H0YNC7|H0YNC7_HUMAN
TPM1	tr|F5H7S3|F5H7S3_HUMAN
TPM1	sp|P09493-10|TPM1-10_HUMAN
CLASP2	sp|O75122-3|CLAP2-3_HUMAN
CLASP2	tr|H7C4M5|H7C4M5_HUMAN
CLASP2	sp|O75122|CLAP2_HUMAN
CLASP2	tr|E7EW49|E7EW49_HUMAN
CLASP2	tr|B3KR06|B3KR06_HUMAN
CLASP2	tr|A0A0U1RQI6|A0A0U1RQI6_HUMAN
CLASP2	tr|H7C4I5|H7C4I5_HUMAN
KLC1	sp|Q07866-5|KLC1-5_HUMAN
KLC1	sp|Q07866-7|KLC1-7_HUMAN
KLC1	tr|H0YG16|H0YG16_HUMAN
KLC1	sp|Q07866|KLC1_HUMAN
KLC1	tr|F8W6L3|F8W6L3_HUMAN
KLC1	tr|G3V5R9|G3V5R9_HUMAN
PPFIA2	tr|F8VWR9|F8VWR9_HUMAN
PPFIA2	sp|O75334-8|LIPA2-8_HUMAN
PPFIA2	sp|O75334|LIPA2_HUMAN
PPFIA2	sp|O75334-5|LIPA2-5_HUMAN
PPFIA2	tr|H0YHK3|H0YHK3_HUMAN
PPFIA2	tr|H0YHJ4|H0YHJ4_HUMAN
TJP1	sp|Q07157|ZO1_HUMAN
TJP1	tr|G3V1L9|G3V1L9_HUMAN
TJP1	tr|H0Y3R8|H0Y3R8_HUMAN
TJP1	tr|H0YLT6|H0YLT6_HUMAN
TJP1	sp|Q07157-2|ZO1-2_HUMAN
TJP1	tr|H0YKB1|H0YKB1_HUMAN
EPB41L2	sp|O43491-4|E41L2-4_HUMAN
EPB41L2	sp|O43491-3|E41L2-3_HUMAN
EPB41L2	tr|H0Y5B0|H0Y5B0_HUMAN
EPB41L2	sp|O43491|E41L2_HUMAN
EPB41L2	tr|E9PN54|E9PN54_HUMAN
EPB41L2	tr|E9PK52|E9PK52_HUMAN
EPB41	tr|A0A2R8Y5Z6|A0A2R8Y5Z6_HUMAN
EPB41	tr|A0A2R8Y6D0|A0A2R8Y6D0_HUMAN
EPB41	tr|A0A2R8Y7N0|A0A2R8Y7N0_HUMAN
EPB41	tr|Q4VB86|Q4VB86_HUMAN
EPB41	sp|P11171|41_HUMAN
EPB41	tr|A0A2R8YCW8|A0A2R8YCW8_HUMAN
MPRIP	tr|J3KSK7|J3KSK7_HUMAN
MPRIP	sp|Q6WCQ1|MPRIP_HUMAN
MPRIP	tr|A0A1W2PPU9|A0A1W2PPU9_HUMAN
MPRIP	tr|H7C3G6|H7C3G6_HUMAN
MPRIP	tr|J3QL44|J3QL44_HUMAN
MPRIP	tr|H0Y2S9|H0Y2S9_HUMAN
MAGI2	tr|A0A1B0GVS6|A0A1B0GVS6_HUMAN
MAGI2	tr|A0A0D9SEZ7|A0A0D9SEZ7_HUMAN
MAGI2	tr|A0A0D9SFP3|A0A0D9SFP3_HUMAN
MAGI2	tr|A0A1B0GTC0|A0A1B0GTC0_HUMAN
MAGI2	sp|Q86UL8|MAGI2_HUMAN
MAGI2	tr|E7EWI0|E7EWI0_HUMAN
MAP4	tr|H7C4C5|H7C4C5_HUMAN
MAP4	tr|H0Y2V1|H0Y2V1_HUMAN
MAP4	sp|P27816-3|MAP4-3_HUMAN
MAP4	sp|P27816|MAP4_HUMAN
MAP4	tr|B5MEG9|B5MEG9_HUMAN
MAP4	tr|E7EVA0|E7EVA0_HUMAN
DST	tr|F8W9J4|F8W9J4_HUMAN
DST	sp|Q03001|DYST_HUMAN
DST	tr|F6QMI7|F6QMI7_HUMAN
DST	tr|Q5T0V7|Q5T0V7_HUMAN
DST	tr|A0A0J9YX05|A0A0J9YX05_HUMAN
DST	sp|Q03001-3|DYST-3_HUMAN
DLG1	sp|Q12959-8|DLG1-8_HUMAN
DLG1	sp|Q12959-2|DLG1-2_HUMAN
DLG1	tr|C9JN61|C9JN61_HUMAN
DLG1	tr|A0A0C4DFT3|A0A0C4DFT3_HUMAN
DLG1	sp|Q12959|DLG1_HUMAN
DLG1	sp|Q12959-9|DLG1-9_HUMAN
DLGAP1	sp|O14490-5|DLGP1-5_HUMAN
DLGAP1	sp|O14490|DLGP1_HUMAN
DLGAP1	tr|A8MYR7|A8MYR7_HUMAN
DLGAP1	sp|O14490-3|DLGP1-3_HUMAN
DLGAP1	sp|O14490-4|DLGP1-4_HUMAN
DLGAP1	sp|O14490-2|DLGP1-2_HUMAN
SORBS1	tr|S4R406|S4R406_HUMAN
SORBS1	sp|Q9BX66-12|SRBS1-12_HUMAN
SORBS1	tr|S4R303|S4R303_HUMAN
SORBS1	sp|Q9BX66|SRBS1_HUMAN
SORBS1	sp|Q9BX66-10|SRBS1-10_HUMAN
SORBS1	tr|A0A3B3IRW8|A0A3B3IRW8_HUMAN
CAMK2G	sp|Q13555-9|KCC2G-9_HUMAN
CAMK2G	sp|Q13555-5|KCC2G-5_HUMAN
CAMK2G	sp|Q13555|KCC2G_HUMAN
CAMK2G	sp|Q13555-11|KCC2G-11_HUMAN
CAMK2G	tr|A0A2Q3DQE3|A0A2Q3DQE3_HUMAN
CAMK2G	sp|Q13555-10|KCC2G-10_HUMAN
RBFOX1	sp|Q9NWB1|RFOX1_HUMAN
RBFOX1	tr|F5H0M1|F5H0M1_HUMAN
RBFOX1	tr|A0A286YEU2|A0A286YEU2_HUMAN
RBFOX1	tr|A0A087X2B1|A0A087X2B1_HUMAN
RBFOX1	tr|F8VRS4|F8VRS4_HUMAN
RBFOX1	tr|B7Z1U7|B7Z1U7_HUMAN
KCNQ2	sp|O43526|KCNQ2_HUMAN
KCNQ2	tr|A0A1B0GW14|A0A1B0GW14_HUMAN
KCNQ2	tr|Q4VXP6|Q4VXP6_HUMAN
KCNQ2	tr|A0A0D9SGG3|A0A0D9SGG3_HUMAN
KCNQ2	tr|A0A0D9SF10|A0A0D9SF10_HUMAN
KCNQ2	tr|A0A0G2JH35|A0A0G2JH35_HUMAN
MADD	sp|Q8WXG6|MADD_HUMAN
MADD	sp|Q8WXG6-4|MADD-4_HUMAN
MADD	tr|A0A0U1RR25|A0A0U1RR25_HUMAN
MADD	sp|Q8WXG6-2|MADD-2_HUMAN
MADD	tr|F8W8U2|F8W8U2_HUMAN
MADD	sp|Q8WXG6-6|MADD-6_HUMAN
ACTN1	sp|P12814-3|ACTN1-3_HUMAN
ACTN1	tr|G3V2X9|G3V2X9_HUMAN
ACTN1	sp|P12814-2|ACTN1-2_HUMAN
ACTN1	tr|H0YJ11|H0YJ11_HUMAN
ACTN1	tr|H0YJW3|H0YJW3_HUMAN
ACTN1	sp|P12814|ACTN1_HUMAN
DLG2	tr|Q6ZSU2|Q6ZSU2_HUMAN
DLG2	sp|Q15700-2|DLG2-2_HUMAN
DLG2	sp|Q15700|DLG2_HUMAN
DLG2	tr|F8VYC1|F8VYC1_HUMAN
DLG2	tr|E9PIW2|E9PIW2_HUMAN
2024-09-07	tr|A0A0U1RRE1|A0A0U1RRE1_HUMAN
2024-09-07	sp|Q16181-2|SEPT7-2_HUMAN
2024-09-07	tr|E7EPK1|E7EPK1_HUMAN
2024-09-07	sp|Q16181|SEPT7_HUMAN
2024-09-07	tr|A0A0U1RRD1|A0A0U1RRD1_HUMAN
CAST	tr|D6RBR1|D6RBR1_HUMAN
CAST	sp|P20810|ICAL_HUMAN
CAST	tr|D6RAA8|D6RAA8_HUMAN
CAST	tr|H0Y944|H0Y944_HUMAN
CAST	sp|P20810-10|ICAL-10_HUMAN
TNXB	tr|A0A140T8Y3|A0A140T8Y3_HUMAN
TNXB	sp|P22105|TENX_HUMAN
TNXB	tr|A0A087WWA5|A0A087WWA5_HUMAN
TNXB	tr|A0A3B3ISX9|A0A3B3ISX9_HUMAN
TNXB	tr|A0A140T902|A0A140T902_HUMAN
DTNA	sp|Q9Y4J8-13|DTNA-13_HUMAN
DTNA	sp|Q9Y4J8-11|DTNA-11_HUMAN
DTNA	sp|Q9Y4J8|DTNA_HUMAN
DTNA	sp|Q9Y4J8-12|DTNA-12_HUMAN
DTNA	sp|Q9Y4J8-10|DTNA-10_HUMAN
TCOF1	sp|Q13428|TCOF_HUMAN
TCOF1	tr|A0A2R8Y857|A0A2R8Y857_HUMAN
TCOF1	tr|J3KQ96|J3KQ96_HUMAN
TCOF1	tr|H0Y8Y7|H0Y8Y7_HUMAN
TCOF1	tr|A0A3B3IS06|A0A3B3IS06_HUMAN
DMD	tr|H0Y864|H0Y864_HUMAN
DMD	sp|P11532|DMD_HUMAN
DMD	tr|H0Y3E8|H0Y3E8_HUMAN
DMD	tr|H0Y304|H0Y304_HUMAN
DMD	sp|P11532-10|DMD-10_HUMAN
KIAA1217	sp|Q5T5P2-2|SKT-2_HUMAN
KIAA1217	tr|A0A1B0GU17|A0A1B0GU17_HUMAN
KIAA1217	tr|Q5T5P1|Q5T5P1_HUMAN
KIAA1217	sp|Q5T5P2|SKT_HUMAN
KIAA1217	sp|Q5T5P2-10|SKT-10_HUMAN
SHANK2	tr|H7C1X5|H7C1X5_HUMAN
SHANK2	tr|H0Y7S5|H0Y7S5_HUMAN
SHANK2	tr|H7BZV1|H7BZV1_HUMAN
SHANK2	sp|Q9UPX8-3|SHAN2-3_HUMAN
SHANK2	sp|Q9UPX8|SHAN2_HUMAN
EPB41L1	tr|A0A1B0GTW6|A0A1B0GTW6_HUMAN
EPB41L1	sp|Q9H4G0-2|E41L1-2_HUMAN
EPB41L1	sp|Q9H4G0-4|E41L1-4_HUMAN
EPB41L1	sp|Q9H4G0|E41L1_HUMAN
EPB41L1	tr|A0A0C4DH22|A0A0C4DH22_HUMAN
CADPS	sp|Q9ULU8|CAPS1_HUMAN
CADPS	tr|A0A0C4DGY2|A0A0C4DGY2_HUMAN
CADPS	sp|Q9ULU8-2|CAPS1-2_HUMAN
CADPS	tr|H0YFP0|H0YFP0_HUMAN
CADPS	tr|H7C4T6|H7C4T6_HUMAN
FHL1	sp|Q13642-4|FHL1-4_HUMAN
FHL1	sp|Q13642-5|FHL1-5_HUMAN
FHL1	tr|Q5JXH8|Q5JXH8_HUMAN
FHL1	sp|Q13642|FHL1_HUMAN
FHL1	sp|Q13642-1|FHL1-1_HUMAN
NDRG4	tr|H3BQ86|H3BQ86_HUMAN
NDRG4	tr|H3BM40|H3BM40_HUMAN
NDRG4	sp|Q9ULP0|NDRG4_HUMAN
NDRG4	tr|H3BNK4|H3BNK4_HUMAN
NDRG4	tr|B7Z9X4|B7Z9X4_HUMAN
FMR1	sp|Q06787|FMR1_HUMAN
FMR1	sp|Q06787-11|FMR1-11_HUMAN
FMR1	sp|Q06787-10|FMR1-10_HUMAN
FMR1	sp|Q06787-5|FMR1-5_HUMAN
FMR1	tr|G3V0J0|G3V0J0_HUMAN
MINK1	sp|Q8N4C8-3|MINK1-3_HUMAN
MINK1	tr|I3L2I2|I3L2I2_HUMAN
MINK1	sp|Q8N4C8|MINK1_HUMAN
MINK1	sp|Q8N4C8-4|MINK1-4_HUMAN
MINK1	sp|Q8N4C8-2|MINK1-2_HUMAN
NFASC	sp|O94856|NFASC_HUMAN
NFASC	sp|O94856-11|NFASC-11_HUMAN
NFASC	tr|X6RKN2|X6RKN2_HUMAN
NFASC	sp|O94856-12|NFASC-12_HUMAN
NFASC	sp|O94856-10|NFASC-10_HUMAN
MYH10	sp|P35580-2|MYH10-2_HUMAN
MYH10	sp|P35580-4|MYH10-4_HUMAN
MYH10	sp|P35580|MYH10_HUMAN
MYH10	sp|P35580-5|MYH10-5_HUMAN
MYH10	sp|P35580-3|MYH10-3_HUMAN
DBN1	tr|D6R9Q9|D6R9Q9_HUMAN
DBN1	sp|Q16643|DREB_HUMAN
DBN1	sp|Q16643-3|DREB-3_HUMAN
DBN1	tr|D6RCR4|D6RCR4_HUMAN
DBN1	tr|D6R9W4|D6R9W4_HUMAN
CTNND1	sp|O60716|CTND1_HUMAN
CTNND1	tr|C9JZR2|C9JZR2_HUMAN
CTNND1	tr|E9PRE2|E9PRE2_HUMAN
CTNND1	sp|O60716-11|CTND1-11_HUMAN
CTNND1	sp|O60716-10|CTND1-10_HUMAN
CACNA1E	tr|E9PIE8|E9PIE8_HUMAN
CACNA1E	sp|Q15878-3|CAC1E-3_HUMAN
CACNA1E	sp|Q15878-2|CAC1E-2_HUMAN
CACNA1E	tr|J3KP11|J3KP11_HUMAN
CACNA1E	sp|Q15878|CAC1E_HUMAN
ABLIM2	tr|D6RAL0|D6RAL0_HUMAN
ABLIM2	sp|Q6H8Q1|ABLM2_HUMAN
ABLIM2	sp|Q6H8Q1-2|ABLM2-2_HUMAN
ABLIM2	tr|F5GYR0|F5GYR0_HUMAN
ABLIM2	sp|Q6H8Q1-6|ABLM2-6_HUMAN
ANKS1B	sp|Q7Z6G8-10|ANS1B-10_HUMAN
ANKS1B	sp|Q7Z6G8|ANS1B_HUMAN
ANKS1B	tr|H0YI72|H0YI72_HUMAN
ANKS1B	sp|Q7Z6G8-2|ANS1B-2_HUMAN
ANKS1B	tr|R4GMN5|R4GMN5_HUMAN
TJP2	tr|A0A2R8Y5A1|A0A2R8Y5A1_HUMAN
TJP2	tr|A0A3B3ISZ5|A0A3B3ISZ5_HUMAN
TJP2	tr|A0A3B3ITE1|A0A3B3ITE1_HUMAN
TJP2	sp|Q9UDY2|ZO2_HUMAN
TJP2	tr|A0A3B3IU51|A0A3B3IU51_HUMAN
PLEKHA5	sp|Q9HAU0|PKHA5_HUMAN
PLEKHA5	tr|A0JP02|A0JP02_HUMAN
PLEKHA5	sp|Q9HAU0-6|PKHA5-6_HUMAN
PLEKHA5	sp|Q9HAU0-4|PKHA5-4_HUMAN
PLEKHA5	tr|H0YG48|H0YG48_HUMAN
KIF1A	sp|Q12756|KIF1A_HUMAN
KIF1A	tr|A0A3F2YNW9|A0A3F2YNW9_HUMAN
KIF1A	tr|F8W8V9|F8W8V9_HUMAN
KIF1A	tr|A0A3B3IT28|A0A3B3IT28_HUMAN
KIF1A	tr|A0A3B3ITK3|A0A3B3ITK3_HUMAN
CALD1	sp|Q05682-2|CALD1-2_HUMAN
CALD1	sp|Q05682-4|CALD1-4_HUMAN
CALD1	tr|C9JEK3|C9JEK3_HUMAN
CALD1	sp|Q05682|CALD1_HUMAN
CALD1	sp|Q05682-3|CALD1-3_HUMAN
PTPRD	sp|P23468-7|PTPRD-7_HUMAN
PTPRD	sp|P23468-4|PTPRD-4_HUMAN
PTPRD	sp|P23468|PTPRD_HUMAN
PTPRD	tr|Q3KPI9|Q3KPI9_HUMAN
PTPRD	sp|P23468-2|PTPRD-2_HUMAN
DNM1	tr|A0A0D9SFE4|A0A0D9SFE4_HUMAN
DNM1	tr|A0A0D9SFP1|A0A0D9SFP1_HUMAN
DNM1	sp|Q05193|DYN1_HUMAN
DNM1	tr|H7C5U0|H7C5U0_HUMAN
DNM1	tr|A0A0U1RQP1|A0A0U1RQP1_HUMAN
SYNGAP1	tr|A0A140T8W4|A0A140T8W4_HUMAN
SYNGAP1	tr|B7ZCA0|B7ZCA0_HUMAN
SYNGAP1	tr|A0A2R8Y6T2|A0A2R8Y6T2_HUMAN
SYNGAP1	sp|Q96PV0|SYGP1_HUMAN
SYNGAP1	sp|Q96PV0-2|SYGP1-2_HUMAN
NRXN1	tr|A0A0D9SEM5|A0A0D9SEM5_HUMAN
NRXN1	tr|A0A0R4J2G7|A0A0R4J2G7_HUMAN
NRXN1	sp|Q9ULB1|NRX1A_HUMAN
NRXN1	tr|A0A0D9SFF4|A0A0D9SFF4_HUMAN
NRXN1	tr|A0A0U1RRK7|A0A0U1RRK7_HUMAN
TANC2	sp|Q9HCD6-2|TANC2-2_HUMAN
TANC2	tr|J3QQY7|J3QQY7_HUMAN
TANC2	tr|J3KRP9|J3KRP9_HUMAN
TANC2	tr|J3KTM5|J3KTM5_HUMAN
TANC2	sp|Q9HCD6|TANC2_HUMAN
TTN	sp|Q8WZ42|TITIN_HUMAN
TTN	sp|Q8WZ42-6|TITIN-6_HUMAN
TTN	sp|Q8WZ42-10|TITIN-10_HUMAN
TTN	sp|Q8WZ42-2|TITIN-2_HUMAN
TTN	sp|Q8WZ42-12|TITIN-12_HUMAN
SMARCA2	tr|A0A0U1RQE1|A0A0U1RQE1_HUMAN
SMARCA2	tr|A0A0U1RRG6|A0A0U1RRG6_HUMAN
SMARCA2	tr|F6VDE0|F6VDE0_HUMAN
SMARCA2	sp|P51531|SMCA2_HUMAN
SMARCA2	tr|A0A0U1RQZ9|A0A0U1RQZ9_HUMAN
RIMS2	tr|D6RA03|D6RA03_HUMAN
RIMS2	tr|F8W6W8|F8W6W8_HUMAN
RIMS2	sp|Q9UQ26-8|RIMS2-8_HUMAN
RIMS2	sp|Q9UQ26|RIMS2_HUMAN
RIMS2	tr|A0A0J9YXG4|A0A0J9YXG4_HUMAN
SYNE1	tr|F5GXQ8|F5GXQ8_HUMAN
SYNE1	sp|Q8NF91|SYNE1_HUMAN
SYNE1	sp|Q8NF91-10|SYNE1-10_HUMAN
SYNE1	tr|A0A0C4DG40|A0A0C4DG40_HUMAN
SYNE1	tr|E7ENN3|E7ENN3_HUMAN
UNC13B	tr|A0A1B0GUS7|A0A1B0GUS7_HUMAN
UNC13B	sp|O14795|UN13B_HUMAN
UNC13B	tr|A0A1B0GVW8|A0A1B0GVW8_HUMAN
UNC13B	sp|O14795-2|UN13B-2_HUMAN
UNC13B	tr|A0A0U1RRL2|A0A0U1RRL2_HUMAN
CAMK2B	sp|Q13554|KCC2B_HUMAN
CAMK2B	sp|Q13554-3|KCC2B-3_HUMAN
CAMK2B	tr|H7BZC6|H7BZC6_HUMAN
CAMK2B	sp|Q13554-6|KCC2B-6_HUMAN
CAMK2B	tr|E7ETC9|E7ETC9_HUMAN
TACC1	sp|O75410|TACC1_HUMAN
TACC1	tr|A0A0C4DGD3|A0A0C4DGD3_HUMAN
TACC1	tr|H0YAY0|H0YAY0_HUMAN
TACC1	tr|E7EVI4|E7EVI4_HUMAN
TACC1	tr|E5RFM9|E5RFM9_HUMAN
SLMAP	sp|Q14BN4-3|SLMAP-3_HUMAN
SLMAP	sp|Q14BN4-2|SLMAP-2_HUMAN
SLMAP	sp|Q14BN4|SLMAP_HUMAN
SLMAP	tr|B7Z863|B7Z863_HUMAN
SLMAP	sp|Q14BN4-7|SLMAP-7_HUMAN
CLIP1	tr|F5H0N7|F5H0N7_HUMAN
CLIP1	sp|P30622-2|CLIP1-2_HUMAN
CLIP1	sp|P30622|CLIP1_HUMAN
CLIP1	sp|P30622-1|CLIP1-1_HUMAN
CLIP1	tr|A0A3B3ISJ8|A0A3B3ISJ8_HUMAN
ADD1	tr|E7ENY0|E7ENY0_HUMAN
ADD1	sp|P35611-4|ADDA-4_HUMAN
ADD1	tr|A0A0A0MSR2|A0A0A0MSR2_HUMAN
ADD1	sp|P35611|ADDA_HUMAN
ADD1	sp|P35611-2|ADDA-2_HUMAN
HSPA8	tr|E9PPY6|E9PPY6_HUMAN
HSPA8	tr|E9PK54|E9PK54_HUMAN
HSPA8	tr|E9PN89|E9PN89_HUMAN
HSPA8	tr|E9PQK7|E9PQK7_HUMAN
HSPA8	sp|P11142|HSP7C_HUMAN
DNM1L	tr|F8VYL3|F8VYL3_HUMAN
DNM1L	sp|O00429-2|DNM1L-2_HUMAN
DNM1L	tr|F8VZ52|F8VZ52_HUMAN
DNM1L	tr|F8VUJ9|F8VUJ9_HUMAN
DNM1L	sp|O00429|DNM1L_HUMAN
TPD52	sp|P55327-7|TPD52-7_HUMAN
TPD52	sp|P55327|TPD52_HUMAN
TPD52	tr|E5RFR7|E5RFR7_HUMAN
TPD52	sp|P55327-5|TPD52-5_HUMAN
TPD52	sp|P55327-4|TPD52-4_HUMAN
KALRN	sp|O60229-4|KALRN-4_HUMAN
KALRN	sp|O60229-5|KALRN-5_HUMAN
KALRN	tr|H7BXZ5|H7BXZ5_HUMAN
KALRN	tr|H7C0I9|H7C0I9_HUMAN
KALRN	sp|O60229|KALRN_HUMAN
PDE4DIP	sp|Q5VU43-11|MYOME-11_HUMAN
PDE4DIP	tr|A0A087WVF8|A0A087WVF8_HUMAN
PDE4DIP	sp|Q5VU43-13|MYOME-13_HUMAN
PDE4DIP	sp|Q5VU43|MYOME_HUMAN
PDE4DIP	sp|Q5VU43-12|MYOME-12_HUMAN
RAP1GDS1	tr|D6RHZ7|D6RHZ7_HUMAN
RAP1GDS1	sp|P52306-4|GDS1-4_HUMAN
RAP1GDS1	tr|D6RHH8|D6RHH8_HUMAN
RAP1GDS1	sp|P52306|GDS1_HUMAN
RAP1GDS1	sp|P52306-6|GDS1-6_HUMAN
STXBP1	tr|A0A1B0GVQ5|A0A1B0GVQ5_HUMAN
STXBP1	tr|A0A1B0GVV9|A0A1B0GVV9_HUMAN
STXBP1	sp|P61764|STXB1_HUMAN
STXBP1	tr|A0A096LP52|A0A096LP52_HUMAN
STXBP1	tr|A0A0D9SFQ7|A0A0D9SFQ7_HUMAN
NRXN3	sp|Q9Y4C0|NRX3A_HUMAN
NRXN3	sp|Q9Y4C0-4|NRX3A-4_HUMAN
NRXN3	tr|A0A0A0MR89|A0A0A0MR89_HUMAN
NRXN3	sp|Q9HDB5|NRX3B_HUMAN
NRXN3	tr|A0A0C4DGK4|A0A0C4DGK4_HUMAN
TMPO	tr|H0YJH7|H0YJH7_HUMAN
TMPO	tr|G5E972|G5E972_HUMAN
TMPO	sp|P42167-2|LAP2B-2_HUMAN
TMPO	sp|P42167|LAP2B_HUMAN
TMPO	sp|P42166|LAP2A_HUMAN
STXBP5L	tr|C9JPK3|C9JPK3_HUMAN
STXBP5L	tr|E9PFI2|E9PFI2_HUMAN
STXBP5L	sp|Q9Y2K9|STB5L_HUMAN
STXBP5L	tr|C9JQS3|C9JQS3_HUMAN
CADM1	sp|Q9BY67-5|CADM1-5_HUMAN
CADM1	tr|A0A087X0T8|A0A087X0T8_HUMAN
CADM1	sp|Q9BY67|CADM1_HUMAN
CADM1	tr|H0YG94|H0YG94_HUMAN
LMO7	sp|Q8WWI1-2|LMO7-2_HUMAN
LMO7	tr|E9PMS6|E9PMS6_HUMAN
LMO7	sp|Q8WWI1|LMO7_HUMAN
LMO7	tr|H0Y424|H0Y424_HUMAN
CEP170	sp|Q5SW79|CE170_HUMAN
CEP170	tr|H0Y2V6|H0Y2V6_HUMAN
CEP170	tr|E5RFU8|E5RFU8_HUMAN
CEP170	sp|Q5SW79-2|CE170-2_HUMAN
NTRK2	sp|Q16620|NTRK2_HUMAN
NTRK2	sp|Q16620-4|NTRK2-4_HUMAN
NTRK2	sp|Q16620-2|NTRK2-2_HUMAN
NTRK2	sp|Q16620-3|NTRK2-3_HUMAN
LRRFIP2	sp|Q9Y608|LRRF2_HUMAN
LRRFIP2	tr|C9JJC9|C9JJC9_HUMAN
LRRFIP2	tr|H7C3N9|H7C3N9_HUMAN
LRRFIP2	sp|Q9Y608-2|LRRF2-2_HUMAN
AP3D1	sp|O14617-5|AP3D1-5_HUMAN
AP3D1	tr|K7ERW8|K7ERW8_HUMAN
AP3D1	sp|O14617-2|AP3D1-2_HUMAN
AP3D1	sp|O14617|AP3D1_HUMAN
SLIRP	tr|G3V2S9|G3V2S9_HUMAN
SLIRP	tr|H0YJW7|H0YJW7_HUMAN
SLIRP	tr|H0YJ07|H0YJ07_HUMAN
SLIRP	sp|Q9GZT3|SLIRP_HUMAN
DDX39A	tr|K7ENP6|K7ENP6_HUMAN
DDX39A	sp|O00148|DX39A_HUMAN
DDX39A	tr|K7EQN7|K7EQN7_HUMAN
DDX39A	sp|O00148-2|DX39A-2_HUMAN
OPA1	tr|A0A2R8YE78|A0A2R8YE78_HUMAN
OPA1	tr|A0A2R8YE54|A0A2R8YE54_HUMAN
OPA1	tr|A0A2R8YDM2|A0A2R8YDM2_HUMAN
OPA1	sp|O60313|OPA1_HUMAN
CHD4	tr|A0A2R8YER1|A0A2R8YER1_HUMAN
CHD4	tr|A0A2R8Y5Z7|A0A2R8Y5Z7_HUMAN
CHD4	sp|Q14839|CHD4_HUMAN
CHD4	tr|A0A2R8Y5J0|A0A2R8Y5J0_HUMAN
PABPC4	sp|Q13310|PABP4_HUMAN
PABPC4	sp|Q13310-3|PABP4-3_HUMAN
PABPC4	sp|Q13310-2|PABP4-2_HUMAN
PABPC4	tr|H0YEQ8|H0YEQ8_HUMAN
PRKACB	sp|P22694-10|KAPCB-10_HUMAN
PRKACB	tr|B1APG3|B1APG3_HUMAN
PRKACB	sp|P22694-2|KAPCB-2_HUMAN
PRKACB	sp|P22694|KAPCB_HUMAN
PTPRT	sp|O14522|PTPRT_HUMAN
PTPRT	tr|B1AJR6|B1AJR6_HUMAN
PTPRT	tr|A0A087WWD6|A0A087WWD6_HUMAN
PTPRT	tr|B1AJR9|B1AJR9_HUMAN
UBAP2L	sp|Q14157-5|UBP2L-5_HUMAN
UBAP2L	tr|Q5VU78|Q5VU78_HUMAN
UBAP2L	sp|Q14157-1|UBP2L-1_HUMAN
UBAP2L	sp|Q14157|UBP2L_HUMAN
SYTL2	sp|Q9HCH5-14|SYTL2-14_HUMAN
SYTL2	sp|Q9HCH5-13|SYTL2-13_HUMAN
SYTL2	tr|A0A0U1RR07|A0A0U1RR07_HUMAN
SYTL2	sp|Q9HCH5|SYTL2_HUMAN
SMARCA4	tr|A0A0A0MT49|A0A0A0MT49_HUMAN
SMARCA4	sp|P51532|SMCA4_HUMAN
SMARCA4	tr|A0A2R8YGG3|A0A2R8YGG3_HUMAN
SMARCA4	tr|A0A2R8YF80|A0A2R8YF80_HUMAN
CPEB2	sp|Q7Z5Q1-5|CPEB2-5_HUMAN
CPEB2	sp|Q7Z5Q1-3|CPEB2-3_HUMAN
CPEB2	sp|Q7Z5Q1|CPEB2_HUMAN
CPEB2	sp|Q7Z5Q1-8|CPEB2-8_HUMAN
ALDH7A1	tr|A0A1B0GTJ4|A0A1B0GTJ4_HUMAN
ALDH7A1	sp|P49419-2|AL7A1-2_HUMAN
ALDH7A1	tr|A0A1B0GV49|A0A1B0GV49_HUMAN
ALDH7A1	sp|P49419|AL7A1_HUMAN
KIF21A	sp|Q7Z4S6|KI21A_HUMAN
KIF21A	sp|Q7Z4S6-3|KI21A-3_HUMAN
KIF21A	tr|H0YI78|H0YI78_HUMAN
KIF21A	sp|Q7Z4S6-4|KI21A-4_HUMAN
SCN2A	sp|Q99250|SCN2A_HUMAN
SCN2A	tr|A0A1B0GW40|A0A1B0GW40_HUMAN
SCN2A	tr|A0A1B0GW67|A0A1B0GW67_HUMAN
SCN2A	tr|A0A1B0GWA6|A0A1B0GWA6_HUMAN
ABLIM1	sp|O14639-5|ABLM1-5_HUMAN
ABLIM1	sp|O14639|ABLM1_HUMAN
ABLIM1	sp|O14639-6|ABLM1-6_HUMAN
ABLIM1	tr|J3QSX6|J3QSX6_HUMAN
KIF1B	sp|O60333-2|KIF1B-2_HUMAN
KIF1B	sp|O60333|KIF1B_HUMAN
KIF1B	tr|A0A0U1RQL3|A0A0U1RQL3_HUMAN
KIF1B	sp|O60333-3|KIF1B-3_HUMAN
USP15	tr|F8W0H4|F8W0H4_HUMAN
USP15	sp|Q9Y4E8-2|UBP15-2_HUMAN
USP15	tr|H0YHM4|H0YHM4_HUMAN
USP15	sp|Q9Y4E8|UBP15_HUMAN
PTPRS	sp|Q13332-5|PTPRS-5_HUMAN
PTPRS	sp|Q13332|PTPRS_HUMAN
PTPRS	sp|Q13332-3|PTPRS-3_HUMAN
PTPRS	sp|Q13332-2|PTPRS-2_HUMAN
MRPL43	sp|Q8N983|RM43_HUMAN
MRPL43	sp|Q8N983-4|RM43-4_HUMAN
MRPL43	tr|H0YBU8|H0YBU8_HUMAN
MRPL43	tr|M0R051|M0R051_HUMAN
CASK	tr|A0A2R8YFN5|A0A2R8YFN5_HUMAN
CASK	tr|A0A2U3TZN6|A0A2U3TZN6_HUMAN
CASK	sp|O14936|CSKP_HUMAN
CASK	tr|Q5JS79|Q5JS79_HUMAN
CSNK1A1	sp|P48729|KC1A_HUMAN
CSNK1A1	sp|P48729-3|KC1A-3_HUMAN
CSNK1A1	tr|D6RGE5|D6RGE5_HUMAN
CSNK1A1	sp|P48729-2|KC1A-2_HUMAN
RHOT1	tr|K7EP86|K7EP86_HUMAN
RHOT1	sp|Q8IXI2|MIRO1_HUMAN
RHOT1	sp|Q8IXI2-2|MIRO1-2_HUMAN
RHOT1	sp|Q8IXI2-3|MIRO1-3_HUMAN
PPP2R5C	sp|Q13362|2A5G_HUMAN
PPP2R5C	tr|H0YK26|H0YK26_HUMAN
PPP2R5C	sp|Q13362-2|2A5G-2_HUMAN
PPP2R5C	sp|Q13362-3|2A5G-3_HUMAN
LDHA	sp|P00338|LDHA_HUMAN
LDHA	tr|F5H8H6|F5H8H6_HUMAN
LDHA	tr|F5GYU2|F5GYU2_HUMAN
LDHA	sp|P00338-3|LDHA-3_HUMAN
BCAS1	sp|O75363|BCAS1_HUMAN
BCAS1	tr|G3XAF7|G3XAF7_HUMAN
BCAS1	sp|O75363-2|BCAS1-2_HUMAN
BCAS1	tr|H7C1E7|H7C1E7_HUMAN
RGS6	sp|P49758|RGS6_HUMAN
RGS6	sp|P49758-12|RGS6-12_HUMAN
RGS6	tr|A0A2R8Y8A2|A0A2R8Y8A2_HUMAN
RGS6	sp|P49758-11|RGS6-11_HUMAN
FDXR	sp|P22570|ADRO_HUMAN
FDXR	tr|A0A0C4DGN7|A0A0C4DGN7_HUMAN
FDXR	tr|J3QQW7|J3QQW7_HUMAN
FDXR	tr|J3QQX3|J3QQX3_HUMAN
TUBB4A	tr|M0R1I1|M0R1I1_HUMAN
TUBB4A	sp|P04350|TBB4A_HUMAN
TUBB4A	tr|M0R0X0|M0R0X0_HUMAN
TUBB4A	tr|M0QYM7|M0QYM7_HUMAN
2024-09-09	tr|K7EK18|K7EK18_HUMAN
2024-09-09	tr|K7ERG1|K7ERG1_HUMAN
2024-09-09	tr|K7ER34|K7ER34_HUMAN
2024-09-09	sp|Q9UHD8|SEPT9_HUMAN
TUBB6	tr|K7EQT3|K7EQT3_HUMAN
TUBB6	tr|K7ES63|K7ES63_HUMAN
TUBB6	sp|Q9BUF5|TBB6_HUMAN
TUBB6	tr|K7EN98|K7EN98_HUMAN
HYI	sp|Q5T013|HYI_HUMAN
HYI	tr|F6UJY1|F6UJY1_HUMAN
HYI	tr|H0YB70|H0YB70_HUMAN
HYI	sp|Q5T013-2|HYI-2_HUMAN
HLA-C	tr|A0A140T9U8|A0A140T9U8_HUMAN
HLA-C	sp|P30499|1C01_HUMAN
HLA-C	tr|A0A140T9B3|A0A140T9B3_HUMAN
HLA-C	sp|Q95604|1C17_HUMAN
AGK	tr|A0A3B3ITX7|A0A3B3ITX7_HUMAN
AGK	tr|A0A0G2JLD0|A0A0G2JLD0_HUMAN
AGK	sp|Q53H12|AGK_HUMAN
AGK	tr|A0A3B3IS09|A0A3B3IS09_HUMAN
SLC25A25	sp|Q6KCM7-4|SCMC2-4_HUMAN
SLC25A25	sp|Q6KCM7-3|SCMC2-3_HUMAN
SLC25A25	sp|Q6KCM7-2|SCMC2-2_HUMAN
SLC25A25	sp|Q6KCM7|SCMC2_HUMAN
TSC1	tr|A0A2R8YD74|A0A2R8YD74_HUMAN
TSC1	tr|Q59IT9|Q59IT9_HUMAN
TSC1	sp|Q92574|TSC1_HUMAN
TSC1	tr|A0A2R8Y5F8|A0A2R8Y5F8_HUMAN
TATDN1	tr|E5RID7|E5RID7_HUMAN
TATDN1	tr|G5EA19|G5EA19_HUMAN
TATDN1	tr|E5RG62|E5RG62_HUMAN
TATDN1	sp|Q6P1N9|TATD1_HUMAN
PTPRK	sp|Q15262-4|PTPRK-4_HUMAN
PTPRK	sp|Q15262|PTPRK_HUMAN
PTPRK	tr|E9PRW2|E9PRW2_HUMAN
PTPRK	sp|Q15262-2|PTPRK-2_HUMAN
LIMCH1	sp|Q9UPQ0|LIMC1_HUMAN
LIMCH1	sp|Q9UPQ0-7|LIMC1-7_HUMAN
LIMCH1	tr|G5EA03|G5EA03_HUMAN
LIMCH1	sp|Q9UPQ0-10|LIMC1-10_HUMAN
BRD2	tr|A0A0G2JHL0|A0A0G2JHL0_HUMAN
BRD2	tr|A0A140T9I1|A0A140T9I1_HUMAN
BRD2	sp|P25440-4|BRD2-4_HUMAN
BRD2	sp|P25440|BRD2_HUMAN
EXOC7	sp|Q9UPT5-1|EXOC7-1_HUMAN
EXOC7	tr|K7ERQ5|K7ERQ5_HUMAN
EXOC7	tr|B4DJ07|B4DJ07_HUMAN
EXOC7	sp|Q9UPT5|EXOC7_HUMAN
ASAH1	sp|Q13510|ASAH1_HUMAN
ASAH1	tr|A0A1B0GVC9|A0A1B0GVC9_HUMAN
ASAH1	tr|A0A1B0GVG2|A0A1B0GVG2_HUMAN
ASAH1	tr|A0A1B0GUW4|A0A1B0GUW4_HUMAN
DBNL	tr|F8WBG8|F8WBG8_HUMAN
DBNL	sp|Q9UJU6|DBNL_HUMAN
DBNL	sp|Q9UJU6-3|DBNL-3_HUMAN
DBNL	sp|Q9UJU6-2|DBNL-2_HUMAN
NDRG2	tr|G3V578|G3V578_HUMAN
NDRG2	sp|Q9UN36|NDRG2_HUMAN
NDRG2	tr|G3V358|G3V358_HUMAN
NDRG2	tr|G3V2I9|G3V2I9_HUMAN
MYO6	sp|Q9UM54|MYO6_HUMAN
MYO6	sp|Q9UM54-6|MYO6-6_HUMAN
MYO6	tr|E7EW20|E7EW20_HUMAN
MYO6	sp|Q9UM54-2|MYO6-2_HUMAN
DNM2	sp|P50570-2|DYN2-2_HUMAN
DNM2	tr|K7EMQ3|K7EMQ3_HUMAN
DNM2	sp|P50570-3|DYN2-3_HUMAN
DNM2	sp|P50570|DYN2_HUMAN
RAPGEF2	sp|Q9Y4G8|RPGF2_HUMAN
RAPGEF2	tr|H0Y905|H0Y905_HUMAN
RAPGEF2	tr|H0YAJ8|H0YAJ8_HUMAN
RAPGEF2	tr|A0A2R8YGD3|A0A2R8YGD3_HUMAN
SPG7	sp|Q9UQ90|SPG7_HUMAN
SPG7	tr|A0A2R8YFJ7|A0A2R8YFJ7_HUMAN
SPG7	tr|A0A2R8Y7E2|A0A2R8Y7E2_HUMAN
SPG7	tr|A0A2R8Y6K2|A0A2R8Y6K2_HUMAN
CACNA1C	sp|Q13936-26|CAC1C-26_HUMAN
CACNA1C	tr|F5GY28|F5GY28_HUMAN
CACNA1C	sp|Q13936|CAC1C_HUMAN
CACNA1C	sp|Q13936-10|CAC1C-10_HUMAN
EML2	tr|K7ERY9|K7ERY9_HUMAN
EML2	sp|O95834|EMAL2_HUMAN
EML2	tr|K7ESL7|K7ESL7_HUMAN
EML2	sp|O95834-3|EMAL2-3_HUMAN
DLGAP2	tr|A0A1B0GTN4|A0A1B0GTN4_HUMAN
DLGAP2	tr|A0A0J9YX70|A0A0J9YX70_HUMAN
DLGAP2	tr|A0A0G2JLW6|A0A0G2JLW6_HUMAN
DLGAP2	sp|Q9P1A6|DLGP2_HUMAN
CACNA1A	tr|A0A1B0GTI4|A0A1B0GTI4_HUMAN
CACNA1A	tr|A0A1B0GTN7|A0A1B0GTN7_HUMAN
CACNA1A	sp|O00555-4|CAC1A-4_HUMAN
CACNA1A	sp|O00555|CAC1A_HUMAN
TRAPPC3	sp|O43617|TPPC3_HUMAN
TRAPPC3	tr|A0A087WWM0|A0A087WWM0_HUMAN
TRAPPC3	tr|A6NKE1|A6NKE1_HUMAN
TRAPPC3	sp|O43617-2|TPPC3-2_HUMAN
DMTN	sp|Q08495-4|DEMA-4_HUMAN
DMTN	tr|A0A087WUC0|A0A087WUC0_HUMAN
DMTN	sp|Q08495|DEMA_HUMAN
DMTN	sp|Q08495-2|DEMA-2_HUMAN
ENAH	tr|A0A075B6E5|A0A075B6E5_HUMAN
ENAH	sp|Q8N8S7|ENAH_HUMAN
ENAH	tr|A0A0U1RRM6|A0A0U1RRM6_HUMAN
ENAH	sp|Q8N8S7-2|ENAH-2_HUMAN
HBS1L	tr|E9PJ90|E9PJ90_HUMAN
HBS1L	tr|E9PMN1|E9PMN1_HUMAN
HBS1L	sp|Q9Y450-2|HBS1L-2_HUMAN
HBS1L	sp|Q9Y450|HBS1L_HUMAN
C6orf136	sp|Q5SQH8|CF136_HUMAN
C6orf136	tr|H7C4U4|H7C4U4_HUMAN
C6orf136	sp|Q5SQH8-2|CF136-2_HUMAN
C6orf136	sp|Q5SQH8-4|CF136-4_HUMAN
PEX5L	tr|C9JB85|C9JB85_HUMAN
PEX5L	sp|Q8IYB4|PEX5R_HUMAN
PEX5L	sp|Q8IYB4-2|PEX5R-2_HUMAN
PEX5L	sp|Q8IYB4-7|PEX5R-7_HUMAN
TPM4	sp|P67936|TPM4_HUMAN
TPM4	sp|P67936-2|TPM4-2_HUMAN
TPM4	tr|K7ELP0|K7ELP0_HUMAN
TPM4	tr|A0A2R8Y5V9|A0A2R8Y5V9_HUMAN
TPM3	sp|P06753-3|TPM3-3_HUMAN
TPM3	tr|A0A087WWU8|A0A087WWU8_HUMAN
TPM3	sp|P06753-2|TPM3-2_HUMAN
TPM3	sp|P06753|TPM3_HUMAN
ATXN3	tr|C9JQV6|C9JQV6_HUMAN
ATXN3	sp|P54252|ATX3_HUMAN
ATXN3	tr|G3V4F5|G3V4F5_HUMAN
ATXN3	tr|G3V3T6|G3V3T6_HUMAN
MFF	tr|E9PQX8|E9PQX8_HUMAN
MFF	tr|C9JAF1|C9JAF1_HUMAN
MFF	tr|A0A0A0MS29|A0A0A0MS29_HUMAN
MFF	sp|Q9GZY8|MFF_HUMAN
WDR41	tr|D6RH33|D6RH33_HUMAN
WDR41	tr|D6RA22|D6RA22_HUMAN
WDR41	tr|H0Y9Z3|H0Y9Z3_HUMAN
WDR41	sp|Q9HAD4|WDR41_HUMAN
TPD52L2	sp|O43399-4|TPD54-4_HUMAN
TPD52L2	sp|O43399-3|TPD54-3_HUMAN
TPD52L2	sp|O43399-2|TPD54-2_HUMAN
TPD52L2	sp|O43399|TPD54_HUMAN
PPFIA1	tr|A0A2R8Y7R9|A0A2R8Y7R9_HUMAN
PPFIA1	tr|H0YEF9|H0YEF9_HUMAN
PPFIA1	sp|Q13136|LIPA1_HUMAN
PPFIA1	tr|H0YD72|H0YD72_HUMAN
WDR59	sp|Q6PJI9-2|WDR59-2_HUMAN
WDR59	tr|H3BMH3|H3BMH3_HUMAN
WDR59	sp|Q6PJI9|WDR59_HUMAN
WDR59	tr|B7Z7V6|B7Z7V6_HUMAN
QKI	tr|F5GXS8|F5GXS8_HUMAN
QKI	sp|Q96PU8|QKI_HUMAN
QKI	tr|H0YGD6|H0YGD6_HUMAN
QKI	sp|Q96PU8-3|QKI-3_HUMAN
AFDN	tr|E9PFY5|E9PFY5_HUMAN
AFDN	tr|H0Y7R8|H0Y7R8_HUMAN
AFDN	sp|P55196|AFAD_HUMAN
AFDN	tr|Q5TIG5|Q5TIG5_HUMAN
MYEF2	tr|H0YKS1|H0YKS1_HUMAN
MYEF2	tr|A0A0A0MR39|A0A0A0MR39_HUMAN
MYEF2	sp|Q9P2K5-2|MYEF2-2_HUMAN
MYEF2	sp|Q9P2K5|MYEF2_HUMAN
DNM3	tr|H0YBC6|H0YBC6_HUMAN
DNM3	sp|Q9UQ16|DYN3_HUMAN
DNM3	sp|Q9UQ16-3|DYN3-3_HUMAN
DNM3	sp|Q9UQ16-2|DYN3-2_HUMAN
CNDP2	tr|J3QRH4|J3QRH4_HUMAN
CNDP2	sp|Q96KP4-2|CNDP2-2_HUMAN
CNDP2	sp|Q96KP4|CNDP2_HUMAN
CNDP2	tr|J3KRD5|J3KRD5_HUMAN
TNS1	tr|C9J8K5|C9J8K5_HUMAN
TNS1	tr|E9PF55|E9PF55_HUMAN
TNS1	tr|A0A2R8Y4T1|A0A2R8Y4T1_HUMAN
TNS1	sp|Q9HBL0|TENS1_HUMAN
MYL6	tr|G3V1Y7|G3V1Y7_HUMAN
MYL6	tr|B7Z6Z4|B7Z6Z4_HUMAN
MYL6	tr|F8VZU9|F8VZU9_HUMAN
MYL6	sp|P60660|MYL6_HUMAN
ITPR1	tr|A0A3B3IU13|A0A3B3IU13_HUMAN
ITPR1	tr|A0A3B3IU04|A0A3B3IU04_HUMAN
ITPR1	tr|A0A3B3ITM6|A0A3B3ITM6_HUMAN
ITPR1	tr|A0A3B3ISE3|A0A3B3ISE3_HUMAN
CCAR2	sp|Q8N163|CCAR2_HUMAN
CCAR2	tr|E5RFJ3|E5RFJ3_HUMAN
CCAR2	tr|H0YC69|H0YC69_HUMAN
CCAR2	tr|A0A087X2B6|A0A087X2B6_HUMAN
ATP2B2	tr|A0A2U3U055|A0A2U3U055_HUMAN
ATP2B2	sp|Q01814|AT2B2_HUMAN
ATP2B2	tr|A0A2R8Y4R4|A0A2R8Y4R4_HUMAN
ATP2B2	sp|Q01814-2|AT2B2-2_HUMAN
PNPLA6	tr|M0R2C2|M0R2C2_HUMAN
PNPLA6	sp|Q8IY17|PLPL6_HUMAN
PNPLA6	tr|M0R2H4|M0R2H4_HUMAN
PNPLA6	tr|M0QXH7|M0QXH7_HUMAN
MIA2	sp|Q96PC5-5|MIA2-5_HUMAN
MIA2	sp|Q96PC5-10|MIA2-10_HUMAN
MIA2	sp|Q96PC5|MIA2_HUMAN
MIA2	sp|Q96PC5-12|MIA2-12_HUMAN
RAP1GAP	sp|P47736-4|RPGP1-4_HUMAN
RAP1GAP	tr|X6R8W7|X6R8W7_HUMAN
RAP1GAP	sp|P47736|RPGP1_HUMAN
RAP1GAP	sp|P47736-2|RPGP1-2_HUMAN
SPTAN1	sp|Q13813|SPTN1_HUMAN
SPTAN1	sp|Q13813-2|SPTN1-2_HUMAN
SPTAN1	sp|Q13813-3|SPTN1-3_HUMAN
SPTAN1	tr|A0A0D9SGF6|A0A0D9SGF6_HUMAN
CDC42BPA	sp|Q5VT25-3|MRCKA-3_HUMAN
CDC42BPA	tr|H0Y7V8|H0Y7V8_HUMAN
CDC42BPA	sp|Q5VT25|MRCKA_HUMAN
CDC42BPA	tr|H0Y6V3|H0Y6V3_HUMAN
SLC12A6	tr|H0YKE6|H0YKE6_HUMAN
SLC12A6	sp|Q9UHW9|S12A6_HUMAN
SLC12A6	sp|Q9UHW9-3|S12A6-3_HUMAN
SLC12A6	tr|H0YKQ8|H0YKQ8_HUMAN
TNC	tr|H0YGZ3|H0YGZ3_HUMAN
TNC	sp|P24821-6|TENA-6_HUMAN
TNC	sp|P24821|TENA_HUMAN
TNC	tr|F5H7V9|F5H7V9_HUMAN
ATP6V0A1	sp|Q93050-3|VPP1-3_HUMAN
ATP6V0A1	tr|K7ERA6|K7ERA6_HUMAN
ATP6V0A1	sp|Q93050|VPP1_HUMAN
ATP6V0A1	tr|K7EN36|K7EN36_HUMAN
2024-09-03	sp|Q9UH03|SEPT3_HUMAN
2024-09-03	tr|B1AHR1|B1AHR1_HUMAN
2024-09-03	sp|Q9UH03-2|SEPT3-2_HUMAN
2024-09-03	tr|A0A2R8Y4H2|A0A2R8Y4H2_HUMAN
RALGAPA1	tr|H0YJ04|H0YJ04_HUMAN
RALGAPA1	tr|A0A1B0GUI1|A0A1B0GUI1_HUMAN
RALGAPA1	sp|Q6GYQ0|RGPA1_HUMAN
RALGAPA1	sp|Q6GYQ0-3|RGPA1-3_HUMAN
PLEC	sp|Q15149-3|PLEC-3_HUMAN
PLEC	sp|Q15149|PLEC_HUMAN
PLEC	sp|Q15149-8|PLEC-8_HUMAN
PLEC	tr|H0YDN1|H0YDN1_HUMAN
ITGB4	sp|P16144|ITB4_HUMAN
ITGB4	sp|P16144-2|ITB4-2_HUMAN
ITGB4	sp|P16144-3|ITB4-3_HUMAN
ITGB4	sp|P16144-5|ITB4-5_HUMAN
PLEKHA6	tr|A0A1B0GUN5|A0A1B0GUN5_HUMAN
PLEKHA6	sp|Q9Y2H5|PKHA6_HUMAN
PLEKHA6	tr|Q5VTI5|Q5VTI5_HUMAN
PLEKHA6	tr|A0A1B0GW03|A0A1B0GW03_HUMAN
RAB37	sp|Q96AX2-3|RAB37-3_HUMAN
RAB37	sp|Q96AX2|RAB37_HUMAN
RAB37	sp|Q96AX2-2|RAB37-2_HUMAN
RAB37	tr|A8MZI4|A8MZI4_HUMAN
ARHGEF7	sp|Q14155-3|ARHG7-3_HUMAN
ARHGEF7	sp|Q14155|ARHG7_HUMAN
ARHGEF7	tr|E7EUY6|E7EUY6_HUMAN
ARHGEF7	sp|Q14155-1|ARHG7-1_HUMAN
EPN2	tr|J3QLN2|J3QLN2_HUMAN
EPN2	sp|O95208|EPN2_HUMAN
EPN2	sp|O95208-2|EPN2-2_HUMAN
EPN2	tr|I3L356|I3L356_HUMAN
ATP2C1	tr|H0Y9V7|H0Y9V7_HUMAN
ATP2C1	tr|B4E2Q0|B4E2Q0_HUMAN
ATP2C1	tr|H0Y8X9|H0Y8X9_HUMAN
ATP2C1	sp|P98194-3|AT2C1-3_HUMAN
SRCIN1	tr|A0A087WTE6|A0A087WTE6_HUMAN
SRCIN1	tr|A0A087WU33|A0A087WU33_HUMAN
SRCIN1	sp|Q9C0H9-4|SRCN1-4_HUMAN
SRCIN1	sp|Q9C0H9|SRCN1_HUMAN
2024-09-02	sp|Q15019|SEPT2_HUMAN
2024-09-02	tr|H7C310|H7C310_HUMAN
2024-09-02	tr|C9JQJ4|C9JQJ4_HUMAN
2024-09-02	tr|C9IY94|C9IY94_HUMAN
EPS15L1	sp|Q9UBC2-2|EP15R-2_HUMAN
EPS15L1	tr|M0R330|M0R330_HUMAN
EPS15L1	sp|Q9UBC2|EP15R_HUMAN
EPS15L1	sp|Q9UBC2-4|EP15R-4_HUMAN
DYNC1I2	tr|E7ESD3|E7ESD3_HUMAN
DYNC1I2	sp|Q13409|DC1I2_HUMAN
DYNC1I2	tr|E7EQU2|E7EQU2_HUMAN
EIF3G	sp|O75821|EIF3G_HUMAN
EIF3G	tr|K7EL60|K7EL60_HUMAN
EIF3G	tr|K7EL20|K7EL20_HUMAN
TRIP12	sp|Q14669-2|TRIPC-2_HUMAN
TRIP12	sp|Q14669|TRIPC_HUMAN
TRIP12	sp|Q14669-3|TRIPC-3_HUMAN
TBC1D7	sp|Q9P0N9|TBCD7_HUMAN
TBC1D7	tr|B4DK47|B4DK47_HUMAN
TBC1D7	tr|U3KPS8|U3KPS8_HUMAN
CSPG5	sp|O95196|CSPG5_HUMAN
CSPG5	sp|O95196-2|CSPG5-2_HUMAN
CSPG5	tr|A0A087WUT8|A0A087WUT8_HUMAN
EPHX2	tr|E5RFU2|E5RFU2_HUMAN
EPHX2	tr|H0YAW7|H0YAW7_HUMAN
EPHX2	sp|P34913|HYES_HUMAN
SLC9A6	sp|Q92581-2|SL9A6-2_HUMAN
SLC9A6	sp|Q92581-3|SL9A6-3_HUMAN
SLC9A6	sp|Q92581|SL9A6_HUMAN
ERBIN	sp|Q96RT1-9|ERBIN-9_HUMAN
ERBIN	sp|Q96RT1|ERBIN_HUMAN
ERBIN	tr|B4DIP2|B4DIP2_HUMAN
CHL1	tr|A0A087X0M8|A0A087X0M8_HUMAN
CHL1	sp|O00533-2|NCHL1-2_HUMAN
CHL1	sp|O00533|NCHL1_HUMAN
TACC2	tr|D6RAA5|D6RAA5_HUMAN
TACC2	tr|H0Y9Y7|H0Y9Y7_HUMAN
TACC2	sp|O95359|TACC2_HUMAN
EIF4G3	tr|A0A0U1RQK7|A0A0U1RQK7_HUMAN
EIF4G3	sp|O43432|IF4G3_HUMAN
EIF4G3	tr|A0A0A0MSA7|A0A0A0MSA7_HUMAN
TAMM41	sp|Q96BW9-2|TAM41-2_HUMAN
TAMM41	sp|Q96BW9-3|TAM41-3_HUMAN
TAMM41	sp|Q96BW9|TAM41_HUMAN
VPS53	sp|Q5VIR6|VPS53_HUMAN
VPS53	tr|I3L184|I3L184_HUMAN
VPS53	sp|Q5VIR6-4|VPS53-4_HUMAN
COL4A3BP	tr|A0A2R8Y5S9|A0A2R8Y5S9_HUMAN
COL4A3BP	sp|Q9Y5P4|C43BP_HUMAN
COL4A3BP	tr|A0A2R8Y5H3|A0A2R8Y5H3_HUMAN
TAP2	sp|Q03519|TAP2_HUMAN
TAP2	tr|A0A0G2JLV0|A0A0G2JLV0_HUMAN
TAP2	tr|X5CMH5|X5CMH5_HUMAN
DYRK1A	sp|Q13627|DYR1A_HUMAN
DYRK1A	tr|E7EMI5|E7EMI5_HUMAN
DYRK1A	tr|A0A2R8YEY4|A0A2R8YEY4_HUMAN
CNTN2	tr|A0A1B0GTL7|A0A1B0GTL7_HUMAN
CNTN2	tr|A0A1W2PQ11|A0A1W2PQ11_HUMAN
CNTN2	sp|Q02246|CNTN2_HUMAN
SLIT2	sp|O94813-2|SLIT2-2_HUMAN
SLIT2	sp|O94813|SLIT2_HUMAN
SLIT2	tr|X6R3P0|X6R3P0_HUMAN
ACTN4	tr|H7C144|H7C144_HUMAN
ACTN4	sp|O43707|ACTN4_HUMAN
ACTN4	tr|K7EJH8|K7EJH8_HUMAN
TWF1	tr|F8VS81|F8VS81_HUMAN
TWF1	sp|Q12792|TWF1_HUMAN
TWF1	sp|Q12792-3|TWF1-3_HUMAN
TBCD	sp|Q9BTW9-4|TBCD-4_HUMAN
TBCD	sp|Q9BTW9|TBCD_HUMAN
TBCD	tr|I3L120|I3L120_HUMAN
CYFIP2	sp|Q96F07|CYFP2_HUMAN
CYFIP2	tr|A0A087WV63|A0A087WV63_HUMAN
CYFIP2	sp|Q96F07-2|CYFP2-2_HUMAN
DGKZ	sp|Q13574-3|DGKZ-3_HUMAN
DGKZ	tr|H0YDN6|H0YDN6_HUMAN
DGKZ	sp|Q13574|DGKZ_HUMAN
COBL	sp|O75128|COBL_HUMAN
COBL	tr|A0A3B3IU00|A0A3B3IU00_HUMAN
COBL	tr|A0A0J9YWK3|A0A0J9YWK3_HUMAN
ABR	tr|I3L0R7|I3L0R7_HUMAN
ABR	tr|I3L4Y1|I3L4Y1_HUMAN
ABR	sp|Q12979|ABR_HUMAN
CHN1	sp|P15882|CHIN_HUMAN
CHN1	tr|F8W6K2|F8W6K2_HUMAN
CHN1	sp|P15882-2|CHIN-2_HUMAN
AHCYL2	sp|Q96HN2-2|SAHH3-2_HUMAN
AHCYL2	sp|Q96HN2-3|SAHH3-3_HUMAN
AHCYL2	sp|Q96HN2|SAHH3_HUMAN
SYNRG	sp|Q9UMZ2|SYNRG_HUMAN
SYNRG	sp|Q9UMZ2-3|SYNRG-3_HUMAN
SYNRG	tr|A0A087WZF6|A0A087WZF6_HUMAN
SPIRE1	sp|Q08AE8-2|SPIR1-2_HUMAN
SPIRE1	sp|Q08AE8|SPIR1_HUMAN
SPIRE1	tr|K7EMJ7|K7EMJ7_HUMAN
SPNS1	tr|H3BT44|H3BT44_HUMAN
SPNS1	tr|H3BPQ9|H3BPQ9_HUMAN
SPNS1	sp|Q9H2V7|SPNS1_HUMAN
CTNND2	tr|E9PHB5|E9PHB5_HUMAN
CTNND2	sp|Q9UQB3|CTND2_HUMAN
CTNND2	tr|D6RBA8|D6RBA8_HUMAN
AGAP1	sp|Q9UPQ3|AGAP1_HUMAN
AGAP1	tr|E7EUN2|E7EUN2_HUMAN
AGAP1	tr|H7C0A7|H7C0A7_HUMAN
SPTBN1	sp|Q01082-2|SPTB2-2_HUMAN
SPTBN1	sp|Q01082|SPTB2_HUMAN
SPTBN1	tr|A0A087WUZ3|A0A087WUZ3_HUMAN
TSC2	tr|A0A2R8Y7C8|A0A2R8Y7C8_HUMAN
TSC2	sp|P49815|TSC2_HUMAN
TSC2	tr|A0A2R8YDR3|A0A2R8YDR3_HUMAN
TBC1D17	tr|M0R2L2|M0R2L2_HUMAN
TBC1D17	sp|Q9HA65|TBC17_HUMAN
TBC1D17	tr|M0QXA2|M0QXA2_HUMAN
SLC8A3	sp|P57103-7|NAC3-7_HUMAN
SLC8A3	sp|P57103|NAC3_HUMAN
SLC8A3	sp|P57103-2|NAC3-2_HUMAN
SLC8A1	sp|P32418-2|NAC1-2_HUMAN
SLC8A1	sp|P32418|NAC1_HUMAN
SLC8A1	sp|P32418-3|NAC1-3_HUMAN
CSNK1G3	sp|Q9Y6M4|KC1G3_HUMAN
CSNK1G3	sp|Q9Y6M4-3|KC1G3-3_HUMAN
CSNK1G3	sp|Q9Y6M4-4|KC1G3-4_HUMAN
DLG3	sp|Q92796|DLG3_HUMAN
DLG3	tr|Q5JUW8|Q5JUW8_HUMAN
DLG3	sp|Q92796-2|DLG3-2_HUMAN
UBA6	tr|H0Y8S8|H0Y8S8_HUMAN
UBA6	sp|A0AVT1|UBA6_HUMAN
UBA6	sp|A0AVT1-4|UBA6-4_HUMAN
DCLK1	sp|O15075|DCLK1_HUMAN
DCLK1	sp|O15075-2|DCLK1-2_HUMAN
DCLK1	tr|Q5VZY9|Q5VZY9_HUMAN
PHKB	tr|I3L0Z1|I3L0Z1_HUMAN
PHKB	sp|Q93100-3|KPBB-3_HUMAN
PHKB	sp|Q93100|KPBB_HUMAN
DGKB	tr|B5MCD5|B5MCD5_HUMAN
DGKB	sp|Q9Y6T7|DGKB_HUMAN
DGKB	tr|B5MBY2|B5MBY2_HUMAN
KIF13A	sp|Q9H1H9-3|KI13A-3_HUMAN
KIF13A	sp|Q9H1H9|KI13A_HUMAN
KIF13A	tr|H0Y307|H0Y307_HUMAN
SON	sp|P18583-10|SON-10_HUMAN
SON	sp|P18583|SON_HUMAN
SON	tr|H7C1M2|H7C1M2_HUMAN
KCNMA1	tr|A0A1W2PNY9|A0A1W2PNY9_HUMAN
KCNMA1	tr|A0A1W2PRB0|A0A1W2PRB0_HUMAN
KCNMA1	tr|A0A1W2PQA0|A0A1W2PQA0_HUMAN
ATXN2	tr|F8VRK6|F8VRK6_HUMAN
ATXN2	tr|A0A2R8YDM9|A0A2R8YDM9_HUMAN
ATXN2	sp|Q99700|ATX2_HUMAN
PGM2	tr|H0Y921|H0Y921_HUMAN
PGM2	tr|E7ENQ8|E7ENQ8_HUMAN
PGM2	sp|Q96G03|PGM2_HUMAN
KDM5D	sp|Q9BY66-3|KDM5D-3_HUMAN
KDM5D	sp|Q9BY66-2|KDM5D-2_HUMAN
KDM5D	sp|Q9BY66|KDM5D_HUMAN
CBARP	sp|Q8N350|CBARP_HUMAN
CBARP	sp|Q8N350-4|CBARP-4_HUMAN
CBARP	tr|K7ELJ5|K7ELJ5_HUMAN
KIAA1671	sp|Q9BY89-2|K1671-2_HUMAN
KIAA1671	sp|Q9BY89|K1671_HUMAN
KIAA1671	tr|A0A1B0GVJ7|A0A1B0GVJ7_HUMAN
PDLIM7	tr|D6RAN1|D6RAN1_HUMAN
PDLIM7	sp|Q9NR12|PDLI7_HUMAN
PDLIM7	sp|Q9NR12-2|PDLI7-2_HUMAN
BABAM1	sp|Q9NWV8|BABA1_HUMAN
BABAM1	tr|M0QXG9|M0QXG9_HUMAN
BABAM1	tr|M0R3F4|M0R3F4_HUMAN
ATP8A1	sp|Q9Y2Q0|AT8A1_HUMAN
ATP8A1	sp|Q9Y2Q0-3|AT8A1-3_HUMAN
ATP8A1	sp|Q9Y2Q0-2|AT8A1-2_HUMAN
KIF2A	sp|O00139|KIF2A_HUMAN
KIF2A	sp|O00139-2|KIF2A-2_HUMAN
KIF2A	sp|O00139-4|KIF2A-4_HUMAN
PDE4D	sp|Q08499-11|PDE4D-11_HUMAN
PDE4D	sp|Q08499-10|PDE4D-10_HUMAN
PDE4D	sp|Q08499|PDE4D_HUMAN
PDE2A	tr|C9JPD5|C9JPD5_HUMAN
PDE2A	tr|F5H130|F5H130_HUMAN
PDE2A	sp|O00408|PDE2A_HUMAN
CC2D1B	sp|Q5T0F9|C2D1B_HUMAN
CC2D1B	sp|Q5T0F9-3|C2D1B-3_HUMAN
CC2D1B	sp|Q5T0F9-2|C2D1B-2_HUMAN
BAIAP2	sp|Q9UQB8|BAIP2_HUMAN
BAIAP2	tr|I3L3J7|I3L3J7_HUMAN
BAIAP2	tr|I3L3C6|I3L3C6_HUMAN
ATP2B1	sp|P20020-4|AT2B1-4_HUMAN
ATP2B1	sp|P20020-1|AT2B1-1_HUMAN
ATP2B1	sp|P20020|AT2B1_HUMAN
PLIN4	tr|A0A0J9YXN7|A0A0J9YXN7_HUMAN
PLIN4	sp|Q96Q06-2|PLIN4-2_HUMAN
PLIN4	sp|Q96Q06|PLIN4_HUMAN
PRXL2B	tr|A0A0A0MRV4|A0A0A0MRV4_HUMAN
PRXL2B	sp|Q8TBF2|PXL2B_HUMAN
PRXL2B	tr|J3KPF6|J3KPF6_HUMAN
PHLDB1	tr|A0A087WZL0|A0A087WZL0_HUMAN
PHLDB1	sp|Q86UU1-2|PHLB1-2_HUMAN
PHLDB1	sp|Q86UU1|PHLB1_HUMAN
ATP2B4	sp|P23634|AT2B4_HUMAN
ATP2B4	tr|H0YDG5|H0YDG5_HUMAN
ATP2B4	tr|H7BZS8|H7BZS8_HUMAN
ACTB	tr|A0A2R8YGF8|A0A2R8YGF8_HUMAN
ACTB	tr|C9JZR7|C9JZR7_HUMAN
ACTB	tr|A0A2R8Y793|A0A2R8Y793_HUMAN
ATP5IF1	sp|Q9UII2-3|ATIF1-3_HUMAN
ATP5IF1	sp|Q9UII2-2|ATIF1-2_HUMAN
ATP5IF1	sp|Q9UII2|ATIF1_HUMAN
TSC22D4	sp|Q9Y3Q8|T22D4_HUMAN
TSC22D4	tr|H7C0M8|H7C0M8_HUMAN
TSC22D4	tr|H7BZ77|H7BZ77_HUMAN
SLC6A9	sp|P48067|SC6A9_HUMAN
SLC6A9	sp|P48067-2|SC6A9-2_HUMAN
SLC6A9	tr|J3KPA5|J3KPA5_HUMAN
STON2	sp|Q8WXE9|STON2_HUMAN
STON2	tr|A0A3B3IU55|A0A3B3IU55_HUMAN
STON2	tr|H0YJ05|H0YJ05_HUMAN
RIMS1	sp|Q86UR5-10|RIMS1-10_HUMAN
RIMS1	tr|H0YBU6|H0YBU6_HUMAN
RIMS1	sp|Q86UR5|RIMS1_HUMAN
SF1	sp|Q15637|SF01_HUMAN
SF1	sp|Q15637-5|SF01-5_HUMAN
SF1	sp|Q15637-4|SF01-4_HUMAN
PLEKHA7	sp|Q6IQ23-2|PKHA7-2_HUMAN
PLEKHA7	sp|Q6IQ23|PKHA7_HUMAN
PLEKHA7	tr|E9PKC0|E9PKC0_HUMAN
SF3B3	tr|I3L4G7|I3L4G7_HUMAN
SF3B3	sp|Q15393|SF3B3_HUMAN
SF3B3	tr|J3QL37|J3QL37_HUMAN
PLEKHA1	sp|Q9HB21|PKHA1_HUMAN
PLEKHA1	sp|Q9HB21-2|PKHA1-2_HUMAN
PLEKHA1	tr|Q5RGS4|Q5RGS4_HUMAN
PLCG1	sp|P19174-2|PLCG1-2_HUMAN
PLCG1	tr|M0QX77|M0QX77_HUMAN
PLCG1	sp|P19174|PLCG1_HUMAN
ATP7A	sp|Q04656-2|ATP7A-2_HUMAN
ATP7A	sp|Q04656-3|ATP7A-3_HUMAN
ATP7A	sp|Q04656|ATP7A_HUMAN
PLCB1	sp|Q9NQ66-2|PLCB1-2_HUMAN
PLCB1	tr|A0A0D9SGI7|A0A0D9SGI7_HUMAN
PLCB1	sp|Q9NQ66|PLCB1_HUMAN
PLA2G6	sp|O60733|PLPL9_HUMAN
PLA2G6	tr|H7C3P5|H7C3P5_HUMAN
PLA2G6	sp|O60733-2|PLPL9-2_HUMAN
ATP6AP2	sp|O75787|RENR_HUMAN
ATP6AP2	tr|A0A1B0GTB0|A0A1B0GTB0_HUMAN
ATP6AP2	tr|A0A1B0GU12|A0A1B0GU12_HUMAN
CCDC136	tr|C9JE17|C9JE17_HUMAN
CCDC136	sp|Q96JN2|CC136_HUMAN
CCDC136	sp|Q96JN2-3|CC136-3_HUMAN
KAZN	tr|A0A1B0GWK2|A0A1B0GWK2_HUMAN
KAZN	sp|Q674X7|KAZRN_HUMAN
KAZN	sp|Q674X7-3|KAZRN-3_HUMAN
ATP6V1D	tr|G3V2S6|G3V2S6_HUMAN
ATP6V1D	tr|H0YJ55|H0YJ55_HUMAN
ATP6V1D	sp|Q9Y5K8|VATD_HUMAN
KCNAB1	sp|Q14722-2|KCAB1-2_HUMAN
KCNAB1	sp|Q14722-3|KCAB1-3_HUMAN
KCNAB1	sp|Q14722|KCAB1_HUMAN
KCNAB2	sp|Q13303-2|KCAB2-2_HUMAN
KCNAB2	sp|Q13303|KCAB2_HUMAN
KCNAB2	sp|Q13303-3|KCAB2-3_HUMAN
CUX1	sp|Q13948-10|CASP-10_HUMAN
CUX1	sp|P39880|CUX1_HUMAN
CUX1	sp|Q13948-9|CASP-9_HUMAN
ZC3H14	sp|Q6PJT7|ZC3HE_HUMAN
ZC3H14	tr|G3V5I6|G3V5I6_HUMAN
ZC3H14	sp|Q6PJT7-11|ZC3HE-11_HUMAN
SPAST	sp|Q9UBP0-2|SPAST-2_HUMAN
SPAST	tr|A0A2R8Y481|A0A2R8Y481_HUMAN
SPAST	sp|Q9UBP0|SPAST_HUMAN
SH3KBP1	sp|Q96B97|SH3K1_HUMAN
SH3KBP1	tr|Q5VSN0|Q5VSN0_HUMAN
SH3KBP1	tr|Q5JPT2|Q5JPT2_HUMAN
SUCLA2	tr|A0A2R8Y6Y7|A0A2R8Y6Y7_HUMAN
SUCLA2	tr|Q5T9Q8|Q5T9Q8_HUMAN
SUCLA2	sp|Q9P2R7|SUCB1_HUMAN
YWHAE	tr|K7EM20|K7EM20_HUMAN
YWHAE	tr|K7EIT4|K7EIT4_HUMAN
YWHAE	sp|P62258|1433E_HUMAN
ENPP2	sp|Q13822-2|ENPP2-2_HUMAN
ENPP2	sp|Q13822|ENPP2_HUMAN
ENPP2	sp|Q13822-3|ENPP2-3_HUMAN
DPYSL2	sp|Q16555-2|DPYL2-2_HUMAN
DPYSL2	sp|Q16555|DPYL2_HUMAN
DPYSL2	tr|A0A1C7CYX9|A0A1C7CYX9_HUMAN
ZC3HAV1	sp|Q7Z2W4-3|ZCCHV-3_HUMAN
ZC3HAV1	sp|Q7Z2W4|ZCCHV_HUMAN
ZC3HAV1	tr|C9J6P4|C9J6P4_HUMAN
STX16	sp|O14662-2|STX16-2_HUMAN
STX16	sp|O14662-3|STX16-3_HUMAN
STX16	sp|O14662|STX16_HUMAN
AAK1	tr|A0A096LP60|A0A096LP60_HUMAN
AAK1	sp|Q2M2I8|AAK1_HUMAN
AAK1	tr|A0A096LP25|A0A096LP25_HUMAN
AKAP2	sp|Q9Y2D5|AKAP2_HUMAN
AKAP2	sp|Q9Y2D5-5|AKAP2-5_HUMAN
AKAP2	sp|Q9Y2D5-4|AKAP2-4_HUMAN
TNIK	sp|Q9UKE5-4|TNIK-4_HUMAN
TNIK	sp|Q9UKE5|TNIK_HUMAN
TNIK	tr|C9J338|C9J338_HUMAN
SLC4A7	sp|Q9Y6M7|S4A7_HUMAN
SLC4A7	sp|Q9Y6M7-10|S4A7-10_HUMAN
SLC4A7	sp|Q9Y6M7-13|S4A7-13_HUMAN
ADGRB2	sp|O60241|AGRB2_HUMAN
ADGRB2	tr|E9PND1|E9PND1_HUMAN
ADGRB2	sp|O60241-2|AGRB2-2_HUMAN
DPP10	sp|Q8N608-3|DPP10-3_HUMAN
DPP10	sp|Q8N608-2|DPP10-2_HUMAN
DPP10	sp|Q8N608|DPP10_HUMAN
SH3GLB2	tr|B7ZC39|B7ZC39_HUMAN
SH3GLB2	sp|Q9NR46|SHLB2_HUMAN
SH3GLB2	sp|Q9NR46-2|SHLB2-2_HUMAN
STRN3	tr|H0YJZ4|H0YJZ4_HUMAN
STRN3	sp|Q13033|STRN3_HUMAN
STRN3	sp|Q13033-2|STRN3-2_HUMAN
ACIN1	sp|Q9UKV3|ACINU_HUMAN
ACIN1	sp|Q9UKV3-5|ACINU-5_HUMAN
ACIN1	tr|E7EQT4|E7EQT4_HUMAN
DDX39B	tr|Q5STU3|Q5STU3_HUMAN
DDX39B	tr|A0A0A0MT12|A0A0A0MT12_HUMAN
DDX39B	sp|Q13838|DX39B_HUMAN
ADCYAP1R1	sp|P41586-3|PACR-3_HUMAN
ADCYAP1R1	sp|P41586-2|PACR-2_HUMAN
ADCYAP1R1	sp|P41586|PACR_HUMAN
FGD4	sp|Q96M96|FGD4_HUMAN
FGD4	tr|H0YDQ0|H0YDQ0_HUMAN
FGD4	tr|F8VWL3|F8VWL3_HUMAN
ACADVL	sp|P49748|ACADV_HUMAN
ACADVL	tr|J3KS89|J3KS89_HUMAN
ACADVL	tr|G3V1M7|G3V1M7_HUMAN
SLC4A3	sp|P48751|B3A3_HUMAN
SLC4A3	tr|E9PCP1|E9PCP1_HUMAN
SLC4A3	sp|P48751-3|B3A3-3_HUMAN
SPATS2L	tr|C9JW67|C9JW67_HUMAN
SPATS2L	sp|Q9NUQ6|SPS2L_HUMAN
SPATS2L	tr|F8VZ02|F8VZ02_HUMAN
SYNJ1	tr|H7BZC2|H7BZC2_HUMAN
SYNJ1	sp|O43426|SYNJ1_HUMAN
SYNJ1	tr|H7BZ56|H7BZ56_HUMAN
PRRC2B	tr|H0Y412|H0Y412_HUMAN
PRRC2B	sp|Q5JSZ5|PRC2B_HUMAN
PRRC2B	tr|Q5JSZ9|Q5JSZ9_HUMAN
CLTA	sp|P09496-2|CLCA-2_HUMAN
CLTA	tr|F8WF69|F8WF69_HUMAN
CLTA	sp|P09496|CLCA_HUMAN
ADAM15	sp|Q13444-10|ADA15-10_HUMAN
ADAM15	sp|Q13444|ADA15_HUMAN
ADAM15	sp|Q13444-3|ADA15-3_HUMAN
DTNB	sp|O60941|DTNB_HUMAN
DTNB	sp|O60941-3|DTNB-3_HUMAN
DTNB	sp|O60941-2|DTNB-2_HUMAN
TPM2	sp|P07951|TPM2_HUMAN
TPM2	sp|P07951-2|TPM2-2_HUMAN
TPM2	tr|U3KQK2|U3KQK2_HUMAN
SLC25A22	sp|Q9H936|GHC1_HUMAN
SLC25A22	tr|E9PQ36|E9PQ36_HUMAN
SLC25A22	tr|A0A0A6YYN8|A0A0A6YYN8_HUMAN
TPD52L1	sp|Q16890|TPD53_HUMAN
TPD52L1	sp|Q16890-2|TPD53-2_HUMAN
TPD52L1	tr|J3KNE7|J3KNE7_HUMAN
SLC3A2	sp|P08195|4F2_HUMAN
SLC3A2	tr|F5H867|F5H867_HUMAN
SLC3A2	sp|P08195-3|4F2-3_HUMAN
SRPK2	sp|P78362|SRPK2_HUMAN
SRPK2	tr|C9JWF7|C9JWF7_HUMAN
SRPK2	sp|P78362-2|SRPK2-2_HUMAN
DNAJB6	sp|O75190|DNJB6_HUMAN
DNAJB6	sp|O75190-3|DNJB6-3_HUMAN
DNAJB6	sp|O75190-2|DNJB6-2_HUMAN
SLC41A3	sp|Q96GZ6-5|S41A3-5_HUMAN
SLC41A3	sp|Q96GZ6|S41A3_HUMAN
SLC41A3	tr|D6RDB0|D6RDB0_HUMAN
YJEFN3	sp|A6XGL0|YJEN3_HUMAN
YJEFN3	tr|A0A087WUA6|A0A087WUA6_HUMAN
YJEFN3	sp|A6XGL0-2|YJEN3-2_HUMAN
UBR3	tr|H7C481|H7C481_HUMAN
UBR3	sp|Q6ZT12|UBR3_HUMAN
UBR3	sp|Q6ZT12-2|UBR3-2_HUMAN
FBLN1	sp|P23142|FBLN1_HUMAN
FBLN1	tr|B1AHM7|B1AHM7_HUMAN
FBLN1	sp|P23142-4|FBLN1-4_HUMAN
CLPB	sp|Q9H078|CLPB_HUMAN
CLPB	tr|F5H7A5|F5H7A5_HUMAN
CLPB	tr|H0YGM0|H0YGM0_HUMAN
AMPD2	sp|Q01433|AMPD2_HUMAN
AMPD2	sp|Q01433-4|AMPD2-4_HUMAN
AMPD2	tr|H0YCL9|H0YCL9_HUMAN
ACAP2	tr|H7C3Q8|H7C3Q8_HUMAN
ACAP2	sp|Q15057|ACAP2_HUMAN
ACAP2	tr|H7C3K3|H7C3K3_HUMAN
DEPDC5	tr|H0Y770|H0Y770_HUMAN
DEPDC5	sp|O75140|DEPD5_HUMAN
DEPDC5	tr|A0A2R8Y6H3|A0A2R8Y6H3_HUMAN
STRADA	tr|A0A1W2PP78|A0A1W2PP78_HUMAN
STRADA	sp|Q7RTN6|STRAA_HUMAN
STRADA	tr|A0A1W2PPG2|A0A1W2PPG2_HUMAN
TMF1	tr|F8WF45|F8WF45_HUMAN
TMF1	sp|P82094-2|TMF1-2_HUMAN
TMF1	sp|P82094|TMF1_HUMAN
CIT	sp|O14578-3|CTRO-3_HUMAN
CIT	sp|O14578-4|CTRO-4_HUMAN
CIT	sp|O14578|CTRO_HUMAN
SNAP23	tr|H3BR99|H3BR99_HUMAN
SNAP23	tr|H3BV99|H3BV99_HUMAN
SNAP23	sp|O00161|SNP23_HUMAN
VPS11	sp|Q9H270|VPS11_HUMAN
VPS11	tr|A0A087WXL6|A0A087WXL6_HUMAN
VPS11	tr|A0A0G2JS92|A0A0G2JS92_HUMAN
SNPH	sp|O15079|SNPH_HUMAN
SNPH	tr|A0A3B3IRY9|A0A3B3IRY9_HUMAN
SNPH	sp|O15079-2|SNPH-2_HUMAN
ACSL6	tr|E7ERD7|E7ERD7_HUMAN
ACSL6	tr|C9J8C7|C9J8C7_HUMAN
ACSL6	sp|Q9UKU0|ACSL6_HUMAN
SYT7	sp|O43581|SYT7_HUMAN
SYT7	sp|O43581-2|SYT7-2_HUMAN
SYT7	sp|O43581-3|SYT7-3_HUMAN
ERC1	sp|Q8IUD2|RB6I2_HUMAN
ERC1	sp|Q8IUD2-2|RB6I2-2_HUMAN
ERC1	tr|K7EPP6|K7EPP6_HUMAN
TUBA8	sp|Q9NY65-2|TBA8-2_HUMAN
TUBA8	sp|Q9NY65|TBA8_HUMAN
TUBA8	tr|C9K0S6|C9K0S6_HUMAN
AGRN	sp|O00468-6|AGRIN-6_HUMAN
AGRN	sp|O00468|AGRIN_HUMAN
AGRN	sp|O00468-3|AGRIN-3_HUMAN
SPTB	sp|P11277-3|SPTB1-3_HUMAN
SPTB	sp|P11277-2|SPTB1-2_HUMAN
SPTB	sp|P11277|SPTB1_HUMAN
SMTN	sp|P53814|SMTN_HUMAN
SMTN	tr|A0A087WVP4|A0A087WVP4_HUMAN
SMTN	tr|A0A096LNK9|A0A096LNK9_HUMAN
FBXO44	sp|Q9H4M3|FBX44_HUMAN
FBXO44	sp|Q9H4M3-2|FBX44-2_HUMAN
FBXO44	tr|B7Z1P2|B7Z1P2_HUMAN
EIF4G1	tr|E9PGM1|E9PGM1_HUMAN
EIF4G1	tr|E7EX73|E7EX73_HUMAN
EIF4G1	sp|Q04637|IF4G1_HUMAN
SMPD4	sp|Q9NXE4|NSMA3_HUMAN
SMPD4	sp|Q9NXE4-10|NSMA3-10_HUMAN
SMPD4	tr|H7C1Q6|H7C1Q6_HUMAN
SNAP91	tr|E5RFC6|E5RFC6_HUMAN
SNAP91	sp|O60641|AP180_HUMAN
SNAP91	sp|O60641-3|AP180-3_HUMAN
EWSR1	sp|Q01844-3|EWS-3_HUMAN
EWSR1	sp|Q01844|EWS_HUMAN
EWSR1	tr|H7BY36|H7BY36_HUMAN
ESYT2	sp|A0FGR8-2|ESYT2-2_HUMAN
ESYT2	sp|A0FGR8|ESYT2_HUMAN
ESYT2	sp|A0FGR8-6|ESYT2-6_HUMAN
DGLUCY	tr|H0YB11|H0YB11_HUMAN
DGLUCY	sp|Q7Z3D6|GLUCM_HUMAN
DGLUCY	tr|E5RIU5|E5RIU5_HUMAN
ABLIM3	sp|O94929-2|ABLM3-2_HUMAN
ABLIM3	sp|O94929-3|ABLM3-3_HUMAN
ABLIM3	sp|O94929|ABLM3_HUMAN
ABI3BP	tr|Q5JPC9|Q5JPC9_HUMAN
ABI3BP	sp|Q7Z7G0|TARSH_HUMAN
ABI3BP	sp|Q7Z7G0-4|TARSH-4_HUMAN
SPP1	sp|P10451-3|OSTP-3_HUMAN
SPP1	sp|P10451|OSTP_HUMAN
SPP1	sp|P10451-5|OSTP-5_HUMAN
EVI5	sp|O60447-2|EVI5-2_HUMAN
EVI5	tr|A0A1B0GUF4|A0A1B0GUF4_HUMAN
EVI5	sp|O60447|EVI5_HUMAN
DCTN4	sp|Q9UJW0|DCTN4_HUMAN
DCTN4	sp|Q9UJW0-3|DCTN4-3_HUMAN
DCTN4	tr|E5RI97|E5RI97_HUMAN
EPHB2	sp|P29323-2|EPHB2-2_HUMAN
EPHB2	sp|P29323|EPHB2_HUMAN
EPHB2	sp|P29323-3|EPHB2-3_HUMAN
ADGRL2	tr|H0Y5C0|H0Y5C0_HUMAN
ADGRL2	tr|B1ALU1|B1ALU1_HUMAN
ADGRL2	sp|O95490|AGRL2_HUMAN
TOR1AIP1	tr|J3KN66|J3KN66_HUMAN
TOR1AIP1	sp|Q5JTV8-2|TOIP1-2_HUMAN
TOR1AIP1	sp|Q5JTV8|TOIP1_HUMAN
CS	sp|O75390|CISY_HUMAN
CS	tr|H0YIC4|H0YIC4_HUMAN
CS	tr|F8VWQ5|F8VWQ5_HUMAN
SLC1A2	sp|P43004|EAA2_HUMAN
SLC1A2	tr|A0A2R8Y740|A0A2R8Y740_HUMAN
SLC1A2	tr|A0A163QEF0|A0A163QEF0_HUMAN
CLUH	tr|K7EIG1|K7EIG1_HUMAN
CLUH	sp|O75153|CLU_HUMAN
CLUH	tr|I3L2B0|I3L2B0_HUMAN
SLC19A1	tr|H3BTQ3|H3BTQ3_HUMAN
SLC19A1	sp|P41440-3|S19A1-3_HUMAN
SLC19A1	sp|P41440|S19A1_HUMAN
UBTF	tr|E9PLT2|E9PLT2_HUMAN
UBTF	sp|P17480-2|UBF1-2_HUMAN
UBTF	sp|P17480|UBF1_HUMAN
TOM1L2	sp|Q6ZVM7-5|TM1L2-5_HUMAN
TOM1L2	sp|Q6ZVM7|TM1L2_HUMAN
TOM1L2	tr|B7Z2U2|B7Z2U2_HUMAN
ANK1	sp|P16157-21|ANK1-21_HUMAN
ANK1	sp|P16157-12|ANK1-12_HUMAN
ANK1	sp|P16157|ANK1_HUMAN
SLC12A5	tr|A0A0D9SGD0|A0A0D9SGD0_HUMAN
SLC12A5	tr|A0A0D9SGA5|A0A0D9SGA5_HUMAN
SLC12A5	sp|Q9H2X9|S12A5_HUMAN
ACAT1	tr|E9PKF3|E9PKF3_HUMAN
ACAT1	tr|E9PRQ6|E9PRQ6_HUMAN
ACAT1	sp|P24752|THIL_HUMAN
EML1	sp|O00423|EMAL1_HUMAN
EML1	tr|H0YJK4|H0YJK4_HUMAN
EML1	sp|O00423-3|EMAL1-3_HUMAN
ADGRL3	sp|Q9HAR2|AGRL3_HUMAN
ADGRL3	tr|E7EN28|E7EN28_HUMAN
ADGRL3	tr|E7EUP0|E7EUP0_HUMAN
COPA	tr|A0A3B3ITX2|A0A3B3ITX2_HUMAN
COPA	tr|A0A3B3ISC6|A0A3B3ISC6_HUMAN
COPA	sp|P53621|COPA_HUMAN
TOM1	tr|V9GYF4|V9GYF4_HUMAN
TOM1	sp|O60784|TOM1_HUMAN
TOM1	sp|O60784-2|TOM1-2_HUMAN
CHCHD3	sp|Q9NX63|MIC19_HUMAN
CHCHD3	tr|F8WAR4|F8WAR4_HUMAN
CHCHD3	tr|C9JRZ6|C9JRZ6_HUMAN
TRIM9	sp|Q9C026-5|TRIM9-5_HUMAN
TRIM9	sp|Q9C026-4|TRIM9-4_HUMAN
TRIM9	sp|Q9C026|TRIM9_HUMAN
PRUNE2	sp|Q8WUY3|PRUN2_HUMAN
PRUNE2	sp|Q8WUY3-5|PRUN2-5_HUMAN
PRUNE2	sp|Q8WUY3-3|PRUN2-3_HUMAN
SPAG9	sp|O60271|JIP4_HUMAN
SPAG9	tr|D6RHI8|D6RHI8_HUMAN
SPAG9	sp|O60271-2|JIP4-2_HUMAN
PRRC1	sp|Q96M27-3|PRRC1-3_HUMAN
PRRC1	sp|Q96M27-2|PRRC1-2_HUMAN
PRRC1	sp|Q96M27|PRRC1_HUMAN
SEH1L	tr|K7ELV2|K7ELV2_HUMAN
SEH1L	sp|Q96EE3-1|SEH1-1_HUMAN
SEH1L	sp|Q96EE3|SEH1_HUMAN
SEC16A	sp|O15027|SC16A_HUMAN
SEC16A	tr|A0A0C4DH09|A0A0C4DH09_HUMAN
SEC16A	tr|Q8N9G1|Q8N9G1_HUMAN
RBCK1	tr|H0Y4S7|H0Y4S7_HUMAN
RBCK1	sp|Q9BYM8|HOIL1_HUMAN
RBCK1	sp|Q9BYM8-4|HOIL1-4_HUMAN
GRIA1	sp|P42261-2|GRIA1-2_HUMAN
GRIA1	sp|P42261|GRIA1_HUMAN
GRIA1	sp|P42261-3|GRIA1-3_HUMAN
GRIA2	sp|P42262-2|GRIA2-2_HUMAN
GRIA2	sp|P42262|GRIA2_HUMAN
GRIA2	sp|P42262-3|GRIA2-3_HUMAN
ANO8	sp|Q9HCE9-2|ANO8-2_HUMAN
ANO8	sp|Q9HCE9|ANO8_HUMAN
ANO8	tr|M0QYD2|M0QYD2_HUMAN
ARHGEF1	tr|M0QZR4|M0QZR4_HUMAN
ARHGEF1	sp|Q92888|ARHG1_HUMAN
ARHGEF1	sp|Q92888-4|ARHG1-4_HUMAN
RAP1B	tr|F5GZG1|F5GZG1_HUMAN
RAP1B	tr|F5H6R7|F5H6R7_HUMAN
RAP1B	sp|P61224|RAP1B_HUMAN
RALGAPB	tr|A0A0J9YW54|A0A0J9YW54_HUMAN
RALGAPB	sp|Q86X10|RLGPB_HUMAN
RALGAPB	sp|Q86X10-3|RLGPB-3_HUMAN
RACK1	tr|D6RFZ9|D6RFZ9_HUMAN
RACK1	tr|H0YAF8|H0YAF8_HUMAN
RACK1	sp|P63244|RACK1_HUMAN
ANXA6	tr|E5RIU8|E5RIU8_HUMAN
ANXA6	sp|P08133|ANXA6_HUMAN
ANXA6	tr|E5RK69|E5RK69_HUMAN
FLOT1	sp|O75955|FLOT1_HUMAN
FLOT1	tr|A2ABJ5|A2ABJ5_HUMAN
FLOT1	tr|A2AB13|A2AB13_HUMAN
ARHGEF4	tr|E7EV07|E7EV07_HUMAN
ARHGEF4	tr|E9PEM0|E9PEM0_HUMAN
ARHGEF4	sp|Q9NR80|ARHG4_HUMAN
CDK11B	tr|A0A0D9SEI3|A0A0D9SEI3_HUMAN
CDK11B	tr|A0A0D9SER5|A0A0D9SER5_HUMAN
CDK11B	sp|P21127|CD11B_HUMAN
AP1S2	sp|P56377|AP1S2_HUMAN
AP1S2	tr|H7BZG6|H7BZG6_HUMAN
AP1S2	tr|F6SFB5|F6SFB5_HUMAN
GOSR1	sp|O95249|GOSR1_HUMAN
GOSR1	tr|K7EJC8|K7EJC8_HUMAN
GOSR1	tr|E9PCW1|E9PCW1_HUMAN
CDK16	sp|Q00536|CDK16_HUMAN
CDK16	tr|H0YBX5|H0YBX5_HUMAN
CDK16	tr|A0A087WZU2|A0A087WZU2_HUMAN
RRBP1	tr|A0A087WVV2|A0A087WVV2_HUMAN
RRBP1	tr|A0A087WU26|A0A087WU26_HUMAN
RRBP1	sp|Q9P2E9|RRBP1_HUMAN
RPS6KA4	sp|O75676-2|KS6A4-2_HUMAN
RPS6KA4	sp|O75676|KS6A4_HUMAN
RPS6KA4	tr|E9PJN1|E9PJN1_HUMAN
ANXA2	sp|P07355|ANXA2_HUMAN
ANXA2	tr|H0YKN4|H0YKN4_HUMAN
ANXA2	tr|H0YNP5|H0YNP5_HUMAN
SCN8A	tr|A0A1W2PQI5|A0A1W2PQI5_HUMAN
SCN8A	sp|Q9UQD0|SCN8A_HUMAN
SCN8A	sp|Q9UQD0-3|SCN8A-3_HUMAN
RUFY2	sp|Q8WXA3|RUFY2_HUMAN
RUFY2	sp|Q8WXA3-3|RUFY2-3_HUMAN
RUFY2	sp|Q8WXA3-4|RUFY2-4_HUMAN
PSD3	sp|Q9NYI0|PSD3_HUMAN
PSD3	tr|E5RJ29|E5RJ29_HUMAN
PSD3	tr|B4DKF8|B4DKF8_HUMAN
MAN2C1	tr|H3BMJ3|H3BMJ3_HUMAN
MAN2C1	sp|Q9NTJ4|MA2C1_HUMAN
MAN2C1	tr|H3BSE5|H3BSE5_HUMAN
NRBP2	sp|Q9NSY0|NRBP2_HUMAN
NRBP2	sp|Q9NSY0-2|NRBP2-2_HUMAN
NRBP2	tr|H0YCB1|H0YCB1_HUMAN
NT5C3A	sp|Q9H0P0|5NT3A_HUMAN
NT5C3A	sp|Q9H0P0-2|5NT3A-2_HUMAN
NT5C3A	sp|Q9H0P0-1|5NT3A-1_HUMAN
NTRK3	sp|Q16288|NTRK3_HUMAN
NTRK3	tr|R4GNH5|R4GNH5_HUMAN
NTRK3	sp|Q16288-2|NTRK3-2_HUMAN
CAMKV	sp|Q8NCB2|CAMKV_HUMAN
CAMKV	sp|Q8NCB2-3|CAMKV-3_HUMAN
CAMKV	tr|B4DSW8|B4DSW8_HUMAN
LRRFIP1	sp|Q32MZ4|LRRF1_HUMAN
LRRFIP1	sp|Q32MZ4-4|LRRF1-4_HUMAN
LRRFIP1	sp|Q32MZ4-3|LRRF1-3_HUMAN
OBSCN	sp|Q5VST9|OBSCN_HUMAN
OBSCN	tr|A6NGQ3|A6NGQ3_HUMAN
OBSCN	sp|Q5VST9-3|OBSCN-3_HUMAN
CALU	sp|O43852-2|CALU-2_HUMAN
CALU	sp|O43852|CALU_HUMAN
CALU	sp|O43852-10|CALU-10_HUMAN
ATP5F1B	tr|F8W0P7|F8W0P7_HUMAN
ATP5F1B	sp|P06576|ATPB_HUMAN
ATP5F1B	tr|H0YI37|H0YI37_HUMAN
RBFOX2	tr|B0QYY7|B0QYY7_HUMAN
RBFOX2	sp|O43251-6|RFOX2-6_HUMAN
RBFOX2	sp|O43251|RFOX2_HUMAN
SEC31A	tr|H0Y9T9|H0Y9T9_HUMAN
SEC31A	sp|O94979|SC31A_HUMAN
SEC31A	tr|H0YAB3|H0YAB3_HUMAN
SBF1	sp|O95248|MTMR5_HUMAN
SBF1	sp|O95248-4|MTMR5-4_HUMAN
SBF1	sp|O95248-5|MTMR5-5_HUMAN
GOSR2	tr|A0A1W2PRP7|A0A1W2PRP7_HUMAN
GOSR2	tr|I3L4Z6|I3L4Z6_HUMAN
GOSR2	tr|A0A1W2PPP5|A0A1W2PPP5_HUMAN
FRMD5	tr|B5MC67|B5MC67_HUMAN
FRMD5	sp|Q7Z6J6|FRMD5_HUMAN
FRMD5	tr|F8WEJ8|F8WEJ8_HUMAN
ARHGAP12	sp|Q8IWW6-3|RHG12-3_HUMAN
ARHGAP12	sp|Q8IWW6|RHG12_HUMAN
ARHGAP12	sp|Q8IWW6-2|RHG12-2_HUMAN
GPM6B	sp|Q13491|GPM6B_HUMAN
GPM6B	sp|Q13491-4|GPM6B-4_HUMAN
GPM6B	sp|Q13491-3|GPM6B-3_HUMAN
GPS1	sp|Q13098|CSN1_HUMAN
GPS1	tr|J3KSA5|J3KSA5_HUMAN
GPS1	tr|A8K070|A8K070_HUMAN
ARHGAP21	tr|Q5JSD8|Q5JSD8_HUMAN
ARHGAP21	sp|Q5T5U3|RHG21_HUMAN
ARHGAP21	sp|Q5T5U3-3|RHG21-3_HUMAN
APLP1	sp|P51693|APLP1_HUMAN
APLP1	sp|P51693-2|APLP1-2_HUMAN
APLP1	tr|K7EMN4|K7EMN4_HUMAN
RUFY3	sp|Q7L099-2|RUFY3-2_HUMAN
RUFY3	sp|Q7L099-3|RUFY3-3_HUMAN
RUFY3	sp|Q7L099|RUFY3_HUMAN
NPEPPS	sp|P55786|PSA_HUMAN
NPEPPS	tr|E9PJY4|E9PJY4_HUMAN
NPEPPS	tr|H0YCQ5|H0YCQ5_HUMAN
PTPA	sp|Q15257|PTPA_HUMAN
PTPA	tr|A6PVN8|A6PVN8_HUMAN
PTPA	tr|A6PVN6|A6PVN6_HUMAN
HDAC9	sp|Q9UKV0-10|HDAC9-10_HUMAN
HDAC9	sp|Q9UKV0-5|HDAC9-5_HUMAN
HDAC9	sp|Q9UKV0|HDAC9_HUMAN
PTK2	sp|Q05397-3|FAK1-3_HUMAN
PTK2	sp|Q05397|FAK1_HUMAN
PTK2	tr|H0YB16|H0YB16_HUMAN
QARS	tr|A0A0U1RQE9|A0A0U1RQE9_HUMAN
QARS	tr|A0A0U1RR79|A0A0U1RR79_HUMAN
QARS	sp|P47897|SYQ_HUMAN
PTPN6	sp|P29350|PTN6_HUMAN
PTPN6	sp|P29350-2|PTN6-2_HUMAN
PTPN6	tr|F5H1Z8|F5H1Z8_HUMAN
SERPINA1	tr|G3V2B9|G3V2B9_HUMAN
SERPINA1	sp|P01009|A1AT_HUMAN
SERPINA1	tr|A0A024R6I7|A0A024R6I7_HUMAN
HADH	sp|Q16836-2|HCDH-2_HUMAN
HADH	sp|Q16836|HCDH_HUMAN
HADH	tr|A0A1W2PP40|A0A1W2PP40_HUMAN
CD99L2	sp|Q8TCZ2-3|C99L2-3_HUMAN
CD99L2	sp|Q8TCZ2|C99L2_HUMAN
CD99L2	sp|Q8TCZ2-5|C99L2-5_HUMAN
ARMC8	sp|Q8IUR7|ARMC8_HUMAN
ARMC8	tr|C9J2I1|C9J2I1_HUMAN
ARMC8	tr|H7C5B7|H7C5B7_HUMAN
ANKRD44	sp|Q8N8A2|ANR44_HUMAN
ANKRD44	sp|Q8N8A2-2|ANR44-2_HUMAN
ANKRD44	tr|A0A2R8Y7Y4|A0A2R8Y7Y4_HUMAN
HDLBP	sp|Q00341|VIGLN_HUMAN
HDLBP	sp|Q00341-2|VIGLN-2_HUMAN
HDLBP	tr|C9JZI8|C9JZI8_HUMAN
CD46	sp|P15529-16|MCP-16_HUMAN
CD46	sp|P15529-10|MCP-10_HUMAN
CD46	sp|P15529-8|MCP-8_HUMAN
FGFR3	sp|P22607|FGFR3_HUMAN
FGFR3	sp|P22607-2|FGFR3-2_HUMAN
FGFR3	sp|P22607-3|FGFR3-3_HUMAN
PSMA6	sp|P60900|PSA6_HUMAN
PSMA6	tr|G3V4S5|G3V4S5_HUMAN
PSMA6	sp|P60900-3|PSA6-3_HUMAN
ARID1B	tr|A0A1B0GV63|A0A1B0GV63_HUMAN
ARID1B	sp|Q8NFD5|ARI1B_HUMAN
ARID1B	tr|A0A3F2YNW7|A0A3F2YNW7_HUMAN
PUF60	sp|Q9UHX1-3|PUF60-3_HUMAN
PUF60	sp|Q9UHX1|PUF60_HUMAN
PUF60	tr|A0A0J9YYL3|A0A0J9YYL3_HUMAN
CD55	tr|B1AP13|B1AP13_HUMAN
CD55	sp|P08174-5|DAF-5_HUMAN
CD55	sp|P08174|DAF_HUMAN
2024-09-05	tr|G3XAH0|G3XAH0_HUMAN
2024-09-05	sp|Q99719|SEPT5_HUMAN
2024-09-05	sp|Q99719-2|SEPT5-2_HUMAN
HNRNPAB	sp|Q99729-2|ROAA-2_HUMAN
HNRNPAB	sp|Q99729|ROAA_HUMAN
HNRNPAB	sp|Q99729-3|ROAA-3_HUMAN
PTPRF	tr|H0Y7Z9|H0Y7Z9_HUMAN
PTPRF	tr|H0Y4H1|H0Y4H1_HUMAN
PTPRF	sp|P10586|PTPRF_HUMAN
RTN4	sp|Q9NQC3|RTN4_HUMAN
RTN4	sp|Q9NQC3-3|RTN4-3_HUMAN
RTN4	sp|Q9NQC3-5|RTN4-5_HUMAN
G6PD	sp|P11413|G6PD_HUMAN
G6PD	sp|P11413-3|G6PD-3_HUMAN
G6PD	tr|E7EUI8|E7EUI8_HUMAN
APP	sp|P05067|A4_HUMAN
APP	sp|P05067-10|A4-10_HUMAN
APP	cu|P05067-108|A4_Abeta42_HUMAN
RPL37A	tr|M0R2L6|M0R2L6_HUMAN
RPL37A	tr|Q6P4E4|Q6P4E4_HUMAN
RPL37A	sp|P61513|RL37A_HUMAN
CELF2	tr|A0A0J9YX66|A0A0J9YX66_HUMAN
CELF2	sp|O95319|CELF2_HUMAN
CELF2	tr|A0A0J9YXJ0|A0A0J9YXJ0_HUMAN
GDAP1L1	tr|H0Y6A7|H0Y6A7_HUMAN
GDAP1L1	tr|Q5TE58|Q5TE58_HUMAN
GDAP1L1	sp|Q96MZ0|GD1L1_HUMAN
AP2M1	tr|C9JTK4|C9JTK4_HUMAN
AP2M1	sp|Q96CW1|AP2M1_HUMAN
AP2M1	tr|C9JJD3|C9JJD3_HUMAN
2024-09-11	sp|Q9NVA2-2|SEP11-2_HUMAN
2024-09-11	tr|H0Y961|H0Y961_HUMAN
2024-09-11	sp|Q9NVA2|SEP11_HUMAN
APOE	cu|P02649-103|APOE4_HUMAN
APOE	sp|P02649|APOE_HUMAN
APOE	cu|P02649-101|APOE2_HUMAN
GK	tr|F8WDA9|F8WDA9_HUMAN
GK	sp|P32189|GLPK_HUMAN
GK	tr|F8WBI8|F8WBI8_HUMAN
GLOD4	tr|I3L3Q4|I3L3Q4_HUMAN
GLOD4	sp|Q9HC38-2|GLOD4-2_HUMAN
GLOD4	sp|Q9HC38|GLOD4_HUMAN
AP2A2	sp|O94973|AP2A2_HUMAN
AP2A2	tr|H0YDE9|H0YDE9_HUMAN
AP2A2	sp|O94973-2|AP2A2-2_HUMAN
RABGAP1L	sp|Q5R372-8|RBG1L-8_HUMAN
RABGAP1L	sp|B7ZAP0|RBG10_HUMAN
RABGAP1L	sp|Q5R372|RBG1L_HUMAN
RIMBP2	tr|A0A2R8YFN7|A0A2R8YFN7_HUMAN
RIMBP2	tr|A0A2R8Y6Z0|A0A2R8Y6Z0_HUMAN
RIMBP2	sp|O15034|RIMB2_HUMAN
GMPR2	tr|H0YMV5|H0YMV5_HUMAN
GMPR2	sp|Q9P2T1|GMPR2_HUMAN
GMPR2	tr|H0YNJ6|H0YNJ6_HUMAN
ARAP1	sp|Q96P48|ARAP1_HUMAN
ARAP1	tr|F5GWQ2|F5GWQ2_HUMAN
ARAP1	sp|Q96P48-1|ARAP1-1_HUMAN
GNAO1	tr|A0A1W2PP87|A0A1W2PP87_HUMAN
GNAO1	sp|P09471-2|GNAO-2_HUMAN
GNAO1	sp|P09471|GNAO_HUMAN
GNAS	sp|P63092|GNAS2_HUMAN
GNAS	tr|H0Y7F4|H0Y7F4_HUMAN
GNAS	sp|P63092-2|GNAS2-2_HUMAN
GNB2	tr|C9JZN1|C9JZN1_HUMAN
GNB2	sp|P62879|GBB2_HUMAN
GNB2	tr|C9JIS1|C9JIS1_HUMAN
RELA	tr|E9PQS6|E9PQS6_HUMAN
RELA	sp|Q04206|TF65_HUMAN
RELA	tr|Q2TAM5|Q2TAM5_HUMAN
GIT1	sp|Q9Y2X7|GIT1_HUMAN
GIT1	sp|Q9Y2X7-3|GIT1-3_HUMAN
GIT1	tr|J3QRU8|J3QRU8_HUMAN
HM13	sp|Q8TCT9|HM13_HUMAN
HM13	sp|Q8TCT9-2|HM13-2_HUMAN
HM13	sp|Q8TCT9-4|HM13-4_HUMAN
RPN2	tr|Q5JYR3|Q5JYR3_HUMAN
RPN2	sp|P04844-2|RPN2-2_HUMAN
RPN2	sp|P04844|RPN2_HUMAN
PNKD	sp|Q8N490-3|PNKD-3_HUMAN
PNKD	sp|Q8N490|PNKD_HUMAN
PNKD	sp|Q8N490-2|PNKD-2_HUMAN
NEK5	sp|Q6P3R8|NEK5_HUMAN
NEK5	tr|A0A3B3ITQ6|A0A3B3ITQ6_HUMAN
NEK5	tr|E9PIX7|E9PIX7_HUMAN
POLR2M	sp|P0CAP2|GRL1A_HUMAN
POLR2M	sp|P0CAP2-3|GRL1A-3_HUMAN
POLR2M	sp|Q6EEV4|GL1AD_HUMAN
PMPCA	sp|Q10713|MPPA_HUMAN
PMPCA	sp|Q10713-2|MPPA-2_HUMAN
PMPCA	tr|Q5SXN9|Q5SXN9_HUMAN
IQSEC1	tr|A0A3B3IRZ4|A0A3B3IRZ4_HUMAN
IQSEC1	tr|A0A0C4DGT3|A0A0C4DGT3_HUMAN
IQSEC1	sp|Q6DN90|IQEC1_HUMAN
ATE1	tr|F5GXE4|F5GXE4_HUMAN
ATE1	sp|O95260|ATE1_HUMAN
ATE1	sp|O95260-2|ATE1-2_HUMAN
PCM1	sp|Q15154|PCM1_HUMAN
PCM1	sp|Q15154-5|PCM1-5_HUMAN
PCM1	tr|E7EV93|E7EV93_HUMAN
BAX	tr|K4JQN1|K4JQN1_HUMAN
BAX	sp|Q07812|BAX_HUMAN
BAX	sp|Q07812-5|BAX-5_HUMAN
PCDH1	sp|Q08174-2|PCDH1-2_HUMAN
PCDH1	sp|Q08174|PCDH1_HUMAN
PCDH1	tr|D6RAX3|D6RAX3_HUMAN
CACNB4	tr|A0A1B0GTA9|A0A1B0GTA9_HUMAN
CACNB4	sp|O00305|CACB4_HUMAN
CACNB4	tr|A0A1B0GU53|A0A1B0GU53_HUMAN
MARK2	sp|Q7KZI7-10|MARK2-10_HUMAN
MARK2	sp|Q7KZI7|MARK2_HUMAN
MARK2	sp|Q7KZI7-13|MARK2-13_HUMAN
ILF3	sp|Q12906-4|ILF3-4_HUMAN
ILF3	sp|Q12906|ILF3_HUMAN
ILF3	tr|K7ER69|K7ER69_HUMAN
BSCL2	tr|E9PR78|E9PR78_HUMAN
BSCL2	sp|Q96G97|BSCL2_HUMAN
BSCL2	tr|E9PJK0|E9PJK0_HUMAN
MCF2L	sp|O15068|MCF2L_HUMAN
MCF2L	sp|O15068-6|MCF2L-6_HUMAN
MCF2L	tr|H7BYP9|H7BYP9_HUMAN
MCTP1	tr|H0Y9S8|H0Y9S8_HUMAN
MCTP1	sp|Q6DN14|MCTP1_HUMAN
MCTP1	sp|Q6DN14-3|MCTP1-3_HUMAN
NDUFA7	sp|O95182|NDUA7_HUMAN
NDUFA7	tr|M0R1K9|M0R1K9_HUMAN
NDUFA7	tr|M0R0N0|M0R0N0_HUMAN
MDH1	sp|P40925-3|MDHC-3_HUMAN
MDH1	sp|P40925|MDHC_HUMAN
MDH1	tr|F8WFC2|F8WFC2_HUMAN
MECP2	sp|P51608|MECP2_HUMAN
MECP2	tr|A0A0D9SEX1|A0A0D9SEX1_HUMAN
MECP2	tr|B5MCB4|B5MCB4_HUMAN
NDUFA10	tr|H7C2W5|H7C2W5_HUMAN
NDUFA10	sp|O95299|NDUAA_HUMAN
NDUFA10	tr|H7C1Y7|H7C1Y7_HUMAN
METTL26	tr|H3BNB2|H3BNB2_HUMAN
METTL26	tr|H3BNT3|H3BNT3_HUMAN
METTL26	sp|Q96S19|MTL26_HUMAN
IMMT	sp|Q16891-2|MIC60-2_HUMAN
IMMT	sp|Q16891-4|MIC60-4_HUMAN
IMMT	sp|Q16891|MIC60_HUMAN
PPFIBP2	sp|Q8ND30|LIPB2_HUMAN
PPFIBP2	tr|H0YET1|H0YET1_HUMAN
PPFIBP2	sp|Q8ND30-3|LIPB2-3_HUMAN
NAV1	sp|Q8NEY1-2|NAV1-2_HUMAN
NAV1	tr|H7BZD9|H7BZD9_HUMAN
NAV1	sp|Q8NEY1|NAV1_HUMAN
CCDC91	tr|F5GZH9|F5GZH9_HUMAN
CCDC91	tr|H0YH48|H0YH48_HUMAN
CCDC91	sp|Q7Z6B0|CCD91_HUMAN
PRPF40A	tr|A0A3F2YNY6|A0A3F2YNY6_HUMAN
PRPF40A	sp|O75400-3|PR40A-3_HUMAN
PRPF40A	sp|O75400|PR40A_HUMAN
HNRNPD	sp|Q14103-2|HNRPD-2_HUMAN
HNRNPD	tr|D6RD83|D6RD83_HUMAN
HNRNPD	sp|Q14103|HNRPD_HUMAN
MAP2	tr|E7EV03|E7EV03_HUMAN
MAP2	sp|P11137-4|MTAP2-4_HUMAN
MAP2	sp|P11137|MTAP2_HUMAN
HNRNPH1	sp|P31943|HNRH1_HUMAN
HNRNPH1	tr|D6R9T0|D6R9T0_HUMAN
HNRNPH1	tr|D6RBM0|D6RBM0_HUMAN
PRKG1	sp|Q13976-2|KGP1-2_HUMAN
PRKG1	sp|Q13976|KGP1_HUMAN
PRKG1	tr|A0A2R8YE50|A0A2R8YE50_HUMAN
HNRNPM	sp|P52272|HNRPM_HUMAN
HNRNPM	tr|M0QY96|M0QY96_HUMAN
HNRNPM	tr|M0QZM1|M0QZM1_HUMAN
PRKAR1A	tr|X6RAV4|X6RAV4_HUMAN
PRKAR1A	tr|K7EPR5|K7EPR5_HUMAN
PRKAR1A	sp|P10644|KAP0_HUMAN
PPP6R3	sp|Q5H9R7-5|PP6R3-5_HUMAN
PPP6R3	tr|H0YEN2|H0YEN2_HUMAN
PPP6R3	sp|Q5H9R7|PP6R3_HUMAN
PPP2R2B	sp|Q00005|2ABB_HUMAN
PPP2R2B	sp|Q00005-7|2ABB-7_HUMAN
PPP2R2B	sp|Q00005-4|2ABB-4_HUMAN
PPHLN1	sp|Q8NEY8-2|PPHLN-2_HUMAN
PPHLN1	tr|F8W6A0|F8W6A0_HUMAN
PPHLN1	sp|Q8NEY8|PPHLN_HUMAN
PLEKHB2	tr|A0A0A0MSI4|A0A0A0MSI4_HUMAN
PLEKHB2	sp|Q96CS7|PKHB2_HUMAN
PLEKHB2	sp|Q96CS7-4|PKHB2-4_HUMAN
CCDC88A	tr|A0A2R8YGU1|A0A2R8YGU1_HUMAN
CCDC88A	tr|A0A2R8Y4X4|A0A2R8Y4X4_HUMAN
CCDC88A	sp|Q3V6T2|GRDN_HUMAN
PPP1R9A	sp|Q9ULJ8-3|NEB1-3_HUMAN
PPP1R9A	sp|Q9ULJ8|NEB1_HUMAN
PPP1R9A	sp|Q9ULJ8-2|NEB1-2_HUMAN
ICA1	sp|Q05084|ICA69_HUMAN
ICA1	tr|C9J8Y3|C9J8Y3_HUMAN
ICA1	tr|E7ENI6|E7ENI6_HUMAN
IDH3A	sp|P50213|IDH3A_HUMAN
IDH3A	sp|P50213-2|IDH3A-2_HUMAN
IDH3A	tr|H0YLI6|H0YLI6_HUMAN
PPP1R12A	sp|O14974-4|MYPT1-4_HUMAN
PPP1R12A	sp|O14974|MYPT1_HUMAN
PPP1R12A	tr|H0YIS3|H0YIS3_HUMAN
IFT122	sp|Q9HBG6-9|IF122-9_HUMAN
IFT122	sp|Q9HBG6-11|IF122-11_HUMAN
IFT122	sp|Q9HBG6|IF122_HUMAN
PPIE	sp|Q9UNP9|PPIE_HUMAN
PPIE	sp|Q9UNP9-2|PPIE-2_HUMAN
PPIE	sp|Q9UNP9-3|PPIE-3_HUMAN
NCK1	tr|C9JVV5|C9JVV5_HUMAN
NCK1	tr|C9JAB9|C9JAB9_HUMAN
NCK1	sp|P16333|NCK1_HUMAN
BSDC1	sp|Q9NW68|BSDC1_HUMAN
BSDC1	sp|Q9NW68-4|BSDC1-4_HUMAN
BSDC1	tr|E9PQA7|E9PQA7_HUMAN
MAPK8	sp|P45983-2|MK08-2_HUMAN
MAPK8	sp|P45983|MK08_HUMAN
MAPK8	sp|P45983-3|MK08-3_HUMAN
BRAF	tr|A0A2R8Y8E0|A0A2R8Y8E0_HUMAN
BRAF	tr|H7C5K3|H7C5K3_HUMAN
BRAF	sp|P15056|BRAF_HUMAN
PCCA	sp|P05165|PCCA_HUMAN
PCCA	tr|H0Y5U0|H0Y5U0_HUMAN
PCCA	tr|Q5JTW6|Q5JTW6_HUMAN
PCBP2	tr|H3BRU6|H3BRU6_HUMAN
PCBP2	tr|F8VRH0|F8VRH0_HUMAN
PCBP2	sp|Q15366|PCBP2_HUMAN
LAMA4	tr|H0YAQ5|H0YAQ5_HUMAN
LAMA4	tr|A0A0A0MQS9|A0A0A0MQS9_HUMAN
LAMA4	sp|Q16363|LAMA4_HUMAN
LDB3	sp|O75112-2|LDB3-2_HUMAN
LDB3	sp|O75112-4|LDB3-4_HUMAN
LDB3	sp|O75112|LDB3_HUMAN
BCAS3	sp|Q9H6U6|BCAS3_HUMAN
BCAS3	sp|Q9H6U6-7|BCAS3-7_HUMAN
BCAS3	sp|Q9H6U6-3|BCAS3-3_HUMAN
PACSIN2	sp|Q9UNF0-2|PACN2-2_HUMAN
PACSIN2	tr|A0A0U1RR22|A0A0U1RR22_HUMAN
PACSIN2	sp|Q9UNF0|PACN2_HUMAN
PACS2	sp|Q86VP3-2|PACS2-2_HUMAN
PACS2	sp|Q86VP3|PACS2_HUMAN
PACS2	sp|Q86VP3-3|PACS2-3_HUMAN
PABPC1	tr|H0YAS6|H0YAS6_HUMAN
PABPC1	tr|H0YAR2|H0YAR2_HUMAN
PABPC1	sp|P11940|PABP1_HUMAN
PAAF1	tr|F5H103|F5H103_HUMAN
PAAF1	sp|Q9BRP4|PAAF1_HUMAN
PAAF1	tr|F5H3E9|F5H3E9_HUMAN
BCL2L13	sp|Q9BXK5|B2L13_HUMAN
BCL2L13	tr|F2Z2C3|F2Z2C3_HUMAN
BCL2L13	tr|E9PDD6|E9PDD6_HUMAN
OXR1	sp|Q8N573-2|OXR1-2_HUMAN
OXR1	tr|E9PLW2|E9PLW2_HUMAN
OXR1	sp|Q8N573|OXR1_HUMAN
OS9	sp|Q13438-2|OS9-2_HUMAN
OS9	tr|F8W1V2|F8W1V2_HUMAN
OS9	sp|Q13438|OS9_HUMAN
LRMP	tr|A0A1B0GU45|A0A1B0GU45_HUMAN
LRMP	sp|Q12912|LRMP_HUMAN
LRMP	tr|H0YJ39|H0YJ39_HUMAN
COPZ1	sp|P61923|COPZ1_HUMAN
COPZ1	tr|F8VUC5|F8VUC5_HUMAN
COPZ1	tr|F8W651|F8W651_HUMAN
OLA1	sp|Q9NTK5-3|OLA1-3_HUMAN
OLA1	sp|Q9NTK5|OLA1_HUMAN
OLA1	sp|Q9NTK5-2|OLA1-2_HUMAN
MAP7	sp|Q14244|MAP7_HUMAN
MAP7	sp|Q14244-4|MAP7-4_HUMAN
MAP7	tr|A0A087WZ40|A0A087WZ40_HUMAN
MAP4K3	sp|Q8IVH8|M4K3_HUMAN
MAP4K3	tr|V9GY95|V9GY95_HUMAN
MAP4K3	sp|Q8IVH8-3|M4K3-3_HUMAN
NIPSNAP2	tr|C9K068|C9K068_HUMAN
NIPSNAP2	tr|C9J7B1|C9J7B1_HUMAN
NIPSNAP2	sp|O75323|NIPS2_HUMAN
NOL3	sp|O60936|NOL3_HUMAN
NOL3	sp|O60936-1|NOL3-1_HUMAN
NOL3	tr|H3BQJ5|H3BQJ5_HUMAN
KTN1	sp|Q86UP2|KTN1_HUMAN
KTN1	tr|H0YJP2|H0YJP2_HUMAN
KTN1	sp|Q86UP2-3|KTN1-3_HUMAN
LIMS1	sp|P48059-3|LIMS1-3_HUMAN
LIMS1	tr|A0A0M3HER1|A0A0M3HER1_HUMAN
LIMS1	sp|P48059|LIMS1_HUMAN
MAP7D1	sp|Q3KQU3-4|MA7D1-4_HUMAN
MAP7D1	sp|Q3KQU3-3|MA7D1-3_HUMAN
MAP7D1	sp|Q3KQU3|MA7D1_HUMAN
MTHFD1L	sp|Q6UB35-2|C1TM-2_HUMAN
MTHFD1L	sp|Q6UB35|C1TM_HUMAN
MTHFD1L	tr|B7ZM99|B7ZM99_HUMAN
MICAL3	tr|J3KRP8|J3KRP8_HUMAN
MICAL3	sp|Q7RTP6|MICA3_HUMAN
MICAL3	tr|J3QLA3|J3QLA3_HUMAN
MZT2B	sp|Q6NZ67|MZT2B_HUMAN
MZT2B	tr|B8ZZ87|B8ZZ87_HUMAN
MZT2B	tr|H7BZ50|H7BZ50_HUMAN
MYO1C	sp|O00159-2|MYO1C-2_HUMAN
MYO1C	sp|O00159|MYO1C_HUMAN
MYO1C	sp|O00159-3|MYO1C-3_HUMAN
MLIP	sp|Q5VWP3|MLIP_HUMAN
MLIP	sp|Q5VWP3-3|MLIP-3_HUMAN
MLIP	tr|H0Y8L5|H0Y8L5_HUMAN
MYH11	sp|P35749-3|MYH11-3_HUMAN
MYH11	sp|P35749|MYH11_HUMAN
MYH11	sp|P35749-2|MYH11-2_HUMAN
MOG	sp|Q16653|MOG_HUMAN
MOG	sp|Q16653-13|MOG-13_HUMAN
MOG	sp|Q16653-10|MOG-10_HUMAN
MPDU1	sp|O75352|MPU1_HUMAN
MPDU1	tr|I3L4E0|I3L4E0_HUMAN
MPDU1	tr|J3QW43|J3QW43_HUMAN
MTMR1	tr|E9PPP8|E9PPP8_HUMAN
MTMR1	tr|H0YDX3|H0YDX3_HUMAN
MTMR1	sp|Q13613|MTMR1_HUMAN
MYO7A	sp|Q13402|MYO7A_HUMAN
MYO7A	sp|Q13402-6|MYO7A-6_HUMAN
MYO7A	tr|A0A087WT71|A0A087WT71_HUMAN
MTCL1	sp|Q9Y4B5-4|MTCL1-4_HUMAN
MTCL1	sp|Q9Y4B5|MTCL1_HUMAN
MTCL1	sp|Q9Y4B5-3|MTCL1-3_HUMAN
MTAP	tr|F8WES2|F8WES2_HUMAN
MTAP	tr|B4DUC8|B4DUC8_HUMAN
MTAP	sp|Q13126|MTAP_HUMAN
C4A	tr|A0A140TA44|A0A140TA44_HUMAN
C4A	sp|P0C0L4|CO4A_HUMAN
C4A	tr|A0A0G2JPR0|A0A0G2JPR0_HUMAN
C2CD5	sp|Q86YS7-2|C2CD5-2_HUMAN
C2CD5	sp|Q86YS7-5|C2CD5-5_HUMAN
C2CD5	sp|Q86YS7|C2CD5_HUMAN
C3orf33	tr|F8WCI5|F8WCI5_HUMAN
C3orf33	tr|H7C4I0|H7C4I0_HUMAN
C3orf33	sp|Q6P1S2|CC033_HUMAN
NFIX	sp|Q14938|NFIX_HUMAN
NFIX	tr|K7EKH0|K7EKH0_HUMAN
NFIX	sp|Q14938-3|NFIX-3_HUMAN
MICU1	tr|S4R3V1|S4R3V1_HUMAN
MICU1	sp|Q9BPX6|MICU1_HUMAN
MICU1	tr|E9PQV6|E9PQV6_HUMAN
NFX1	sp|Q12986|NFX1_HUMAN
NFX1	sp|Q12986-2|NFX1-2_HUMAN
NFKB2	sp|Q00653|NFKB2_HUMAN
NFKB2	sp|Q00653-4|NFKB2-4_HUMAN
NCOA7	sp|Q8NI08|NCOA7_HUMAN
NCOA7	sp|Q8NI08-2|NCOA7-2_HUMAN
NFS1	sp|Q9Y697-3|NFS1-3_HUMAN
NFS1	sp|Q9Y697|NFS1_HUMAN
NHSL2	sp|Q5HYW2|NHSL2_HUMAN
NHSL2	tr|A0A0J9YY34|A0A0J9YY34_HUMAN
NGLY1	sp|Q96IV0|NGLY1_HUMAN
NGLY1	sp|Q96IV0-2|NGLY1-2_HUMAN
NEXN	sp|Q0ZGT2-2|NEXN-2_HUMAN
NEXN	sp|Q0ZGT2|NEXN_HUMAN
NID1	sp|P14543|NID1_HUMAN
NID1	sp|P14543-2|NID1-2_HUMAN
NIF3L1	sp|Q9GZT8-3|NIF3L-3_HUMAN
NIF3L1	sp|Q9GZT8|NIF3L_HUMAN
NF1	sp|P21359|NF1_HUMAN
NF1	sp|P21359-2|NF1-2_HUMAN
NELFA	tr|H0Y3X6|H0Y3X6_HUMAN
NELFA	sp|Q9H3P2|NELFA_HUMAN
NEO1	sp|Q92859-2|NEO1-2_HUMAN
NEO1	sp|Q92859|NEO1_HUMAN
NELFB	sp|Q8WX92-2|NELFB-2_HUMAN
NELFB	sp|Q8WX92|NELFB_HUMAN
NCKIPSD	tr|H7C0T9|H7C0T9_HUMAN
NCKIPSD	sp|Q9NZQ3|SPN90_HUMAN
NEK6	sp|Q9HC98|NEK6_HUMAN
NEK6	tr|Q5TBG4|Q5TBG4_HUMAN
NEDD8-MDP1	tr|E9PL57|E9PL57_HUMAN
NEDD8-MDP1	tr|S4R3E9|S4R3E9_HUMAN
NEDD4L	tr|K7ERN1|K7ERN1_HUMAN
NEDD4L	sp|Q96PU5|NED4L_HUMAN
NISCH	sp|Q9Y2I1-4|NISCH-4_HUMAN
NISCH	sp|Q9Y2I1|NISCH_HUMAN
NFAT5	sp|O94916|NFAT5_HUMAN
NFAT5	sp|O94916-4|NFAT5-4_HUMAN
NIPSNAP1	sp|Q9BPW8|NIPS1_HUMAN
NIPSNAP1	tr|H7C2U6|H7C2U6_HUMAN
NIN	sp|Q8N4C6-6|NIN-6_HUMAN
NIN	tr|C9J066|C9J066_HUMAN
PBDC1	sp|Q9BVG4|PBDC1_HUMAN
PBDC1	tr|A6NDF3|A6NDF3_HUMAN
[truncated: 2,862 more rows]

## Sheet: Table S4
number	loss_value	datetime_start	params_latent	params_n2	params_n3	umap_silhouette	lambda_value1	lambda_value2	learning_rate	loss_type
0	0.986784	00:53:28.200000	8	340	179	-0.0033124	0.00060295	6.87e-05	9.91e-05	validation
0	0.904721	00:53:28.200000	8	340	179	0.0148854	0.00060295	6.87e-05	9.91e-05	validation
0	1.06187	00:53:28.200000	8	340	179	0.0158318	0.00060295	6.87e-05	9.91e-05	validation
0	0.964392	00:53:28.200000	8	340	179	0.0414055	0.00060295	6.87e-05	9.91e-05	validation
0	0.981534	00:53:28.200000	8	340	179	0.109752	0.00060295	6.87e-05	9.91e-05	validation
1	0.997086	00:54:40.500000	6	431	219	0.121177	0.000291	3.33e-05	0.00039204	validation
1	0.915105	00:54:40.500000	6	431	219	0.032168	0.000291	3.33e-05	0.00039204	validation
1	0.844473	00:54:40.500000	6	431	219	0.126527	0.000291	3.33e-05	0.00039204	validation
1	0.97434	00:54:40.500000	6	431	219	0.110935	0.000291	3.33e-05	0.00039204	validation
1	0.991447	00:54:40.500000	6	431	219	0.0146304	0.000291	3.33e-05	0.00039204	validation
2	0.785159	00:55:24.600000	8	396	80	0.155097	2.83e-05	0.00010512	0.00093795	validation
2	0.775654	00:55:24.600000	8	396	80	0.131872	2.83e-05	0.00010512	0.00093795	validation
2	0.728393	00:55:24.600000	8	396	80	0.151704	2.83e-05	0.00010512	0.00093795	validation
2	0.65131	00:55:24.600000	8	396	80	0.150365	2.83e-05	0.00010512	0.00093795	validation
2	0.750743	00:55:24.600000	8	396	80	0.156714	2.83e-05	0.00010512	0.00093795	validation
3	0.824255	00:55:54.900000	10	432	196	0.147077	0.00011711	2.28e-05	0.00043579	validation
3	0.794404	00:55:54.900000	10	432	196	0.128136	0.00011711	2.28e-05	0.00043579	validation
3	0.799821	00:55:54.900000	10	432	196	0.127314	0.00011711	2.28e-05	0.00043579	validation
3	0.683643	00:55:54.900000	10	432	196	0.126394	0.00011711	2.28e-05	0.00043579	validation
3	0.772738	00:55:54.900000	10	432	196	0.111961	0.00011711	2.28e-05	0.00043579	validation
4	0.862188	00:57:15	9	427	191	0.130196	0.00020292	3.58e-05	0.00083625	validation
4	0.822277	00:57:15	9	427	191	0.136551	0.00020292	3.58e-05	0.00083625	validation
4	0.827237	00:57:15	9	427	191	0.111374	0.00020292	3.58e-05	0.00083625	validation
4	0.747903	00:57:15	9	427	191	0.102138	0.00020292	3.58e-05	0.00083625	validation
4	0.794584	00:57:15	9	427	191	0.124747	0.00020292	3.58e-05	0.00083625	validation
5	0.745486	00:58:36.400000	9	160	146	0.148879	3.4e-06	6.08e-05	0.00097865	validation
5	0.711734	00:58:36.400000	9	160	146	0.130804	3.4e-06	6.08e-05	0.00097865	validation
5	0.686946	00:58:36.400000	9	160	146	0.125937	3.4e-06	6.08e-05	0.00097865	validation
5	0.610328	00:58:36.400000	9	160	146	0.172241	3.4e-06	6.08e-05	0.00097865	validation
5	0.686432	00:58:36.400000	9	160	146	0.151791	3.4e-06	6.08e-05	0.00097865	validation
6	1.02308	00:58:54.800000	7	326	214	0.010794	0.00080154	1.46e-05	0.00048909	validation
6	0.941205	00:58:54.800000	7	326	214	0.131317	0.00080154	1.46e-05	0.00048909	validation
6	1.0981	00:58:54.800000	7	326	214	0.115327	0.00080154	1.46e-05	0.00048909	validation
6	1.00022	00:58:54.800000	7	326	214	0.0760506	0.00080154	1.46e-05	0.00048909	validation
6	1.01769	00:58:54.800000	7	326	214	0.10635	0.00080154	1.46e-05	0.00048909	validation
7	0.844574	00:59:19.300000	7	429	74	0.126615	0.00016675	0.00012181	0.00020951	validation
7	0.802639	00:59:19.300000	7	429	74	0.125917	0.00016675	0.00012181	0.00020951	validation
7	0.799185	00:59:19.300000	7	429	74	0.0979707	0.00016675	0.00012181	0.00020951	validation
7	0.691874	00:59:19.300000	7	429	74	0.112441	0.00016675	0.00012181	0.00020951	validation
7	0.779393	00:59:19.300000	7	429	74	0.133944	0.00016675	0.00012181	0.00020951	validation
8	0.82873	00:00:46.600000	4	323	66	0.108745	4.91e-05	0.00087901	0.00091732	validation
8	0.795376	00:00:46.600000	4	323	66	0.132555	4.91e-05	0.00087901	0.00091732	validation
8	0.792607	00:00:46.600000	4	323	66	0.120125	4.91e-05	0.00087901	0.00091732	validation
8	0.682725	00:00:46.600000	4	323	66	0.0914125	4.91e-05	0.00087901	0.00091732	validation
8	0.766476	00:00:46.600000	4	323	66	0.123179	4.91e-05	0.00087901	0.00091732	validation
9	0.766344	00:01:25.700000	8	463	192	0.17845	2.54e-06	2.21e-05	5.31e-05	validation
9	0.740297	00:01:25.700000	8	463	192	0.178545	2.54e-06	2.21e-05	5.31e-05	validation
9	0.707287	00:01:25.700000	8	463	192	0.178504	2.54e-06	2.21e-05	5.31e-05	validation
9	0.631186	00:01:25.700000	8	463	192	0.17813	2.54e-06	2.21e-05	5.31e-05	validation
9	0.721775	00:01:25.700000	8	463	192	0.19481	2.54e-06	2.21e-05	5.31e-05	validation
10	0.883266	00:02:58	5	434	119	0.162185	1.54e-05	1.12e-05	0.00017148	validation
10	0.858641	00:02:58	5	434	119	0.146743	1.54e-05	1.12e-05	0.00017148	validation
10	0.847777	00:02:58	5	434	119	0.152394	1.54e-05	1.12e-05	0.00017148	validation
10	0.749293	00:02:58	5	434	119	0.17041	1.54e-05	1.12e-05	0.00017148	validation
10	0.861128	00:02:58	5	434	119	0.15713	1.54e-05	1.12e-05	0.00017148	validation
11	0.77643	00:03:58.600000	6	511	51	0.145338	5e-05	0.00021984	0.00014647	validation
11	0.746185	00:03:58.600000	6	511	51	0.153821	5e-05	0.00021984	0.00014647	validation
11	0.722544	00:03:58.600000	6	511	51	0.149615	5e-05	0.00021984	0.00014647	validation
11	0.633904	00:03:58.600000	6	511	51	0.148309	5e-05	0.00021984	0.00014647	validation
11	0.720769	00:03:58.600000	6	511	51	0.17425	5e-05	0.00021984	0.00014647	validation
12	0.673836	00:06:00.800000	10	135	115	0.182647	2.51e-06	4.01e-05	0.00010547	validation
12	0.653565	00:06:00.800000	10	135	115	0.188005	2.51e-06	4.01e-05	0.00010547	validation
12	0.62654	00:06:00.800000	10	135	115	0.167483	2.51e-06	4.01e-05	0.00010547	validation
12	0.547071	00:06:00.800000	10	135	115	0.202911	2.51e-06	4.01e-05	0.00010547	validation
12	0.634867	00:06:00.800000	10	135	115	0.164359	2.51e-06	4.01e-05	0.00010547	validation
13	0.778355	00:06:58.800000	9	448	159	0.154713	8.08e-05	1.25e-05	0.00014845	validation
13	0.745695	00:06:58.800000	9	448	159	0.153937	8.08e-05	1.25e-05	0.00014845	validation
13	0.72215	00:06:58.800000	9	448	159	0.163165	8.08e-05	1.25e-05	0.00014845	validation
13	0.64016	00:06:58.800000	9	448	159	0.170545	8.08e-05	1.25e-05	0.00014845	validation
13	0.74069	00:06:58.800000	9	448	159	0.170488	8.08e-05	1.25e-05	0.00014845	validation
14	0.809341	00:09:28.700000	5	303	136	0.141837	8.27e-05	0.00016192	0.00033924	validation
14	0.752934	00:09:28.700000	5	303	136	0.178028	8.27e-05	0.00016192	0.00033924	validation
14	0.764139	00:09:28.700000	5	303	136	0.186529	8.27e-05	0.00016192	0.00033924	validation
14	0.632031	00:09:28.700000	5	303	136	0.136063	8.27e-05	0.00016192	0.00033924	validation
14	0.72595	00:09:28.700000	5	303	136	0.15446	8.27e-05	0.00016192	0.00033924	validation
15	0.776282	00:10:44.300000	6	210	32	0.159927	4.94e-05	3.62e-05	0.00066352	validation
15	0.742263	00:10:44.300000	6	210	32	0.124532	4.94e-05	3.62e-05	0.00066352	validation
15	0.709976	00:10:44.300000	6	210	32	0.113507	4.94e-05	3.62e-05	0.00066352	validation
15	0.647151	00:10:44.300000	6	210	32	0.134135	4.94e-05	3.62e-05	0.00066352	validation
15	0.720725	00:10:44.300000	6	210	32	0.172387	4.94e-05	3.62e-05	0.00066352	validation
16	0.789596	00:11:19.100000	4	413	63	0.15811	1.36e-06	0.00083731	0.00024532	validation
16	0.772635	00:11:19.100000	4	413	63	0.153237	1.36e-06	0.00083731	0.00024532	validation
16	0.741914	00:11:19.100000	4	413	63	0.146334	1.36e-06	0.00083731	0.00024532	validation
16	0.653872	00:11:19.100000	4	413	63	0.170751	1.36e-06	0.00083731	0.00024532	validation
16	0.76032	00:11:19.100000	4	413	63	0.15081	1.36e-06	0.00083731	0.00024532	validation
17	0.983575	00:12:05.700000	9	194	220	0.0225071	0.00096177	7.92e-05	5.3e-05	validation
17	0.901224	00:12:05.700000	9	194	220	0.0125922	0.00096177	7.92e-05	5.3e-05	validation
17	1.05865	00:12:05.700000	9	194	220	0.0154768	0.00096177	7.92e-05	5.3e-05	validation
17	0.961228	00:12:05.700000	9	194	220	0.0110622	0.00096177	7.92e-05	5.3e-05	validation
17	0.978283	00:12:05.700000	9	194	220	0.0119065	0.00096177	7.92e-05	5.3e-05	validation
18	0.845626	00:13:23.300000	10	165	211	0.132378	0.00013319	3.54e-05	6.16e-05	validation
18	0.811578	00:13:23.300000	10	165	211	0.114861	0.00013319	3.54e-05	6.16e-05	validation
18	0.803519	00:13:23.300000	10	165	211	0.138527	0.00013319	3.54e-05	6.16e-05	validation
18	0.693688	00:13:23.300000	10	165	211	0.108422	0.00013319	3.54e-05	6.16e-05	validation
18	0.78516	00:13:23.300000	10	165	211	0.141081	0.00013319	3.54e-05	6.16e-05	validation
19	0.832288	00:15:25.100000	7	355	171	0.12074	0.00013986	0.00021886	0.00052261	validation
19	0.801298	00:15:25.100000	7	355	171	0.124588	0.00013986	0.00021886	0.00052261	validation
19	0.803548	00:15:25.100000	7	355	171	0.129947	0.00013986	0.00021886	0.00052261	validation
19	0.689691	00:15:25.100000	7	355	171	0.119346	0.00013986	0.00021886	0.00052261	validation
19	0.775661	00:15:25.100000	7	355	171	0.134398	0.00013986	0.00021886	0.00052261	validation
20	0.773693	00:16:28.500000	9	437	95	0.169211	2.11e-05	0.00068872	0.00026458	validation
20	0.754894	00:16:28.500000	9	437	95	0.15307	2.11e-05	0.00068872	0.00026458	validation
20	0.721987	00:16:28.500000	9	437	95	0.157566	2.11e-05	0.00068872	0.00026458	validation
20	0.645445	00:16:28.500000	9	437	95	0.15496	2.11e-05	0.00068872	0.00026458	validation
20	0.743285	00:16:28.500000	9	437	95	0.156681	2.11e-05	0.00068872	0.00026458	validation
21	0.827102	00:17:44.700000	9	343	123	0.176737	1.27e-05	1.19e-05	0.00020954	validation
21	0.790921	00:17:44.700000	9	343	123	0.137932	1.27e-05	1.19e-05	0.00020954	validation
21	0.7849	00:17:44.700000	9	343	123	0.156112	1.27e-05	1.19e-05	0.00020954	validation
21	0.69235	00:17:44.700000	9	343	123	0.170434	1.27e-05	1.19e-05	0.00020954	validation
21	0.787902	00:17:44.700000	9	343	123	0.178964	1.27e-05	1.19e-05	0.00020954	validation
22	0.85037	00:18:30.700000	4	385	185	0.163601	5.37e-06	4.08e-05	0.00012311	validation
22	0.832102	00:18:30.700000	4	385	185	0.161337	5.37e-06	4.08e-05	0.00012311	validation
22	0.78886	00:18:30.700000	4	385	185	0.156299	5.37e-06	4.08e-05	0.00012311	validation
22	0.703376	00:18:30.700000	4	385	185	0.168664	5.37e-06	4.08e-05	0.00012311	validation
22	0.810868	00:18:30.700000	4	385	185	0.184155	5.37e-06	4.08e-05	0.00012311	validation
23	0.772077	00:19:51	9	190	68	0.160211	4.06e-05	0.00024787	0.00090545	validation
23	0.74367	00:19:51	9	190	68	0.146267	4.06e-05	0.00024787	0.00090545	validation
23	0.714613	00:19:51	9	190	68	0.151136	4.06e-05	0.00024787	0.00090545	validation
23	0.639975	00:19:51	9	190	68	0.161944	4.06e-05	0.00024787	0.00090545	validation
23	0.73259	00:19:51	9	190	68	0.154743	4.06e-05	0.00024787	0.00090545	validation
24	0.822377	00:20:22.300000	5	277	218	0.178623	0.00010385	8.63e-05	8.79e-05	validation
24	0.797195	00:20:22.300000	5	277	218	0.1194	0.00010385	8.63e-05	8.79e-05	validation
24	0.797652	00:20:22.300000	5	277	218	0.125244	0.00010385	8.63e-05	8.79e-05	validation
24	0.69029	00:20:22.300000	5	277	218	0.120981	0.00010385	8.63e-05	8.79e-05	validation
24	0.773176	00:20:22.300000	5	277	218	0.0954532	0.00010385	8.63e-05	8.79e-05	validation
25	1.02502	00:22:39.200000	5	476	218	0.11509	0.00029269	8.39e-05	0.0009532	validation
25	0.894669	00:22:39.200000	5	476	218	0.145783	0.00029269	8.39e-05	0.0009532	validation
25	1.10012	00:22:39.200000	5	476	218	0.0374596	0.00029269	8.39e-05	0.0009532	validation
25	1.00227	00:22:39.200000	5	476	218	0.0550374	0.00029269	8.39e-05	0.0009532	validation
25	1.01935	00:22:39.200000	5	476	218	0.00437477	0.00029269	8.39e-05	0.0009532	validation
26	0.778909	00:23:07.800000	4	244	110	0.15259	2.37e-06	0.00092009	0.00020213	validation
26	0.775436	00:23:07.800000	4	244	110	0.165141	2.37e-06	0.00092009	0.00020213	validation
26	0.724919	00:23:07.800000	4	244	110	0.15944	2.37e-06	0.00092009	0.00020213	validation
26	0.663723	00:23:07.800000	4	244	110	0.159294	2.37e-06	0.00092009	0.00020213	validation
26	0.746125	00:23:07.800000	4	244	110	0.165095	2.37e-06	0.00092009	0.00020213	validation
27	0.98492	00:23:57.400000	5	248	214	0.0135762	0.00040786	0.00045685	0.00012997	validation
27	0.902511	00:23:57.400000	5	248	214	0.00867563	0.00040786	0.00045685	0.00012997	validation
27	1.05984	00:23:57.400000	5	248	214	0.00734978	0.00040786	0.00045685	0.00012997	validation
27	0.962408	00:23:57.400000	5	248	214	0.00363647	0.00040786	0.00045685	0.00012997	validation
27	0.979447	00:23:57.400000	5	248	214	0.016326	0.00040786	0.00045685	0.00012997	validation
28	0.982349	00:24:47.600000	4	182	131	-0.0031348	0.00022645	0.00071817	9.04e-05	validation
28	0.849927	00:24:47.600000	4	182	131	0.216481	0.00022645	0.00071817	9.04e-05	validation
28	0.856944	00:24:47.600000	4	182	131	0.116099	0.00022645	0.00071817	9.04e-05	validation
28	0.959675	00:24:47.600000	4	182	131	0.00732439	0.00022645	0.00071817	9.04e-05	validation
28	0.810516	00:24:47.600000	4	182	131	0.135623	0.00022645	0.00071817	9.04e-05	validation
29	0.987191	00:26:16	8	286	175	0.0238866	0.00032281	5.97e-05	0.00022065	validation
29	0.845286	00:26:16	8	286	175	0.145649	0.00032281	5.97e-05	0.00022065	validation
29	0.814813	00:26:16	8	286	175	0.124967	0.00032281	5.97e-05	0.00022065	validation
29	0.964545	00:26:16	8	286	175	0.00990494	0.00032281	5.97e-05	0.00022065	validation
29	0.981819	00:26:16	8	286	175	0.00305227	0.00032281	5.97e-05	0.00022065	validation
30	0.845708	00:27:26.400000	10	272	228	0.138531	0.00016693	0.00037221	6.43e-05	validation
30	0.817342	00:27:26.400000	10	272	228	0.11844	0.00016693	0.00037221	6.43e-05	validation
30	0.812931	00:27:26.400000	10	272	228	0.134651	0.00016693	0.00037221	6.43e-05	validation
30	0.700206	00:27:26.400000	10	272	228	0.129469	0.00016693	0.00037221	6.43e-05	validation
30	0.78871	00:27:26.400000	10	272	228	0.11389	0.00016693	0.00037221	6.43e-05	validation
31	0.98182	00:29:53.300000	9	141	220	0.0131595	0.00039031	3.36e-05	6.17e-05	validation
31	0.899471	00:29:53.300000	9	141	220	0.0131234	0.00039031	3.36e-05	6.17e-05	validation
31	1.05678	00:29:53.300000	9	141	220	-0.006886	0.00039031	3.36e-05	6.17e-05	validation
31	0.959353	00:29:53.300000	9	141	220	0.0153546	0.00039031	3.36e-05	6.17e-05	validation
31	0.976487	00:29:53.300000	9	141	220	0.0116622	0.00039031	3.36e-05	6.17e-05	validation
32	0.823637	00:30:58.900000	5	162	47	0.126873	0.00013423	0.00012012	0.00047033	validation
32	0.779701	00:30:58.900000	5	162	47	0.187188	0.00013423	0.00012012	0.00047033	validation
32	0.797162	00:30:58.900000	5	162	47	0.114988	0.00013423	0.00012012	0.00047033	validation
32	0.687775	00:30:58.900000	5	162	47	0.125838	0.00013423	0.00012012	0.00047033	validation
32	0.771411	00:30:58.900000	5	162	47	0.135694	0.00013423	0.00012012	0.00047033	validation
33	0.795714	00:31:42.700000	10	466	187	0.154006	6.78e-05	0.00029933	6.4e-05	validation
33	0.787983	00:31:42.700000	10	466	187	0.169742	6.78e-05	0.00029933	6.4e-05	validation
33	0.760199	00:31:42.700000	10	466	187	0.187866	6.78e-05	0.00029933	6.4e-05	validation
33	0.663298	00:31:42.700000	10	466	187	0.156788	6.78e-05	0.00029933	6.4e-05	validation
33	0.742808	00:31:42.700000	10	466	187	0.170275	6.78e-05	0.00029933	6.4e-05	validation
34	0.767057	00:34:58.500000	10	132	95	0.165806	9.41e-05	4.64e-05	0.00023876	validation
34	0.752935	00:34:58.500000	10	132	95	0.155302	9.41e-05	4.64e-05	0.00023876	validation
34	0.724624	00:34:58.500000	10	132	95	0.165593	9.41e-05	4.64e-05	0.00023876	validation
34	0.64749	00:34:58.500000	10	132	95	0.163024	9.41e-05	4.64e-05	0.00023876	validation
34	0.73282	00:34:58.500000	10	132	95	0.154309	9.41e-05	4.64e-05	0.00023876	validation
35	0.870898	00:36:00.600000	7	486	141	0.163709	3.32e-05	1.16e-05	9.25e-05	validation
35	0.825868	00:36:00.600000	7	486	141	0.154533	3.32e-05	1.16e-05	9.25e-05	validation
35	0.809917	00:36:00.600000	7	486	141	0.156848	3.32e-05	1.16e-05	9.25e-05	validation
35	0.730714	00:36:00.600000	7	486	141	0.170891	3.32e-05	1.16e-05	9.25e-05	validation
35	0.826962	00:36:00.600000	7	486	141	0.171688	3.32e-05	1.16e-05	9.25e-05	validation
36	0.751343	00:38:55.200000	6	183	196	0.182449	6.17e-06	2.57e-05	8.21e-05	validation
36	0.743152	00:38:55.200000	6	183	196	0.189487	6.17e-06	2.57e-05	8.21e-05	validation
36	0.699134	00:38:55.200000	6	183	196	0.190008	6.17e-06	2.57e-05	8.21e-05	validation
36	0.613275	00:38:55.200000	6	183	196	0.172955	6.17e-06	2.57e-05	8.21e-05	validation
36	0.70212	00:38:55.200000	6	183	196	0.158329	6.17e-06	2.57e-05	8.21e-05	validation
37	0.739944	00:39:59.400000	10	128	57	0.164874	4.48e-05	8.21e-05	7.66e-05	validation
37	0.714827	00:39:59.400000	10	128	57	0.160346	4.48e-05	8.21e-05	7.66e-05	validation
37	0.697189	00:39:59.400000	10	128	57	0.171047	4.48e-05	8.21e-05	7.66e-05	validation
37	0.626771	00:39:59.400000	10	128	57	0.168458	4.48e-05	8.21e-05	7.66e-05	validation
37	0.720035	00:39:59.400000	10	128	57	0.163872	4.48e-05	8.21e-05	7.66e-05	validation
38	0.77527	00:41:32.100000	9	291	219	0.157888	2.43e-05	0.00021929	0.00093799	validation
38	0.752205	00:41:32.100000	9	291	219	0.14869	2.43e-05	0.00021929	0.00093799	validation
38	0.718328	00:41:32.100000	9	291	219	0.138501	2.43e-05	0.00021929	0.00093799	validation
38	0.642965	00:41:32.100000	9	291	219	0.16045	2.43e-05	0.00021929	0.00093799	validation
38	0.740433	00:41:32.100000	9	291	219	0.152194	2.43e-05	0.00021929	0.00093799	validation
39	0.809271	00:42:04	9	204	135	0.1714	6.42e-05	0.00037814	0.00038442	validation
39	0.771045	00:42:04	9	204	135	0.166134	6.42e-05	0.00037814	0.00038442	validation
39	0.724925	00:42:04	9	204	135	0.158416	6.42e-05	0.00037814	0.00038442	validation
39	0.645754	00:42:04	9	204	135	0.154338	6.42e-05	0.00037814	0.00038442	validation
39	0.751182	00:42:04	9	204	135	0.164678	6.42e-05	0.00037814	0.00038442	validation
test_0	0.818326	00:43:22.500000	8	463	192	0.219732	2.54e-06	2.21e-05	5.31e-05	test_bestparams_1
test_0	0.835607	00:43:46.300000	6	511	51	0.153302	5e-05	0.00021984	0.00014647	test_bestparams_2
test_0	0.734327	00:44:00.800000	10	135	115	0.207231	2.51e-06	4.01e-05	0.00010547	test_bestparams_3
0	1.14235	00:44:00.800000	6	341	132	0.0132578	0.00086606	1.57e-05	5.93e-05	validation
0	0.945037	00:44:00.800000	6	341	132	0.0191544	0.00086606	1.57e-05	5.93e-05	validation
0	1.06068	00:44:00.800000	6	341	132	0.0157219	0.00086606	1.57e-05	5.93e-05	validation
0	0.963252	00:44:00.800000	6	341	132	0.0238406	0.00086606	1.57e-05	5.93e-05	validation
0	0.980864	00:44:00.800000	6	341	132	0.0112432	0.00086606	1.57e-05	5.93e-05	validation
1	0.874196	00:45:51.400000	5	512	33	0.209801	7.62e-05	0.00010024	0.00016244	validation
1	0.800166	00:45:51.400000	5	512	33	0.19762	7.62e-05	0.00010024	0.00016244	validation
1	0.725932	00:45:51.400000	5	512	33	0.190754	7.62e-05	0.00010024	0.00016244	validation
1	0.633439	00:45:51.400000	5	512	33	0.210527	7.62e-05	0.00010024	0.00016244	validation
1	0.715395	00:45:51.400000	5	512	33	0.189661	7.62e-05	0.00010024	0.00016244	validation
2	0.875644	00:48:01.100000	9	424	253	0.188226	1.14e-06	8.76e-05	0.0002887	validation
2	0.807192	00:48:01.100000	9	424	253	0.19459	1.14e-06	8.76e-05	0.0002887	validation
2	0.743556	00:48:01.100000	9	424	253	0.198187	1.14e-06	8.76e-05	0.0002887	validation
2	0.654227	00:48:01.100000	9	424	253	0.217815	1.14e-06	8.76e-05	0.0002887	validation
2	0.737723	00:48:01.100000	9	424	253	0.174484	1.14e-06	8.76e-05	0.0002887	validation
3	0.928521	00:48:34	5	177	45	0.0978267	0.0001584	1.2e-05	7.82e-05	validation
3	0.847911	00:48:34	5	177	45	0.149618	0.0001584	1.2e-05	7.82e-05	validation
3	0.798109	00:48:34	5	177	45	0.132069	0.0001584	1.2e-05	7.82e-05	validation
3	0.678374	00:48:34	5	177	45	0.18959	0.0001584	1.2e-05	7.82e-05	validation
3	0.755094	00:48:34	5	177	45	0.143348	0.0001584	1.2e-05	7.82e-05	validation
4	1.14381	00:50:21.600000	6	396	36	0.0278998	0.00057297	0.00011748	8.23e-05	validation
4	0.946386	00:50:21.600000	6	396	36	0.0360911	0.00057297	0.00011748	8.23e-05	validation
4	1.06171	00:50:21.600000	6	396	36	-0.0020361	0.00057297	0.00011748	8.23e-05	validation
4	0.963807	00:50:21.600000	6	396	36	0.010707	0.00057297	0.00011748	8.23e-05	validation
4	0.981823	00:50:21.600000	6	396	36	0.0145772	0.00057297	0.00011748	8.23e-05	validation
5	0.900914	00:52:36.700000	9	443	143	0.211121	8.68e-05	0.0001935	0.00087171	validation
5	0.825727	00:52:36.700000	9	443	143	0.192764	8.68e-05	0.0001935	0.00087171	validation
5	0.793199	00:52:36.700000	9	443	143	0.150973	8.68e-05	0.0001935	0.00087171	validation
5	0.667685	00:52:36.700000	9	443	143	0.169468	8.68e-05	0.0001935	0.00087171	validation
5	0.770843	00:52:36.700000	9	443	143	0.171044	8.68e-05	0.0001935	0.00087171	validation
6	0.799043	00:53:33.100000	9	152	158	0.210338	3.7e-06	8.16e-05	0.00040184	validation
6	0.749387	00:53:33.100000	9	152	158	0.172254	3.7e-06	8.16e-05	0.00040184	validation
6	0.680903	00:53:33.100000	9	152	158	0.206712	3.7e-06	8.16e-05	0.00040184	validation
6	0.589605	00:53:33.100000	9	152	158	0.184363	3.7e-06	8.16e-05	0.00040184	validation
6	0.667818	00:53:33.100000	9	152	158	0.218416	3.7e-06	8.16e-05	0.00040184	validation
7	0.925939	00:53:58.500000	5	353	244	0.171809	0.0001125	0.00085305	0.00059603	validation
7	0.847727	00:53:58.500000	5	353	244	0.121263	0.0001125	0.00085305	0.00059603	validation
7	0.802484	00:53:58.500000	5	353	244	0.109366	0.0001125	0.00085305	0.00059603	validation
7	0.687838	00:53:58.500000	5	353	244	0.159574	0.0001125	0.00085305	0.00059603	validation
7	0.781283	00:53:58.500000	5	353	244	0.130389	0.0001125	0.00085305	0.00059603	validation
8	0.79568	00:55:07.800000	6	140	107	0.186771	1.71e-06	2.38e-05	0.00056575	validation
8	0.741302	00:55:07.800000	6	140	107	0.192669	1.71e-06	2.38e-05	0.00056575	validation
8	0.671171	00:55:07.800000	6	140	107	0.199438	1.71e-06	2.38e-05	0.00056575	validation
8	0.56891	00:55:07.800000	6	140	107	0.188123	1.71e-06	2.38e-05	0.00056575	validation
8	0.659479	00:55:07.800000	6	140	107	0.197856	1.71e-06	2.38e-05	0.00056575	validation
9	1.2042	00:55:26.500000	4	421	221	0.0765856	0.00078908	0.0004571	0.00061152	validation
9	1.00702	00:55:26.500000	4	421	221	0.040738	0.00078908	0.0004571	0.00061152	validation
9	1.12286	00:55:26.500000	4	421	221	0.145355	0.00078908	0.0004571	0.00061152	validation
9	1.02491	00:55:26.500000	4	421	221	0.0508301	0.00078908	0.0004571	0.00061152	validation
9	1.04256	00:55:26.500000	4	421	221	0.0382186	0.00078908	0.0004571	0.00061152	validation
10	0.930374	00:55:53.900000	9	361	240	0.144104	0.00015084	6.03e-05	6.29e-05	validation
10	0.853539	00:55:53.900000	9	361	240	0.154227	0.00015084	6.03e-05	6.29e-05	validation
10	0.802732	00:55:53.900000	9	361	240	0.141806	0.00015084	6.03e-05	6.29e-05	validation
10	0.69311	00:55:53.900000	9	361	240	0.136344	0.00015084	6.03e-05	6.29e-05	validation
10	0.787748	00:55:53.900000	9	361	240	0.13858	0.00015084	6.03e-05	6.29e-05	validation
11	0.913023	00:58:47.700000	7	158	251	0.150798	7.64e-05	0.00012016	0.0006794	validation
11	0.829111	00:58:47.700000	7	158	251	0.135733	7.64e-05	0.00012016	0.0006794	validation
11	0.788112	00:58:47.700000	7	158	251	0.171193	7.64e-05	0.00012016	0.0006794	validation
11	0.672071	00:58:47.700000	7	158	251	0.148446	7.64e-05	0.00012016	0.0006794	validation
11	0.764677	00:58:47.700000	7	158	251	0.108589	7.64e-05	0.00012016	0.0006794	validation
12	0.852033	00:59:33.600000	10	202	244	0.204603	6.28e-06	0.00088541	9.34e-05	validation
12	0.793175	00:59:33.600000	10	202	244	0.180952	6.28e-06	0.00088541	9.34e-05	validation
12	0.718444	00:59:33.600000	10	202	244	0.193939	6.28e-06	0.00088541	9.34e-05	validation
12	0.646601	00:59:33.600000	10	202	244	0.211684	6.28e-06	0.00088541	9.34e-05	validation
12	0.708963	00:59:33.600000	10	202	244	0.182819	6.28e-06	0.00088541	9.34e-05	validation
13	0.815148	00:01:10.200000	7	378	76	0.219121	1.13e-06	2.66e-05	0.00014617	validation
13	0.749979	00:01:10.200000	7	378	76	0.208324	1.13e-06	2.66e-05	0.00014617	validation
13	0.682737	00:01:10.200000	7	378	76	0.215689	1.13e-06	2.66e-05	0.00014617	validation
13	0.587339	00:01:10.200000	7	378	76	0.212768	1.13e-06	2.66e-05	0.00014617	validation
13	0.667055	00:01:10.200000	7	378	76	0.220693	1.13e-06	2.66e-05	0.00014617	validation
14	0.846173	00:01:45.300000	8	252	195	0.206513	1.84e-06	0.00012971	0.00031944	validation
14	0.782128	00:01:45.300000	8	252	195	0.19037	1.84e-06	0.00012971	0.00031944	validation
14	0.714299	00:01:45.300000	8	252	195	0.214292	1.84e-06	0.00012971	0.00031944	validation
14	0.627489	00:01:45.300000	8	252	195	0.217361	1.84e-06	0.00012971	0.00031944	validation
14	0.708177	00:01:45.300000	8	252	195	0.204762	1.84e-06	0.00012971	0.00031944	validation
15	0.93871	00:02:16.300000	10	460	127	0.218742	1.36e-05	1.37e-05	9.16e-05	validation
15	0.888698	00:02:16.300000	10	460	127	0.197892	1.36e-05	1.37e-05	9.16e-05	validation
15	0.821981	00:02:16.300000	10	460	127	0.215774	1.36e-05	1.37e-05	9.16e-05	validation
15	0.735218	00:02:16.300000	10	460	127	0.224689	1.36e-05	1.37e-05	9.16e-05	validation
15	0.808259	00:02:16.300000	10	460	127	0.210936	1.36e-05	1.37e-05	9.16e-05	validation
16	1.17067	00:03:39.700000	5	503	100	0.0260795	0.00045976	1.27e-05	0.00047546	validation
16	0.97331	00:03:39.700000	5	503	100	0.0498592	0.00045976	1.27e-05	0.00047546	validation
16	1.0888	00:03:39.700000	5	503	100	0.0840953	0.00045976	1.27e-05	0.00047546	validation
16	0.990852	00:03:39.700000	5	503	100	0.00052922	0.00045976	1.27e-05	0.00047546	validation
16	1.00867	00:03:39.700000	5	503	100	0.0918795	0.00045976	1.27e-05	0.00047546	validation
17	0.78264	00:04:13.500000	7	158	232	0.214378	1.15e-06	3.38e-05	0.00020838	validation
17	0.723548	00:04:13.500000	7	158	232	0.21348	1.15e-06	3.38e-05	0.00020838	validation
17	0.660403	00:04:13.500000	7	158	232	0.210495	1.15e-06	3.38e-05	0.00020838	validation
17	0.563157	00:04:13.500000	7	158	232	0.222224	1.15e-06	3.38e-05	0.00020838	validation
17	0.639487	00:04:13.500000	7	158	232	0.218337	1.15e-06	3.38e-05	0.00020838	validation
18	0.923508	00:04:42.900000	7	498	119	0.197124	4.85e-06	0.00029466	0.00027257	validation
18	0.864707	00:04:42.900000	7	498	119	0.191195	4.85e-06	0.00029466	0.00027257	validation
18	0.794124	00:04:42.900000	7	498	119	0.185047	4.85e-06	0.00029466	0.00027257	validation
18	0.703494	00:04:42.900000	7	498	119	0.19769	4.85e-06	0.00029466	0.00027257	validation
18	0.785023	00:04:42.900000	7	498	119	0.207359	4.85e-06	0.00029466	0.00027257	validation
19	1.14052	00:05:23.400000	9	211	76	0.03608	0.00040447	0.00030441	9.46e-05	validation
19	0.895362	00:05:23.400000	9	211	76	0.168197	0.00040447	0.00030441	9.46e-05	validation
19	0.853926	00:05:23.400000	9	211	76	0.173244	0.00040447	0.00030441	9.46e-05	validation
19	0.713093	00:05:23.400000	9	211	76	0.142937	0.00040447	0.00030441	9.46e-05	validation
19	0.978924	00:05:23.400000	9	211	76	0.00978382	0.00040447	0.00030441	9.46e-05	validation
20	1.13822	00:07:03.300000	9	216	241	-0.0205054	0.00033098	0.00014376	5.52e-05	validation
20	0.896695	00:07:03.300000	9	216	241	0.150901	0.00033098	0.00014376	5.52e-05	validation
20	1.05698	00:07:03.300000	9	216	241	0.0108572	0.00033098	0.00014376	5.52e-05	validation
20	0.959469	00:07:03.300000	9	216	241	0.00411595	0.00033098	0.00014376	5.52e-05	validation
20	0.976982	00:07:03.300000	9	216	241	0.00607831	0.00033098	0.00014376	5.52e-05	validation
21	0.981222	00:08:38.500000	9	332	169	0.186074	0.000395	1.98e-05	8.35e-05	validation
21	0.943037	00:08:38.500000	9	332	169	0.156145	0.000395	1.98e-05	8.35e-05	validation
21	1.05903	00:08:38.500000	9	332	169	0.0139007	0.000395	1.98e-05	8.35e-05	validation
21	0.961586	00:08:38.500000	9	332	169	0.018768	0.000395	1.98e-05	8.35e-05	validation
21	0.979115	00:08:38.500000	9	332	169	0.0536093	0.000395	1.98e-05	8.35e-05	validation
22	1.0039	00:10:14.800000	7	494	218	0.203535	2.35e-05	2.88e-05	9.85e-05	validation
22	0.942226	00:10:14.800000	7	494	218	0.19193	2.35e-05	2.88e-05	9.85e-05	validation
22	0.868395	00:10:14.800000	7	494	218	0.185856	2.35e-05	2.88e-05	9.85e-05	validation
22	0.7859	00:10:14.800000	7	494	218	0.19929	2.35e-05	2.88e-05	9.85e-05	validation
22	0.869454	00:10:14.800000	7	494	218	0.187779	2.35e-05	2.88e-05	9.85e-05	validation
23	0.999503	00:12:09.900000	10	466	42	0.146516	0.00045746	1.2e-05	6.04e-05	validation
23	0.902913	00:12:09.900000	10	466	42	0.128442	0.00045746	1.2e-05	6.04e-05	validation
23	1.06	00:12:09.900000	10	466	42	0.0246943	0.00045746	1.2e-05	6.04e-05	validation
23	0.724322	00:12:09.900000	10	466	42	0.142063	0.00045746	1.2e-05	6.04e-05	validation
23	0.839102	00:12:09.900000	10	466	42	0.127883	0.00045746	1.2e-05	6.04e-05	validation
24	0.863654	00:15:06	7	498	178	0.182323	5.43e-05	2.1e-05	0.00015728	validation
24	0.808838	00:15:06	7	498	178	0.179478	5.43e-05	2.1e-05	0.00015728	validation
24	0.731203	00:15:06	7	498	178	0.215467	5.43e-05	2.1e-05	0.00015728	validation
24	0.653927	00:15:06	7	498	178	0.205346	5.43e-05	2.1e-05	0.00015728	validation
24	0.726371	00:15:06	7	498	178	0.205473	5.43e-05	2.1e-05	0.00015728	validation
25	0.936031	00:17:15.400000	10	396	249	0.206444	1.55e-05	5.01e-05	0.00055864	validation
25	0.883463	00:17:15.400000	10	396	249	0.169711	1.55e-05	5.01e-05	0.00055864	validation
25	0.821357	00:17:15.400000	10	396	249	0.197887	1.55e-05	5.01e-05	0.00055864	validation
25	0.740655	00:17:15.400000	10	396	249	0.184296	1.55e-05	5.01e-05	0.00055864	validation
25	0.801389	00:17:15.400000	10	396	249	0.189458	1.55e-05	5.01e-05	0.00055864	validation
26	0.972338	00:17:47.600000	7	319	126	0.177863	0.00039815	5.66e-05	0.00013567	validation
26	0.945148	00:17:47.600000	7	319	126	0.027047	0.00039815	5.66e-05	0.00013567	validation
26	1.06095	00:17:47.600000	7	319	126	0.0286171	0.00039815	5.66e-05	0.00013567	validation
26	0.963402	00:17:47.600000	7	319	126	0.0173407	0.00039815	5.66e-05	0.00013567	validation
26	0.981183	00:17:47.600000	7	319	126	0.0526474	0.00039815	5.66e-05	0.00013567	validation
27	1.14161	00:19:03.800000	4	155	112	0.0112904	0.00080362	1.83e-05	0.0001079	validation
27	0.943951	00:19:03.800000	4	155	112	0.012852	0.00080362	1.83e-05	0.0001079	validation
27	1.0599	00:19:03.800000	4	155	112	0.0127892	0.00080362	1.83e-05	0.0001079	validation
27	0.962225	00:19:03.800000	4	155	112	0.0111302	0.00080362	1.83e-05	0.0001079	validation
27	0.98011	00:19:03.800000	4	155	112	0.141802	0.00080362	1.83e-05	0.0001079	validation
28	1.14053	00:19:56.200000	5	134	213	0.131615	0.00025787	7.42e-05	0.00027326	validation
28	0.943276	00:19:56.200000	5	134	213	0.0218279	0.00025787	7.42e-05	0.00027326	validation
28	1.059	00:19:56.200000	5	134	213	-0.0017508	0.00025787	7.42e-05	0.00027326	validation
28	0.961362	00:19:56.200000	5	134	213	0.114203	0.00025787	7.42e-05	0.00027326	validation
28	0.97903	00:19:56.200000	5	134	213	0.097308	0.00025787	7.42e-05	0.00027326	validation
29	0.861263	00:20:21.200000	8	201	119	0.205605	1.33e-05	0.00023937	0.00051791	validation
29	0.811005	00:20:21.200000	8	201	119	0.206941	1.33e-05	0.00023937	0.00051791	validation
29	0.735623	00:20:21.200000	8	201	119	0.192929	1.33e-05	0.00023937	0.00051791	validation
29	0.652702	00:20:21.200000	8	201	119	0.203722	1.33e-05	0.00023937	0.00051791	validation
29	0.726966	00:20:21.200000	8	201	119	0.165623	1.33e-05	0.00023937	0.00051791	validation
30	1.15093	00:20:47.300000	8	291	202	0.0611482	0.00070556	1.17e-05	0.0002138	validation
30	0.953594	00:20:47.300000	8	291	202	0.0143164	0.00070556	1.17e-05	0.0002138	validation
30	1.06931	00:20:47.300000	8	291	202	0.00321863	0.00070556	1.17e-05	0.0002138	validation
30	0.971811	00:20:47.300000	8	291	202	0.0274419	0.00070556	1.17e-05	0.0002138	validation
30	0.989357	00:20:47.300000	8	291	202	-0.0017728	0.00070556	1.17e-05	0.0002138	validation
31	1.17754	00:21:25.200000	5	332	199	0.0122551	0.0004856	0.00017408	0.00075001	validation
31	0.980065	00:21:25.200000	5	332	199	0.00480428	0.0004856	0.00017408	0.00075001	validation
31	1.09544	00:21:25.200000	5	332	199	0.00248999	0.0004856	0.00017408	0.00075001	validation
31	0.9975	00:21:25.200000	5	332	199	0.102811	0.0004856	0.00017408	0.00075001	validation
31	1.01582	00:21:25.200000	5	332	199	0.107077	0.0004856	0.00017408	0.00075001	validation
32	0.883406	00:21:48.200000	9	366	190	0.182304	1.61e-06	0.00031467	0.00092707	validation
32	0.8199	00:21:48.200000	9	366	190	0.180883	1.61e-06	0.00031467	0.00092707	validation
32	0.748284	00:21:48.200000	9	366	190	0.182126	1.61e-06	0.00031467	0.00092707	validation
32	0.649372	00:21:48.200000	9	366	190	0.191949	1.61e-06	0.00031467	0.00092707	validation
32	0.750138	00:21:48.200000	9	366	190	0.179283	1.61e-06	0.00031467	0.00092707	validation
33	0.911097	00:22:12.300000	4	240	191	0.194677	4e-05	2.95e-05	6.23e-05	validation
33	0.869985	00:22:12.300000	4	240	191	0.184269	4e-05	2.95e-05	6.23e-05	validation
33	0.77927	00:22:12.300000	4	240	191	0.201917	4e-05	2.95e-05	6.23e-05	validation
33	0.722525	00:22:12.300000	4	240	191	0.189589	4e-05	2.95e-05	6.23e-05	validation
33	0.787311	00:22:12.300000	4	240	191	0.198688	4e-05	2.95e-05	6.23e-05	validation
34	0.946956	00:24:26.200000	7	428	54	0.154144	0.00022873	0.00013566	0.00096794	validation
34	0.870574	00:24:26.200000	7	428	54	0.12877	0.00022873	0.00013566	0.00096794	validation
34	0.82388	00:24:26.200000	7	428	54	0.157059	0.00022873	0.00013566	0.00096794	validation
34	0.985634	00:24:26.200000	7	428	54	0.0697043	0.00022873	0.00013566	0.00096794	validation
34	0.799148	00:24:26.200000	7	428	54	0.128604	0.00022873	0.00013566	0.00096794	validation
35	0.778876	00:25:19.900000	8	176	78	0.217697	2.05e-06	6.01e-05	7.07e-05	validation
35	0.73228	00:25:19.900000	8	176	78	0.232283	2.05e-06	6.01e-05	7.07e-05	validation
35	0.657305	00:25:19.900000	8	176	78	0.225611	2.05e-06	6.01e-05	7.07e-05	validation
35	0.569976	00:25:19.900000	8	176	78	0.223514	2.05e-06	6.01e-05	7.07e-05	validation
35	0.641035	00:25:19.900000	8	176	78	0.216632	2.05e-06	6.01e-05	7.07e-05	validation
36	0.861391	00:26:37.700000	10	452	185	0.167272	4.25e-06	0.00069594	0.00098594	validation
36	0.79553	00:26:37.700000	10	452	185	0.182298	4.25e-06	0.00069594	0.00098594	validation
36	0.73285	00:26:37.700000	10	452	185	0.18441	4.25e-06	0.00069594	0.00098594	validation
36	0.640889	00:26:37.700000	10	452	185	0.217597	4.25e-06	0.00069594	0.00098594	validation
36	0.715212	00:26:37.700000	10	452	185	0.20713	4.25e-06	0.00069594	0.00098594	validation
37	0.882068	00:27:07.600000	7	143	108	0.205447	0.00011362	1.94e-05	0.00020274	validation
37	0.797241	00:27:07.600000	7	143	108	0.197833	0.00011362	1.94e-05	0.00020274	validation
37	0.796901	00:27:07.600000	7	143	108	0.15061	0.00011362	1.94e-05	0.00020274	validation
37	0.661811	00:27:07.600000	7	143	108	0.194176	0.00011362	1.94e-05	0.00020274	validation
37	0.737131	00:27:07.600000	7	143	108	0.209681	0.00011362	1.94e-05	0.00020274	validation
38	0.830691	00:28:29.900000	6	350	227	0.212773	1.43e-06	2.03e-05	0.00027438	validation
38	0.773362	00:28:29.900000	6	350	227	0.215159	1.43e-06	2.03e-05	0.00027438	validation
38	0.699036	00:28:29.900000	6	350	227	0.206641	1.43e-06	2.03e-05	0.00027438	validation
38	0.617399	00:28:29.900000	6	350	227	0.207446	1.43e-06	2.03e-05	0.00027438	validation
38	0.690837	00:28:29.900000	6	350	227	0.206727	1.43e-06	2.03e-05	0.00027438	validation
39	0.846732	00:28:55.600000	9	167	126	0.193283	2.48e-05	0.00010643	0.00043967	validation
39	0.788829	00:28:55.600000	9	167	126	0.18936	2.48e-05	0.00010643	0.00043967	validation
39	0.731492	00:28:55.600000	9	167	126	0.190434	2.48e-05	0.00010643	0.00043967	validation
39	0.639822	00:28:55.600000	9	167	126	0.23833	2.48e-05	0.00010643	0.00043967	validation
39	0.725741	00:28:55.600000	9	167	126	0.21951	2.48e-05	0.00010643	0.00043967	validation
test_1	0.70278	00:29:34.200000	7	378	76	0.192775	1.13e-06	2.66e-05	0.00014617	test_bestparams_1
test_1	0.673648	00:29:40.400000	7	158	232	0.217331	1.15e-06	3.38e-05	0.00020838	test_bestparams_2
0	0.939495	00:29:40.400000	6	437	159	0.215902	8.54e-06	0.00039683	5.94e-05	validation
0	0.86281	00:29:40.400000	6	437	159	0.211038	8.54e-06	0.00039683	5.94e-05	validation
0	0.821301	00:29:40.400000	6	437	159	0.218405	8.54e-06	0.00039683	5.94e-05	validation
0	0.723411	00:29:40.400000	6	437	159	0.200215	8.54e-06	0.00039683	5.94e-05	validation
0	0.802817	00:29:40.400000	6	437	159	0.230895	8.54e-06	0.00039683	5.94e-05	validation
1	0.936504	00:32:07	7	132	111	0.120486	0.00025076	3.05e-05	0.00027497	validation
1	0.847911	00:32:07	7	132	111	0.152348	0.00025076	3.05e-05	0.00027497	validation
1	0.804247	00:32:07	7	132	111	0.129152	0.00025076	3.05e-05	0.00027497	validation
1	0.954265	00:32:07	7	132	111	0.0213831	0.00025076	3.05e-05	0.00027497	validation
1	0.789638	00:32:07	7	132	111	0.189678	0.00025076	3.05e-05	0.00027497	validation
2	0.921479	00:33:13.800000	4	467	54	0.19775	1.57e-05	4.71e-05	0.00045221	validation
2	0.865648	00:33:13.800000	4	467	54	0.178707	1.57e-05	4.71e-05	0.00045221	validation
2	0.79236	00:33:13.800000	4	467	54	0.174697	1.57e-05	4.71e-05	0.00045221	validation
2	0.706306	00:33:13.800000	4	467	54	0.200564	1.57e-05	4.71e-05	0.00045221	validation
2	0.791424	00:33:13.800000	4	467	54	0.19287	1.57e-05	4.71e-05	0.00045221	validation
3	0.969051	00:33:51.700000	10	458	191	0.207568	1.18e-05	1.49e-05	0.00043753	validation
3	0.904703	00:33:51.700000	10	458	191	0.196774	1.18e-05	1.49e-05	0.00043753	validation
3	0.860366	00:33:51.700000	10	458	191	0.195103	1.18e-05	1.49e-05	0.00043753	validation
3	0.760503	00:33:51.700000	10	458	191	0.173051	1.18e-05	1.49e-05	0.00043753	validation
3	0.835533	00:33:51.700000	10	458	191	0.192214	1.18e-05	1.49e-05	0.00043753	validation
4	0.923251	00:34:27	9	304	74	0.161655	0.00014969	8.92e-05	0.00013081	validation
4	0.84593	00:34:27	9	304	74	0.130156	0.00014969	8.92e-05	0.00013081	validation
4	0.806031	00:34:27	9	304	74	0.137692	0.00014969	8.92e-05	0.00013081	validation
4	0.697648	00:34:27	9	304	74	0.137327	0.00014969	8.92e-05	0.00013081	validation
4	0.779463	00:34:27	9	304	74	0.151263	0.00014969	8.92e-05	0.00013081	validation
5	0.853169	00:36:03.300000	7	308	133	0.209469	4.53e-06	1.53e-05	0.00018641	validation
5	0.787904	00:36:03.300000	7	308	133	0.205159	4.53e-06	1.53e-05	0.00018641	validation
5	0.727683	00:36:03.300000	7	308	133	0.229791	4.53e-06	1.53e-05	0.00018641	validation
5	0.645574	00:36:03.300000	7	308	133	0.207911	4.53e-06	1.53e-05	0.00018641	validation
5	0.717465	00:36:03.300000	7	308	133	0.234621	4.53e-06	1.53e-05	0.00018641	validation
6	0.876751	00:36:45.300000	8	338	148	0.1958	4.1e-05	0.00016007	0.00011365	validation
6	0.806644	00:36:45.300000	8	338	148	0.200597	4.1e-05	0.00016007	0.00011365	validation
6	0.744324	00:36:45.300000	8	338	148	0.20278	4.1e-05	0.00016007	0.00011365	validation
6	0.661077	00:36:45.300000	8	338	148	0.198289	4.1e-05	0.00016007	0.00011365	validation
6	0.754767	00:36:45.300000	8	338	148	0.214772	4.1e-05	0.00016007	0.00011365	validation
7	1.14689	00:38:56.200000	4	208	69	-0.0034955	0.00044942	0.00097637	0.00027669	validation
7	0.993279	00:38:56.200000	4	208	69	0.089083	0.00044942	0.00097637	0.00027669	validation
7	1.02668	00:38:56.200000	4	208	69	0.0352152	0.00044942	0.00097637	0.00027669	validation
7	0.958346	00:38:56.200000	4	208	69	0.046106	0.00044942	0.00097637	0.00027669	validation
7	0.983828	00:38:56.200000	4	208	69	0.00549009	0.00044942	0.00097637	0.00027669	validation
8	1.148	00:39:36	10	388	216	0.0895433	0.00030253	0.00088743	0.00027046	validation
8	0.995058	00:39:36	10	388	216	0.061763	0.00030253	0.00088743	0.00027046	validation
8	1.02942	00:39:36	10	388	216	0.0224163	0.00030253	0.00088743	0.00027046	validation
8	0.961595	00:39:36	10	388	216	0.0693672	0.00030253	0.00088743	0.00027046	validation
8	0.985594	00:39:36	10	388	216	0.105742	0.00030253	0.00088743	0.00027046	validation
9	1.15457	00:40:20.300000	6	201	220	0.0655221	0.00046161	3.01e-05	0.00052023	validation
9	1.00145	00:40:20.300000	6	201	220	0.0808128	0.00046161	3.01e-05	0.00052023	validation
9	1.03564	00:40:20.300000	6	201	220	0.102808	0.00046161	3.01e-05	0.00052023	validation
9	0.967537	00:40:20.300000	6	201	220	0.0886874	0.00046161	3.01e-05	0.00052023	validation
9	0.992132	00:40:20.300000	6	201	220	0.129612	0.00046161	3.01e-05	0.00052023	validation
10	0.779803	00:40:46	7	161	90	0.244028	2.27e-06	1.94e-05	0.00012833	validation
10	0.711815	00:40:46	7	161	90	0.250008	2.27e-06	1.94e-05	0.00012833	validation
10	0.668316	00:40:46	7	161	90	0.231341	2.27e-06	1.94e-05	0.00012833	validation
10	0.579042	00:40:46	7	161	90	0.235299	2.27e-06	1.94e-05	0.00012833	validation
10	0.643269	00:40:46	7	161	90	0.226954	2.27e-06	1.94e-05	0.00012833	validation
11	0.91601	00:41:25.300000	4	185	224	0.137966	9.3e-05	0.00010669	9.32e-05	validation
11	0.830527	00:41:25.300000	4	185	224	0.217506	9.3e-05	0.00010669	9.32e-05	validation
11	0.798707	00:41:25.300000	4	185	224	0.17371	9.3e-05	0.00010669	9.32e-05	validation
11	0.687739	00:41:25.300000	4	185	224	0.141486	9.3e-05	0.00010669	9.32e-05	validation
11	0.768672	00:41:25.300000	4	185	224	0.187865	9.3e-05	0.00010669	9.32e-05	validation
12	0.856683	00:43:20.700000	4	229	230	0.199661	5.35e-05	1.17e-05	0.00062954	validation
12	0.790509	00:43:20.700000	4	229	230	0.203652	5.35e-05	1.17e-05	0.00062954	validation
12	0.74235	00:43:20.700000	4	229	230	0.178725	5.35e-05	1.17e-05	0.00062954	validation
12	0.660569	00:43:20.700000	4	229	230	0.181303	5.35e-05	1.17e-05	0.00062954	validation
12	0.731239	00:43:20.700000	4	229	230	0.158126	5.35e-05	1.17e-05	0.00062954	validation
13	0.891083	00:44:05.800000	5	344	88	0.20848	3.56e-06	0.00015131	7.68e-05	validation
13	0.820673	00:44:05.800000	5	344	88	0.218229	3.56e-06	0.00015131	7.68e-05	validation
13	0.76261	00:44:05.800000	5	344	88	0.208632	3.56e-06	0.00015131	7.68e-05	validation
13	0.671867	00:44:05.800000	5	344	88	0.199998	3.56e-06	0.00015131	7.68e-05	validation
13	0.747666	00:44:05.800000	5	344	88	0.221511	3.56e-06	0.00015131	7.68e-05	validation
14	1.14316	00:45:26.600000	4	399	200	0.0221601	0.00037689	0.00051916	0.00011848	validation
14	0.990391	00:45:26.600000	4	399	200	-0.0010374	0.00037689	0.00051916	0.00011848	validation
14	1.02509	00:45:26.600000	4	399	200	0.00864346	0.00037689	0.00051916	0.00011848	validation
14	0.956812	00:45:26.600000	4	399	200	-0.0013966	0.00037689	0.00051916	0.00011848	validation
14	0.981014	00:45:26.600000	4	399	200	0.0279529	0.00037689	0.00051916	0.00011848	validation
15	0.813922	00:47:01.400000	6	140	33	0.213687	5.61e-06	8.88e-05	0.00014064	validation
15	0.750115	00:47:01.400000	6	140	33	0.204915	5.61e-06	8.88e-05	0.00014064	validation
15	0.681263	00:47:01.400000	6	140	33	0.212731	5.61e-06	8.88e-05	0.00014064	validation
15	0.602101	00:47:01.400000	6	140	33	0.198409	5.61e-06	8.88e-05	0.00014064	validation
15	0.671388	00:47:01.400000	6	140	33	0.222531	5.61e-06	8.88e-05	0.00014064	validation
16	0.862086	00:47:50.700000	6	184	37	0.177026	4.11e-05	2.6e-05	0.000503	validation
16	0.785253	00:47:50.700000	6	184	37	0.175401	4.11e-05	2.6e-05	0.000503	validation
16	0.722125	00:47:50.700000	6	184	37	0.213177	4.11e-05	2.6e-05	0.000503	validation
16	0.640713	00:47:50.700000	6	184	37	0.165934	4.11e-05	2.6e-05	0.000503	validation
16	0.716891	00:47:50.700000	6	184	37	0.189848	4.11e-05	2.6e-05	0.000503	validation
17	0.865163	00:48:21.500000	4	404	104	0.209112	1.01e-06	3.2e-05	0.00015018	validation
17	0.797633	00:48:21.500000	4	404	104	0.199252	1.01e-06	3.2e-05	0.00015018	validation
17	0.737464	00:48:21.500000	4	404	104	0.18474	1.01e-06	3.2e-05	0.00015018	validation
17	0.633663	00:48:21.500000	4	404	104	0.185124	1.01e-06	3.2e-05	0.00015018	validation
17	0.705924	00:48:21.500000	4	404	104	0.222659	1.01e-06	3.2e-05	0.00015018	validation
18	0.91957	00:48:52	6	506	44	0.191869	1.57e-05	0.00026917	0.00010504	validation
18	0.851916	00:48:52	6	506	44	0.210911	1.57e-05	0.00026917	0.00010504	validation
18	0.796736	00:48:52	6	506	44	0.215432	1.57e-05	0.00026917	0.00010504	validation
18	0.714545	00:48:52	6	506	44	0.208045	1.57e-05	0.00026917	0.00010504	validation
18	0.789469	00:48:52	6	506	44	0.20847	1.57e-05	0.00026917	0.00010504	validation
19	0.860884	00:50:27.100000	8	227	65	0.21146	2.4e-05	0.00034118	8.05e-05	validation
19	0.795109	00:50:27.100000	8	227	65	0.209446	2.4e-05	0.00034118	8.05e-05	validation
19	0.74098	00:50:27.100000	8	227	65	0.237171	2.4e-05	0.00034118	8.05e-05	validation
19	0.646254	00:50:27.100000	8	227	65	0.218239	2.4e-05	0.00034118	8.05e-05	validation
19	0.729334	00:50:27.100000	8	227	65	0.206849	2.4e-05	0.00034118	8.05e-05	validation
20	0.922049	00:52:25.400000	4	353	36	0.129044	0.00013506	9.99e-05	0.00063286	validation
20	0.840719	00:52:25.400000	4	353	36	0.143216	0.00013506	9.99e-05	0.00063286	validation
20	0.796601	00:52:25.400000	4	353	36	0.147422	0.00013506	9.99e-05	0.00063286	validation
20	0.682906	00:52:25.400000	4	353	36	0.116145	0.00013506	9.99e-05	0.00063286	validation
20	0.770506	00:52:25.400000	4	353	36	0.156095	0.00013506	9.99e-05	0.00063286	validation
21	0.809873	00:53:18	8	216	103	0.219416	3.31e-06	5.07e-05	5.47e-05	validation
21	0.723688	00:53:18	8	216	103	0.240729	3.31e-06	5.07e-05	5.47e-05	validation
21	0.677393	00:53:18	8	216	103	0.255644	3.31e-06	5.07e-05	5.47e-05	validation
21	0.59091	00:53:18	8	216	103	0.235689	3.31e-06	5.07e-05	5.47e-05	validation
21	0.662746	00:53:18	8	216	103	0.23721	3.31e-06	5.07e-05	5.47e-05	validation
22	0.872774	00:54:51.800000	4	262	128	0.191439	1.1e-05	0.00066924	0.00044692	validation
22	0.806677	00:54:51.800000	4	262	128	0.184707	1.1e-05	0.00066924	0.00044692	validation
22	0.734916	00:54:51.800000	4	262	128	0.199294	1.1e-05	0.00066924	0.00044692	validation
22	0.646673	00:54:51.800000	4	262	128	0.198984	1.1e-05	0.00066924	0.00044692	validation
22	0.728975	00:54:51.800000	4	262	128	0.204127	1.1e-05	0.00066924	0.00044692	validation
23	0.959332	00:55:25.800000	10	399	242	0.181605	1.8e-05	1.42e-05	0.00020229	validation
23	0.901477	00:55:25.800000	10	399	242	0.208479	1.8e-05	1.42e-05	0.00020229	validation
23	0.842467	00:55:25.800000	10	399	242	0.209859	1.8e-05	1.42e-05	0.00020229	validation
23	0.768104	00:55:25.800000	10	399	242	0.20794	1.8e-05	1.42e-05	0.00020229	validation
23	0.828542	00:55:25.800000	10	399	242	0.212673	1.8e-05	1.42e-05	0.00020229	validation
24	0.924284	00:56:21.300000	7	437	236	0.146588	0.00014746	8.87e-05	0.00012003	validation
24	0.846461	00:56:21.300000	7	437	236	0.137956	0.00014746	8.87e-05	0.00012003	validation
24	0.809731	00:56:21.300000	7	437	236	0.182799	0.00014746	8.87e-05	0.00012003	validation
24	0.697168	00:56:21.300000	7	437	236	0.138318	0.00014746	8.87e-05	0.00012003	validation
24	0.774155	00:56:21.300000	7	437	236	0.158501	0.00014746	8.87e-05	0.00012003	validation
25	0.854759	00:58:33.900000	8	211	41	0.196516	6.63e-05	0.00042189	0.00030601	validation
25	0.802131	00:58:33.900000	8	211	41	0.211836	6.63e-05	0.00042189	0.00030601	validation
25	0.733381	00:58:33.900000	8	211	41	0.19604	6.63e-05	0.00042189	0.00030601	validation
25	0.647031	00:58:33.900000	8	211	41	0.200295	6.63e-05	0.00042189	0.00030601	validation
25	0.712457	00:58:33.900000	8	211	41	0.19247	6.63e-05	0.00042189	0.00030601	validation
26	1.14031	00:59:36.500000	4	198	230	0.00067716	0.00019237	3.19e-05	0.00018082	validation
26	0.843499	00:59:36.500000	4	198	230	0.142464	0.00019237	3.19e-05	0.00018082	validation
26	0.843391	00:59:36.500000	4	198	230	0.152834	0.00019237	3.19e-05	0.00018082	validation
26	0.705639	00:59:36.500000	4	198	230	0.12185	0.00019237	3.19e-05	0.00018082	validation
26	0.776014	00:59:36.500000	4	198	230	0.159481	0.00019237	3.19e-05	0.00018082	validation
27	0.871367	00:00:50.500000	7	371	148	0.204608	9.25e-05	1.01e-05	0.00051705	validation
27	0.820789	00:00:50.500000	7	371	148	0.198422	9.25e-05	1.01e-05	0.00051705	validation
27	0.739586	00:00:50.500000	7	371	148	0.19564	9.25e-05	1.01e-05	0.00051705	validation
27	0.644934	00:00:50.500000	7	371	148	0.207513	9.25e-05	1.01e-05	0.00051705	validation
27	0.698036	00:00:50.500000	7	371	148	0.195915	9.25e-05	1.01e-05	0.00051705	validation
28	0.910803	00:02:16.500000	10	459	209	0.196255	2.99e-05	0.00012389	0.00018344	validation
28	0.844739	00:02:16.500000	10	459	209	0.206707	2.99e-05	0.00012389	0.00018344	validation
28	0.79556	00:02:16.500000	10	459	209	0.205021	2.99e-05	0.00012389	0.00018344	validation
28	0.720111	00:02:16.500000	10	459	209	0.205404	2.99e-05	0.00012389	0.00018344	validation
28	0.790569	00:02:16.500000	10	459	209	0.21247	2.99e-05	0.00012389	0.00018344	validation
29	0.957669	00:03:40.600000	9	395	246	0.21295	1.72e-05	1.58e-05	0.00010587	validation
29	0.894839	00:03:40.600000	9	395	246	0.211412	1.72e-05	1.58e-05	0.00010587	validation
29	0.844008	00:03:40.600000	9	395	246	0.219599	1.72e-05	1.58e-05	0.00010587	validation
29	0.764514	00:03:40.600000	9	395	246	0.234672	1.72e-05	1.58e-05	0.00010587	validation
29	0.839285	00:03:40.600000	9	395	246	0.21143	1.72e-05	1.58e-05	0.00010587	validation
30	0.916979	00:05:07.400000	9	302	177	0.172362	1.26e-05	3.06e-05	0.00061543	validation
30	0.85122	00:05:07.400000	9	302	177	0.201407	1.26e-05	3.06e-05	0.00061543	validation
30	0.80109	00:05:07.400000	9	302	177	0.207606	1.26e-05	3.06e-05	0.00061543	validation
30	0.703527	00:05:07.400000	9	302	177	0.155335	1.26e-05	3.06e-05	0.00061543	validation
30	0.786455	00:05:07.400000	9	302	177	0.209613	1.26e-05	3.06e-05	0.00061543	validation
31	1.22428	00:05:34.500000	5	456	43	0.0367965	0.00074938	0.00039413	0.00087767	validation
31	1.07012	00:05:34.500000	5	456	43	0.0700251	0.00074938	0.00039413	0.00087767	validation
31	1.10104	00:05:34.500000	5	456	43	0.107791	0.00074938	0.00039413	0.00087767	validation
31	1.03085	00:05:34.500000	5	456	43	0.0469458	0.00074938	0.00039413	0.00087767	validation
31	1.06077	00:05:34.500000	5	456	43	0.0839354	0.00074938	0.00039413	0.00087767	validation
32	0.853756	00:06:13.100000	8	163	225	0.192041	1.45e-05	5.12e-05	0.00060863	validation
32	0.794352	00:06:13.100000	8	163	225	0.168752	1.45e-05	5.12e-05	0.00060863	validation
32	0.737129	00:06:13.100000	8	163	225	0.162318	1.45e-05	5.12e-05	0.00060863	validation
32	0.638373	00:06:13.100000	8	163	225	0.178588	1.45e-05	5.12e-05	0.00060863	validation
32	0.726985	00:06:13.100000	8	163	225	0.178194	1.45e-05	5.12e-05	0.00060863	validation
33	0.913911	00:06:38.900000	10	425	189	0.2227	1.02e-05	1.34e-05	5.68e-05	validation
33	0.84847	00:06:38.900000	10	425	189	0.232385	1.02e-05	1.34e-05	5.68e-05	validation
33	0.804006	00:06:38.900000	10	425	189	0.225274	1.02e-05	1.34e-05	5.68e-05	validation
33	0.705316	00:06:38.900000	10	425	189	0.241478	1.02e-05	1.34e-05	5.68e-05	validation
33	0.79097	00:06:38.900000	10	425	189	0.238775	1.02e-05	1.34e-05	5.68e-05	validation
34	0.909358	00:08:42	9	221	135	0.204338	7.74e-05	4.09e-05	5.85e-05	validation
34	0.819788	00:08:42	9	221	135	0.206521	7.74e-05	4.09e-05	5.85e-05	validation
34	0.784126	00:08:42	9	221	135	0.225876	7.74e-05	4.09e-05	5.85e-05	validation
34	0.681086	00:08:42	9	221	135	0.21046	7.74e-05	4.09e-05	5.85e-05	validation
34	0.74526	00:08:42	9	221	135	0.22129	7.74e-05	4.09e-05	5.85e-05	validation
35	1.14443	00:10:56.500000	8	169	230	0.0598257	0.00043845	0.00012958	0.0002734	validation
35	0.991605	00:10:56.500000	8	169	230	0.0908985	0.00043845	0.00012958	0.0002734	validation
35	1.02635	00:10:56.500000	8	169	230	0.0656652	0.00043845	0.00012958	0.0002734	validation
35	0.95807	00:10:56.500000	8	169	230	0.0983039	0.00043845	0.00012958	0.0002734	validation
35	0.98237	00:10:56.500000	8	169	230	0.0595406	0.00043845	0.00012958	0.0002734	validation
36	0.921733	00:11:34.200000	9	436	218	0.182635	0.00011453	9.4e-05	0.00064738	validation
36	0.841382	00:11:34.200000	9	436	218	0.128885	0.00011453	9.4e-05	0.00064738	validation
36	0.79786	00:11:34.200000	9	436	218	0.160309	0.00011453	9.4e-05	0.00064738	validation
36	0.683482	00:11:34.200000	9	436	218	0.153171	0.00011453	9.4e-05	0.00064738	validation
36	0.768858	00:11:34.200000	9	436	218	0.154735	0.00011453	9.4e-05	0.00064738	validation
37	0.820537	00:12:46.900000	9	372	187	0.237024	2.31e-06	1.04e-05	0.0002112	validation
37	0.748469	00:12:46.900000	9	372	187	0.226545	2.31e-06	1.04e-05	0.0002112	validation
37	0.693315	00:12:46.900000	9	372	187	0.233082	2.31e-06	1.04e-05	0.0002112	validation
37	0.607753	00:12:46.900000	9	372	187	0.216656	2.31e-06	1.04e-05	0.0002112	validation
37	0.680796	00:12:46.900000	9	372	187	0.210295	2.31e-06	1.04e-05	0.0002112	validation
38	0.860898	00:13:19.200000	5	275	216	0.198018	4.42e-05	0.00024541	0.00010313	validation
38	0.818079	00:13:19.200000	5	275	216	0.203553	4.42e-05	0.00024541	0.00010313	validation
38	0.742678	00:13:19.200000	5	275	216	0.207121	4.42e-05	0.00024541	0.00010313	validation
38	0.66017	00:13:19.200000	5	275	216	0.194426	4.42e-05	0.00024541	0.00010313	validation
38	0.719824	00:13:19.200000	5	275	216	0.20252	4.42e-05	0.00024541	0.00010313	validation
39	0.852792	00:15:38.500000	6	211	39	0.187024	4.82e-05	0.00011328	0.00037568	validation
39	0.786417	00:15:38.500000	6	211	39	0.165901	4.82e-05	0.00011328	0.00037568	validation
39	0.735342	00:15:38.500000	6	211	39	0.180089	4.82e-05	0.00011328	0.00037568	validation
39	0.64426	00:15:38.500000	6	211	39	0.196296	4.82e-05	0.00011328	0.00037568	validation
39	0.715153	00:15:38.500000	6	211	39	0.199838	4.82e-05	0.00011328	0.00037568	validation
test_2	0.673652	00:16:33.800000	7	161	90	0.204868	2.27e-06	1.94e-05	0.00012833	test_bestparams_1
test_2	0.683387	00:16:56.800000	8	216	103	0.203105	3.31e-06	5.07e-05	5.47e-05	test_bestparams_2
test_2	0.787878	00:17:25.300000	10	425	189	0.199531	1.02e-05	1.34e-05	5.68e-05	test_bestparams_3
0	0.879134	00:17:25.300000	10	461	192	0.201542	2.41e-05	0.0002721	0.00035456	validation
0	0.788002	00:17:25.300000	10	461	192	0.190023	2.41e-05	0.0002721	0.00035456	validation
0	0.76033	00:17:25.300000	10	461	192	0.207818	2.41e-05	0.0002721	0.00035456	validation
0	0.778644	00:17:25.300000	10	461	192	0.220485	2.41e-05	0.0002721	0.00035456	validation
0	0.748947	00:17:25.300000	10	461	192	0.241819	2.41e-05	0.0002721	0.00035456	validation
1	0.860613	00:18:16.400000	4	215	193	0.225668	1.05e-05	0.00032895	0.00038455	validation
1	0.795707	00:18:16.400000	4	215	193	0.222387	1.05e-05	0.00032895	0.00038455	validation
1	0.752628	00:18:16.400000	4	215	193	0.196416	1.05e-05	0.00032895	0.00038455	validation
1	0.778368	00:18:16.400000	4	215	193	0.21469	1.05e-05	0.00032895	0.00038455	validation
1	0.737219	00:18:16.400000	4	215	193	0.2232	1.05e-05	0.00032895	0.00038455	validation
2	0.884842	00:18:49.300000	5	288	100	0.253131	5.9e-06	7.84e-05	7.88e-05	validation
2	0.791263	00:18:49.300000	5	288	100	0.260728	5.9e-06	7.84e-05	7.88e-05	validation
2	0.753777	00:18:49.300000	5	288	100	0.256894	5.9e-06	7.84e-05	7.88e-05	validation
2	0.784667	00:18:49.300000	5	288	100	0.238805	5.9e-06	7.84e-05	7.88e-05	validation
2	0.731526	00:18:49.300000	5	288	100	0.257388	5.9e-06	7.84e-05	7.88e-05	validation
3	0.918471	00:19:58.100000	10	374	144	0.198138	0.00012672	0.00016213	7.27e-05	validation
3	0.840938	00:19:58.100000	10	374	144	0.177001	0.00012672	0.00016213	7.27e-05	validation
3	0.777305	00:19:58.100000	10	374	144	0.242261	0.00012672	0.00016213	7.27e-05	validation
3	0.803887	00:19:58.100000	10	374	144	0.155857	0.00012672	0.00016213	7.27e-05	validation
3	0.765451	00:19:58.100000	10	374	144	0.205909	0.00012672	0.00016213	7.27e-05	validation
4	0.789972	00:22:44.900000	9	208	71	0.23863	1.23e-06	3.65e-05	0.00054452	validation
4	0.705716	00:22:44.900000	9	208	71	0.216597	1.23e-06	3.65e-05	0.00054452	validation
4	0.668992	00:22:44.900000	9	208	71	0.215884	1.23e-06	3.65e-05	0.00054452	validation
4	0.688312	00:22:44.900000	9	208	71	0.238352	1.23e-06	3.65e-05	0.00054452	validation
4	0.650124	00:22:44.900000	9	208	71	0.265564	1.23e-06	3.65e-05	0.00054452	validation
5	0.928647	00:23:06.300000	7	392	178	0.26103	9.35e-06	0.00030467	6.4e-05	validation
5	0.849944	00:23:06.300000	7	392	178	0.224901	9.35e-06	0.00030467	6.4e-05	validation
5	0.807811	00:23:06.300000	7	392	178	0.234959	9.35e-06	0.00030467	6.4e-05	validation
5	0.846448	00:23:06.300000	7	392	178	0.254529	9.35e-06	0.00030467	6.4e-05	validation
5	0.796199	00:23:06.300000	7	392	178	0.253492	9.35e-06	0.00030467	6.4e-05	validation
6	1.1375	00:25:04	7	290	209	0.00168828	0.00029764	2.76e-05	5.02e-05	validation
6	0.985579	00:25:04	7	290	209	0.00108393	0.00029764	2.76e-05	5.02e-05	validation
6	0.880014	00:25:04	7	290	209	0.00279049	0.00029764	2.76e-05	5.02e-05	validation
6	0.967701	00:25:04	7	290	209	-0.0001878	0.00029764	2.76e-05	5.02e-05	validation
6	0.978393	00:25:04	7	290	209	0.0602089	0.00029764	2.76e-05	5.02e-05	validation
7	0.923552	00:26:53.900000	8	278	134	0.157469	0.00012386	0.00012967	6.43e-05	validation
7	0.843224	00:26:53.900000	8	278	134	0.184374	0.00012386	0.00012967	6.43e-05	validation
7	0.779448	00:26:53.900000	8	278	134	0.253582	0.00012386	0.00012967	6.43e-05	validation
7	0.782489	00:26:53.900000	8	278	134	0.238981	0.00012386	0.00012967	6.43e-05	validation
7	0.76627	00:26:53.900000	8	278	134	0.105956	0.00012386	0.00012967	6.43e-05	validation
8	1.14852	00:29:14	8	199	97	0.100681	0.00037068	2.41e-05	0.00055036	validation
8	0.996931	00:29:14	8	199	97	0.0396065	0.00037068	2.41e-05	0.00055036	validation
8	0.891057	00:29:14	8	199	97	0.167826	0.00037068	2.41e-05	0.00055036	validation
8	0.978653	00:29:14	8	199	97	0.0643795	0.00037068	2.41e-05	0.00055036	validation
8	0.989982	00:29:14	8	199	97	-0.0024356	0.00037068	2.41e-05	0.00055036	validation
9	0.882394	00:29:38.900000	7	199	224	0.225423	7.27e-05	4.94e-05	5.92e-05	validation
9	0.807071	00:29:38.900000	7	199	224	0.249523	7.27e-05	4.94e-05	5.92e-05	validation
9	0.766647	00:29:38.900000	7	199	224	0.217436	7.27e-05	4.94e-05	5.92e-05	validation
9	0.793419	00:29:38.900000	7	199	224	0.232038	7.27e-05	4.94e-05	5.92e-05	validation
9	0.735233	00:29:38.900000	7	199	224	0.242543	7.27e-05	4.94e-05	5.92e-05	validation
10	1.18854	00:31:47.100000	10	348	128	0.146456	0.00049308	1.34e-05	0.0009887	validation
10	1.03723	00:31:47.100000	10	348	128	0.0726343	0.00049308	1.34e-05	0.0009887	validation
10	0.930692	00:31:47.100000	10	348	128	0.128579	0.00049308	1.34e-05	0.0009887	validation
10	1.0187	00:31:47.100000	10	348	128	0.12672	0.00049308	1.34e-05	0.0009887	validation
10	1.02991	00:31:47.100000	10	348	128	0.145659	0.00049308	1.34e-05	0.0009887	validation
11	1.14067	00:32:10.800000	5	242	98	0.0548134	0.00057541	2.66e-05	0.00011214	validation
11	0.988918	00:32:10.800000	5	242	98	-0.0279405	0.00057541	2.66e-05	0.00011214	validation
11	0.883117	00:32:10.800000	5	242	98	0.00356331	0.00057541	2.66e-05	0.00011214	validation
11	0.970921	00:32:10.800000	5	242	98	0.0130808	0.00057541	2.66e-05	0.00011214	validation
11	0.981844	00:32:10.800000	5	242	98	-0.0005677	0.00057541	2.66e-05	0.00011214	validation
12	0.907959	00:33:14.900000	4	211	181	0.18959	1.67e-05	4.07e-05	0.00052276	validation
12	0.819068	00:33:14.900000	4	211	181	0.215518	1.67e-05	4.07e-05	0.00052276	validation
12	0.774265	00:33:14.900000	4	211	181	0.163266	1.67e-05	4.07e-05	0.00052276	validation
12	0.805226	00:33:14.900000	4	211	181	0.1984	1.67e-05	4.07e-05	0.00052276	validation
12	0.765257	00:33:14.900000	4	211	181	0.187459	1.67e-05	4.07e-05	0.00052276	validation
13	0.802781	00:33:44.100000	8	240	71	0.269957	3.85e-06	2.45e-05	5.45e-05	validation
13	0.71325	00:33:44.100000	8	240	71	0.287914	3.85e-06	2.45e-05	5.45e-05	validation
13	0.671523	00:33:44.100000	8	240	71	0.282903	3.85e-06	2.45e-05	5.45e-05	validation
13	0.71106	00:33:44.100000	8	240	71	0.262235	3.85e-06	2.45e-05	5.45e-05	validation
13	0.659926	00:33:44.100000	8	240	71	0.278263	3.85e-06	2.45e-05	5.45e-05	validation
14	1.1427	00:35:18.500000	5	394	96	0.0040231	0.00046842	0.00044085	0.00012635	validation
14	0.991145	00:35:18.500000	5	394	96	-0.0115663	0.00046842	0.00044085	0.00012635	validation
14	0.885082	00:35:18.500000	5	394	96	-0.0038247	0.00046842	0.00044085	0.00012635	validation
14	0.973052	00:35:18.500000	5	394	96	-0.0048512	0.00046842	0.00044085	0.00012635	validation
14	0.983924	00:35:18.500000	5	394	96	0.00692643	0.00046842	0.00044085	0.00012635	validation
15	0.907197	00:36:32.900000	8	353	93	0.231465	1.63e-05	6.59e-05	0.00042683	validation
15	0.834934	00:36:32.900000	8	353	93	0.204141	1.63e-05	6.59e-05	0.00042683	validation
15	0.805928	00:36:32.900000	8	353	93	0.213853	1.63e-05	6.59e-05	0.00042683	validation
15	0.82175	00:36:32.900000	8	353	93	0.202962	1.63e-05	6.59e-05	0.00042683	validation
15	0.787248	00:36:32.900000	8	353	93	0.223169	1.63e-05	6.59e-05	0.00042683	validation
16	1.17551	00:37:06.300000	5	237	170	0.122367	0.00061678	0.00033852	0.00084578	validation
16	1.024	00:37:06.300000	5	237	170	0.217975	0.00061678	0.00033852	0.00084578	validation
16	0.917929	00:37:06.300000	5	237	170	0.0807389	0.00061678	0.00033852	0.00084578	validation
16	1.00591	00:37:06.300000	5	237	170	0.0518295	0.00061678	0.00033852	0.00084578	validation
16	1.01684	00:37:06.300000	5	237	170	0.0486932	0.00061678	0.00033852	0.00084578	validation
17	0.845684	00:37:29	7	400	156	0.204296	3.96e-05	0.00019715	0.00046579	validation
17	0.765433	00:37:29	7	400	156	0.203561	3.96e-05	0.00019715	0.00046579	validation
17	0.733449	00:37:29	7	400	156	0.212251	3.96e-05	0.00019715	0.00046579	validation
17	0.754194	00:37:29	7	400	156	0.219707	3.96e-05	0.00019715	0.00046579	validation
17	0.714154	00:37:29	7	400	156	0.22367	3.96e-05	0.00019715	0.00046579	validation
18	0.925201	00:38:21.800000	5	448	56	0.221352	1.21e-05	9.25e-05	0.00030436	validation
18	0.856268	00:38:21.800000	5	448	56	0.210764	1.21e-05	9.25e-05	0.00030436	validation
18	0.8105	00:38:21.800000	5	448	56	0.171762	1.21e-05	9.25e-05	0.00030436	validation
18	0.824717	00:38:21.800000	5	448	56	0.203954	1.21e-05	9.25e-05	0.00030436	validation
18	0.788621	00:38:21.800000	5	448	56	0.210307	1.21e-05	9.25e-05	0.00030436	validation
19	0.952922	00:39:00.900000	9	444	159	0.235176	1.11e-05	1.09e-05	0.00027381	validation
19	0.886918	00:39:00.900000	9	444	159	0.239096	1.11e-05	1.09e-05	0.00027381	validation
19	0.84064	00:39:00.900000	9	444	159	0.240861	1.11e-05	1.09e-05	0.00027381	validation
19	0.865309	00:39:00.900000	9	444	159	0.238808	1.11e-05	1.09e-05	0.00027381	validation
19	0.8178	00:39:00.900000	9	444	159	0.21762	1.11e-05	1.09e-05	0.00027381	validation
20	0.856532	00:39:41.900000	9	432	38	0.226225	1.35e-06	0.00048792	0.00052431	validation
20	0.753683	00:39:41.900000	9	432	38	0.251498	1.35e-06	0.00048792	0.00052431	validation
20	0.732344	00:39:41.900000	9	432	38	0.230144	1.35e-06	0.00048792	0.00052431	validation
20	0.76667	00:39:41.900000	9	432	38	0.23565	1.35e-06	0.00048792	0.00052431	validation
20	0.715042	00:39:41.900000	9	432	38	0.224286	1.35e-06	0.00048792	0.00052431	validation
21	0.879991	00:40:11.300000	8	252	168	0.251055	1.81e-05	0.00022264	0.0001509	validation
21	0.806004	00:40:11.300000	8	252	168	0.229216	1.81e-05	0.00022264	0.0001509	validation
21	0.751806	00:40:11.300000	8	252	168	0.234759	1.81e-05	0.00022264	0.0001509	validation
21	0.790048	00:40:11.300000	8	252	168	0.219042	1.81e-05	0.00022264	0.0001509	validation
21	0.752667	00:40:11.300000	8	252	168	0.233077	1.81e-05	0.00022264	0.0001509	validation
22	0.891441	00:41:14.600000	4	193	235	0.187531	1.03e-05	5.43e-05	0.00024972	validation
22	0.81044	00:41:14.600000	4	193	235	0.213892	1.03e-05	5.43e-05	0.00024972	validation
22	0.764432	00:41:14.600000	4	193	235	0.204673	1.03e-05	5.43e-05	0.00024972	validation
22	0.795655	00:41:14.600000	4	193	235	0.216653	1.03e-05	5.43e-05	0.00024972	validation
22	0.757717	00:41:14.600000	4	193	235	0.199497	1.03e-05	5.43e-05	0.00024972	validation
23	1.18568	00:41:51.500000	6	432	82	0.0334672	0.00057736	1.02e-05	0.00067475	validation
23	1.03423	00:41:51.500000	6	432	82	0.0129191	0.00057736	1.02e-05	0.00067475	validation
23	0.928001	00:41:51.500000	6	432	82	0.0860801	0.00057736	1.02e-05	0.00067475	validation
23	1.01613	00:41:51.500000	6	432	82	0.126266	0.00057736	1.02e-05	0.00067475	validation
23	1.02743	00:41:51.500000	6	432	82	0.141638	0.00057736	1.02e-05	0.00067475	validation
24	0.981052	00:42:20	7	508	54	0.159462	0.00023599	0.0002795	5.43e-05	validation
24	0.859297	00:42:20	7	508	54	0.186002	0.00023599	0.0002795	5.43e-05	validation
24	0.80481	00:42:20	7	508	54	0.210764	0.00023599	0.0002795	5.43e-05	validation
24	0.825219	00:42:20	7	508	54	0.189039	0.00023599	0.0002795	5.43e-05	validation
24	0.786301	00:42:20	7	508	54	0.183575	0.00023599	0.0002795	5.43e-05	validation
25	0.869722	00:45:11.800000	5	487	44	0.248916	1.95e-06	4.47e-05	5.66e-05	validation
25	0.778374	00:45:11.800000	5	487	44	0.244894	1.95e-06	4.47e-05	5.66e-05	validation
25	0.735169	00:45:11.800000	5	487	44	0.251992	1.95e-06	4.47e-05	5.66e-05	validation
25	0.762351	00:45:11.800000	5	487	44	0.259196	1.95e-06	4.47e-05	5.66e-05	validation
25	0.715837	00:45:11.800000	5	487	44	0.244789	1.95e-06	4.47e-05	5.66e-05	validation
26	0.915296	00:46:35.100000	9	303	203	0.166147	0.00010297	0.00063034	0.00044336	validation
26	0.83763	00:46:35.100000	9	303	203	0.175187	0.00010297	0.00063034	0.00044336	validation
26	0.781306	00:46:35.100000	9	303	203	0.169034	0.00010297	0.00063034	0.00044336	validation
26	0.801135	00:46:35.100000	9	303	203	0.166609	0.00010297	0.00063034	0.00044336	validation
26	0.762278	00:46:35.100000	9	303	203	0.192665	0.00010297	0.00063034	0.00044336	validation
27	0.892239	00:47:39.200000	5	358	182	0.219261	4.82e-06	0.00028661	0.00095025	validation
27	0.803171	00:47:39.200000	5	358	182	0.196769	4.82e-06	0.00028661	0.00095025	validation
27	0.764002	00:47:39.200000	5	358	182	0.208928	4.82e-06	0.00028661	0.00095025	validation
27	0.782207	00:47:39.200000	5	358	182	0.17979	4.82e-06	0.00028661	0.00095025	validation
27	0.752914	00:47:39.200000	5	358	182	0.215952	4.82e-06	0.00028661	0.00095025	validation
28	0.792223	00:48:05.200000	8	139	103	0.253831	5.69e-06	2.4e-05	0.00014124	validation
28	0.706351	00:48:05.200000	8	139	103	0.267919	5.69e-06	2.4e-05	0.00014124	validation
28	0.661229	00:48:05.200000	8	139	103	0.260696	5.69e-06	2.4e-05	0.00014124	validation
28	0.691514	00:48:05.200000	8	139	103	0.260261	5.69e-06	2.4e-05	0.00014124	validation
28	0.647862	00:48:05.200000	8	139	103	0.270363	5.69e-06	2.4e-05	0.00014124	validation
29	0.891452	00:48:48.100000	9	362	74	0.234922	2.06e-05	9.63e-05	0.00028842	validation
29	0.828937	00:48:48.100000	9	362	74	0.243559	2.06e-05	9.63e-05	0.00028842	validation
29	0.775335	00:48:48.100000	9	362	74	0.235241	2.06e-05	9.63e-05	0.00028842	validation
29	0.808916	00:48:48.100000	9	362	74	0.225101	2.06e-05	9.63e-05	0.00028842	validation
29	0.767185	00:48:48.100000	9	362	74	0.230342	2.06e-05	9.63e-05	0.00028842	validation
30	0.822727	00:49:28.900000	4	147	44	0.275006	1.27e-06	7.22e-05	8.45e-05	validation
30	0.745898	00:49:28.900000	4	147	44	0.225124	1.27e-06	7.22e-05	8.45e-05	validation
30	0.697457	00:49:28.900000	4	147	44	0.254211	1.27e-06	7.22e-05	8.45e-05	validation
30	0.725171	00:49:28.900000	4	147	44	0.247205	1.27e-06	7.22e-05	8.45e-05	validation
30	0.672606	00:49:28.900000	4	147	44	0.238826	1.27e-06	7.22e-05	8.45e-05	validation
31	0.865872	00:50:22.800000	6	457	123	0.259373	1.84e-06	4.41e-05	9e-05	validation
31	0.795213	00:50:22.800000	6	457	123	0.255069	1.84e-06	4.41e-05	9e-05	validation
31	0.737263	00:50:22.800000	6	457	123	0.24398	1.84e-06	4.41e-05	9e-05	validation
31	0.768058	00:50:22.800000	6	457	123	0.266336	1.84e-06	4.41e-05	9e-05	validation
31	0.714898	00:50:22.800000	6	457	123	0.25445	1.84e-06	4.41e-05	9e-05	validation
32	1.14291	00:51:16.200000	8	446	241	0.00235332	0.00062938	0.00092107	8.08e-05	validation
32	0.990994	00:51:16.200000	8	446	241	0.019882	0.00062938	0.00092107	8.08e-05	validation
32	0.885504	00:51:16.200000	8	446	241	-0.0011357	0.00062938	0.00092107	8.08e-05	validation
32	0.973131	00:51:16.200000	8	446	241	0.0179737	0.00062938	0.00092107	8.08e-05	validation
32	0.983763	00:51:16.200000	8	446	241	0.0074674	0.00062938	0.00092107	8.08e-05	validation
33	1.16129	00:52:44.200000	10	498	97	0.0170395	0.00069518	2.27e-05	0.00025512	validation
33	1.00966	00:52:44.200000	10	498	97	0.0378724	0.00069518	2.27e-05	0.00025512	validation
33	0.903535	00:52:44.200000	10	498	97	0.0709406	0.00069518	2.27e-05	0.00025512	validation
33	0.991522	00:52:44.200000	10	498	97	0.016673	0.00069518	2.27e-05	0.00025512	validation
33	1.00246	00:52:44.200000	10	498	97	0.00503386	0.00069518	2.27e-05	0.00025512	validation
34	0.848851	00:53:35.500000	9	183	185	0.232449	3.56e-05	1.1e-05	0.00015197	validation
34	0.760287	00:53:35.500000	9	183	185	0.230857	3.56e-05	1.1e-05	0.00015197	validation
34	0.744984	00:53:35.500000	9	183	185	0.238044	3.56e-05	1.1e-05	0.00015197	validation
34	0.755738	00:53:35.500000	9	183	185	0.229422	3.56e-05	1.1e-05	0.00015197	validation
34	0.721369	00:53:35.500000	9	183	185	0.245655	3.56e-05	1.1e-05	0.00015197	validation
35	0.872381	00:54:45.800000	5	336	78	0.271122	5.02e-06	1.87e-05	5.83e-05	validation
35	0.787771	00:54:45.800000	5	336	78	0.244887	5.02e-06	1.87e-05	5.83e-05	validation
35	0.74623	00:54:45.800000	5	336	78	0.257619	5.02e-06	1.87e-05	5.83e-05	validation
35	0.77231	00:54:45.800000	5	336	78	0.248821	5.02e-06	1.87e-05	5.83e-05	validation
35	0.727646	00:54:45.800000	5	336	78	0.254529	5.02e-06	1.87e-05	5.83e-05	validation
36	0.868053	00:56:14.900000	5	219	187	0.262062	8.63e-06	3.7e-05	6.32e-05	validation
36	0.794088	00:56:14.900000	5	219	187	0.272289	8.63e-06	3.7e-05	6.32e-05	validation
36	0.74346	00:56:14.900000	5	219	187	0.270824	8.63e-06	3.7e-05	6.32e-05	validation
36	0.775992	00:56:14.900000	5	219	187	0.236403	8.63e-06	3.7e-05	6.32e-05	validation
36	0.73615	00:56:14.900000	5	219	187	0.261821	8.63e-06	3.7e-05	6.32e-05	validation
37	0.918543	00:57:32.300000	10	343	68	0.161903	0.00011644	0.00036735	0.00019855	validation
37	0.83334	00:57:32.300000	10	343	68	0.163912	0.00011644	0.00036735	0.00019855	validation
37	0.766697	00:57:32.300000	10	343	68	0.226469	0.00011644	0.00036735	0.00019855	validation
37	0.775697	00:57:32.300000	10	343	68	0.217438	0.00011644	0.00036735	0.00019855	validation
37	0.73774	00:57:32.300000	10	343	68	0.246246	0.00011644	0.00036735	0.00019855	validation
38	0.913681	00:59:09.200000	7	478	252	0.158682	0.00010687	1.88e-05	0.00053502	validation
38	0.833019	00:59:09.200000	7	478	252	0.155922	0.00010687	1.88e-05	0.00053502	validation
38	0.775339	00:59:09.200000	7	478	252	0.166572	0.00010687	1.88e-05	0.00053502	validation
38	0.798922	00:59:09.200000	7	478	252	0.145868	0.00010687	1.88e-05	0.00053502	validation
38	0.758162	00:59:09.200000	7	478	252	0.201208	0.00010687	1.88e-05	0.00053502	validation
39	0.86129	00:00:28.600000	10	384	185	0.25327	2.11e-06	7.7e-05	0.00034062	validation
39	0.76623	00:00:28.600000	10	384	185	0.229973	2.11e-06	7.7e-05	0.00034062	validation
39	0.734825	00:00:28.600000	10	384	185	0.213385	2.11e-06	7.7e-05	0.00034062	validation
39	0.768775	00:00:28.600000	10	384	185	0.23846	2.11e-06	7.7e-05	0.00034062	validation
39	0.724781	00:00:28.600000	10	384	185	0.248416	2.11e-06	7.7e-05	0.00034062	validation
test_3	0.652802	00:01:16.900000	8	240	71	0.233363	3.85e-06	2.45e-05	5.45e-05	test_bestparams_1
test_3	0.648084	00:01:25.700000	8	139	103	0.184193	5.69e-06	2.4e-05	0.00014124	test_bestparams_2
0	0.900916	00:01:25.700000	5	170	102	0.108738	1.42e-05	9.32e-05	0.00085511	validation
0	0.795952	00:01:25.700000	5	170	102	0.136526	1.42e-05	9.32e-05	0.00085511	validation
0	0.765464	00:01:25.700000	5	170	102	0.116971	1.42e-05	9.32e-05	0.00085511	validation
0	0.790012	00:01:25.700000	5	170	102	0.121559	1.42e-05	9.32e-05	0.00085511	validation
0	0.733202	00:01:25.700000	5	170	102	0.08943	1.42e-05	9.32e-05	0.00085511	validation
1	1.14201	00:01:47.800000	9	250	115	0.0172463	0.00072044	0.00035317	0.00011019	validation
1	0.990853	00:01:47.800000	9	250	115	0.0253796	0.00072044	0.00035317	0.00011019	validation
1	0.88614	00:01:47.800000	9	250	115	0.0251234	0.00072044	0.00035317	0.00011019	validation
1	1.03275	00:01:47.800000	9	250	115	0.0862278	0.00072044	0.00035317	0.00011019	validation
1	1.05594	00:01:47.800000	9	250	115	0.052761	0.00072044	0.00035317	0.00011019	validation
2	0.915643	00:02:50.700000	7	444	219	0.153254	2.13e-06	5.56e-05	0.00033306	validation
2	0.819658	00:02:50.700000	7	444	219	0.12088	2.13e-06	5.56e-05	0.00033306	validation
2	0.758441	00:02:50.700000	7	444	219	0.135159	2.13e-06	5.56e-05	0.00033306	validation
2	0.790476	00:02:50.700000	7	444	219	0.125705	2.13e-06	5.56e-05	0.00033306	validation
2	0.718387	00:02:50.700000	7	444	219	0.130527	2.13e-06	5.56e-05	0.00033306	validation
3	0.91827	00:03:20.300000	4	267	85	0.133157	1.24e-05	0.00070473	8.67e-05	validation
3	0.814454	00:03:20.300000	4	267	85	0.143217	1.24e-05	0.00070473	8.67e-05	validation
3	0.779885	00:03:20.300000	4	267	85	0.139918	1.24e-05	0.00070473	8.67e-05	validation
3	0.795506	00:03:20.300000	4	267	85	0.130224	1.24e-05	0.00070473	8.67e-05	validation
3	0.71939	00:03:20.300000	4	267	85	0.14155	1.24e-05	0.00070473	8.67e-05	validation
4	0.875603	00:05:03.900000	7	227	69	0.145528	4.08e-05	0.00068309	0.00051433	validation
4	0.801466	00:05:03.900000	7	227	69	0.116153	4.08e-05	0.00068309	0.00051433	validation
4	0.751026	00:05:03.900000	7	227	69	0.1351	4.08e-05	0.00068309	0.00051433	validation
4	0.770033	00:05:03.900000	7	227	69	0.128777	4.08e-05	0.00068309	0.00051433	validation
4	0.69525	00:05:03.900000	7	227	69	0.156025	4.08e-05	0.00068309	0.00051433	validation
5	0.944271	00:05:47.200000	5	450	65	0.079482	0.00022295	6.05e-05	0.00070571	validation
5	0.867863	00:05:47.200000	5	450	65	0.131474	0.00022295	6.05e-05	0.00070571	validation
5	0.801885	00:05:47.200000	5	450	65	0.104733	0.00022295	6.05e-05	0.00070571	validation
5	0.844161	00:05:47.200000	5	450	65	0.10991	0.00022295	6.05e-05	0.00070571	validation
5	1.07206	00:05:47.200000	5	450	65	0.0223648	0.00022295	6.05e-05	0.00070571	validation
6	1.14297	00:06:52.800000	6	185	185	0.0264352	0.00065733	1.5e-05	0.00018308	validation
6	0.991879	00:06:52.800000	6	185	185	0.0269758	0.00065733	1.5e-05	0.00018308	validation
6	0.886917	00:06:52.800000	6	185	185	0.00921577	0.00065733	1.5e-05	0.00018308	validation
6	1.03344	00:06:52.800000	6	185	185	0.0147625	0.00065733	1.5e-05	0.00018308	validation
6	1.05674	00:06:52.800000	6	185	185	0.0305234	0.00065733	1.5e-05	0.00018308	validation
7	1.02365	00:07:28.800000	6	478	228	0.1263	1.18e-05	0.00012209	0.0001024	validation
7	0.910702	00:07:28.800000	6	478	228	0.146524	1.18e-05	0.00012209	0.0001024	validation
7	0.874647	00:07:28.800000	6	478	228	0.133795	1.18e-05	0.00012209	0.0001024	validation
7	0.897395	00:07:28.800000	6	478	228	0.15433	1.18e-05	0.00012209	0.0001024	validation
7	0.822265	00:07:28.800000	6	478	228	0.144852	1.18e-05	0.00012209	0.0001024	validation
8	1.14185	00:08:50.800000	10	425	133	0.107434	0.00073372	0.00013468	6.48e-05	validation
8	0.990806	00:08:50.800000	10	425	133	-0.007518	0.00073372	0.00013468	6.48e-05	validation
8	0.88612	00:08:50.800000	10	425	133	0.0255082	0.00073372	0.00013468	6.48e-05	validation
8	1.0326	00:08:50.800000	10	425	133	0.0226424	0.00073372	0.00013468	6.48e-05	validation
8	1.05548	00:08:50.800000	10	425	133	0.0194788	0.00073372	0.00013468	6.48e-05	validation
9	0.899914	00:10:44.400000	7	253	98	0.152809	9.25e-06	0.00040288	0.00010881	validation
9	0.794958	00:10:44.400000	7	253	98	0.147238	9.25e-06	0.00040288	0.00010881	validation
9	0.748724	00:10:44.400000	7	253	98	0.16006	9.25e-06	0.00040288	0.00010881	validation
9	0.786816	00:10:44.400000	7	253	98	0.14556	9.25e-06	0.00040288	0.00010881	validation
9	0.714043	00:10:44.400000	7	253	98	0.152243	9.25e-06	0.00040288	0.00010881	validation
10	0.903761	00:11:50.400000	10	241	40	0.153421	2.49e-05	2.82e-05	0.00067273	validation
10	0.795286	00:11:50.400000	10	241	40	0.128311	2.49e-05	2.82e-05	0.00067273	validation
10	0.748061	00:11:50.400000	10	241	40	0.127954	2.49e-05	2.82e-05	0.00067273	validation
10	0.774067	00:11:50.400000	10	241	40	0.130275	2.49e-05	2.82e-05	0.00067273	validation
10	0.712266	00:11:50.400000	10	241	40	0.142072	2.49e-05	2.82e-05	0.00067273	validation
11	0.911795	00:12:17.200000	6	269	161	0.154633	3.23e-05	0.00013591	0.00020853	validation
11	0.819716	00:12:17.200000	6	269	161	0.13605	3.23e-05	0.00013591	0.00020853	validation
11	0.775686	00:12:17.200000	6	269	161	0.131665	3.23e-05	0.00013591	0.00020853	validation
11	0.79948	00:12:17.200000	6	269	161	0.148729	3.23e-05	0.00013591	0.00020853	validation
11	0.729053	00:12:17.200000	6	269	161	0.139151	3.23e-05	0.00013591	0.00020853	validation
12	1.13963	00:13:18.700000	6	204	215	0.00965244	0.00044127	1.15e-05	0.00012633	validation
12	0.988587	00:13:18.700000	6	204	215	0.0119512	0.00044127	1.15e-05	0.00012633	validation
12	0.883627	00:13:18.700000	6	204	215	0.121437	0.00044127	1.15e-05	0.00012633	validation
12	1.03	00:13:18.700000	6	204	215	0.00785663	0.00044127	1.15e-05	0.00012633	validation
12	1.05306	00:13:18.700000	6	204	215	0.0698717	0.00044127	1.15e-05	0.00012633	validation
13	0.897543	00:14:05.200000	6	168	115	0.144826	3.39e-05	8.76e-05	6.52e-05	validation
13	0.806935	00:14:05.200000	6	168	115	0.133094	3.39e-05	8.76e-05	6.52e-05	validation
13	0.763549	00:14:05.200000	6	168	115	0.151353	3.39e-05	8.76e-05	6.52e-05	validation
13	0.794999	00:14:05.200000	6	168	115	0.140944	3.39e-05	8.76e-05	6.52e-05	validation
13	0.736975	00:14:05.200000	6	168	115	0.14566	3.39e-05	8.76e-05	6.52e-05	validation
14	0.892648	00:15:48.700000	10	450	71	0.139936	5.05e-06	3.92e-05	8.17e-05	validation
14	0.788681	00:15:48.700000	10	450	71	0.155088	5.05e-06	3.92e-05	8.17e-05	validation
14	0.742497	00:15:48.700000	10	450	71	0.175294	5.05e-06	3.92e-05	8.17e-05	validation
14	0.779721	00:15:48.700000	10	450	71	0.148744	5.05e-06	3.92e-05	8.17e-05	validation
14	0.701238	00:15:48.700000	10	450	71	0.151364	5.05e-06	3.92e-05	8.17e-05	validation
15	0.887428	00:17:14.300000	5	375	150	0.114264	5.24e-05	5.67e-05	0.00075446	validation
15	0.770192	00:17:14.300000	5	375	150	0.105843	5.24e-05	5.67e-05	0.00075446	validation
15	0.734234	00:17:14.300000	5	375	150	0.103416	5.24e-05	5.67e-05	0.00075446	validation
15	0.762558	00:17:14.300000	5	375	150	0.117397	5.24e-05	5.67e-05	0.00075446	validation
15	0.692412	00:17:14.300000	5	375	150	0.140047	5.24e-05	5.67e-05	0.00075446	validation
16	1.16007	00:17:58.700000	6	186	109	0.0601034	0.00053295	3.6e-05	0.00076425	validation
16	1.0086	00:17:58.700000	6	186	109	0.00428411	0.00053295	3.6e-05	0.00076425	validation
16	0.904882	00:17:58.700000	6	186	109	0.0266752	0.00053295	3.6e-05	0.00076425	validation
16	1.05119	00:17:58.700000	6	186	109	0.0477118	0.00053295	3.6e-05	0.00076425	validation
16	1.07418	00:17:58.700000	6	186	109	0.0528687	0.00053295	3.6e-05	0.00076425	validation
17	1.21105	00:18:19.100000	5	301	66	0.0841289	0.00093286	0.00067339	0.00092175	validation
17	1.05841	00:18:19.100000	5	301	66	0.120435	0.00093286	0.00067339	0.00092175	validation
17	0.955904	00:18:19.100000	5	301	66	0.0514975	0.00093286	0.00067339	0.00092175	validation
17	1.10236	00:18:19.100000	5	301	66	0.0601313	0.00093286	0.00067339	0.00092175	validation
17	1.1258	00:18:19.100000	5	301	66	0.0636719	0.00093286	0.00067339	0.00092175	validation
18	0.986242	00:18:46.600000	6	508	149	0.112525	0.00028161	0.00049988	7.22e-05	validation
18	0.988149	00:18:46.600000	6	508	149	0.00304235	0.00028161	0.00049988	7.22e-05	validation
18	0.883384	00:18:46.600000	6	508	149	0.0224388	0.00028161	0.00049988	7.22e-05	validation
18	1.03014	00:18:46.600000	6	508	149	0.00414175	0.00028161	0.00049988	7.22e-05	validation
18	1.05286	00:18:46.600000	6	508	149	0.0149844	0.00028161	0.00049988	7.22e-05	validation
19	0.890376	00:20:56.200000	8	372	204	0.114257	1.41e-06	7.81e-05	0.00095387	validation
19	0.791016	00:20:56.200000	8	372	204	0.148421	1.41e-06	7.81e-05	0.00095387	validation
19	0.755595	00:20:56.200000	8	372	204	0.145818	1.41e-06	7.81e-05	0.00095387	validation
19	0.77745	00:20:56.200000	8	372	204	0.103878	1.41e-06	7.81e-05	0.00095387	validation
19	0.71987	00:20:56.200000	8	372	204	0.118358	1.41e-06	7.81e-05	0.00095387	validation
20	0.960941	00:21:18.700000	4	506	154	0.144743	2.46e-06	3.84e-05	0.00069787	validation
20	0.853834	00:21:18.700000	4	506	154	0.122337	2.46e-06	3.84e-05	0.00069787	validation
20	0.798409	00:21:18.700000	4	506	154	0.137577	2.46e-06	3.84e-05	0.00069787	validation
20	0.826456	00:21:18.700000	4	506	154	0.126721	2.46e-06	3.84e-05	0.00069787	validation
20	0.750966	00:21:18.700000	4	506	154	0.120333	2.46e-06	3.84e-05	0.00069787	validation
21	0.917189	00:21:46.600000	10	360	113	0.129907	5.8e-06	0.00027219	0.00031828	validation
21	0.810577	00:21:46.600000	10	360	113	0.126882	5.8e-06	0.00027219	0.00031828	validation
21	0.764305	00:21:46.600000	10	360	113	0.145156	5.8e-06	0.00027219	0.00031828	validation
21	0.792064	00:21:46.600000	10	360	113	0.155913	5.8e-06	0.00027219	0.00031828	validation
21	0.729932	00:21:46.600000	10	360	113	0.157825	5.8e-06	0.00027219	0.00031828	validation
22	0.912022	00:22:21.300000	9	368	86	0.136755	3.5e-05	0.00029306	5.86e-05	validation
22	0.816503	00:22:21.300000	9	368	86	0.153419	3.5e-05	0.00029306	5.86e-05	validation
22	0.77832	00:22:21.300000	9	368	86	0.159677	3.5e-05	0.00029306	5.86e-05	validation
22	0.792726	00:22:21.300000	9	368	86	0.133749	3.5e-05	0.00029306	5.86e-05	validation
22	0.737803	00:22:21.300000	9	368	86	0.149487	3.5e-05	0.00029306	5.86e-05	validation
23	0.939555	00:24:58.700000	6	507	179	0.144932	3.82e-06	3.44e-05	6.57e-05	validation
23	0.831762	00:24:58.700000	6	507	179	0.142245	3.82e-06	3.44e-05	6.57e-05	validation
23	0.790165	00:24:58.700000	6	507	179	0.160545	3.82e-06	3.44e-05	6.57e-05	validation
23	0.823259	00:24:58.700000	6	507	179	0.158439	3.82e-06	3.44e-05	6.57e-05	validation
23	0.742239	00:24:58.700000	6	507	179	0.154554	3.82e-06	3.44e-05	6.57e-05	validation
24	0.884314	00:26:29.400000	7	132	34	0.126896	7.74e-05	0.00038502	0.00041717	validation
24	0.793863	00:26:29.400000	7	132	34	0.128513	7.74e-05	0.00038502	0.00041717	validation
24	0.745361	00:26:29.400000	7	132	34	0.133167	7.74e-05	0.00038502	0.00041717	validation
24	0.776226	00:26:29.400000	7	132	34	0.138129	7.74e-05	0.00038502	0.00041717	validation
24	0.716174	00:26:29.400000	7	132	34	0.150871	7.74e-05	0.00038502	0.00041717	validation
25	0.961112	00:27:15.300000	7	355	208	0.124246	7.7e-06	9.45e-05	0.00083942	validation
25	0.853724	00:27:15.300000	7	355	208	0.112186	7.7e-06	9.45e-05	0.00083942	validation
25	0.817446	00:27:15.300000	7	355	208	0.117468	7.7e-06	9.45e-05	0.00083942	validation
25	0.834953	00:27:15.300000	7	355	208	0.120437	7.7e-06	9.45e-05	0.00083942	validation
25	0.748947	00:27:15.300000	7	355	208	0.137262	7.7e-06	9.45e-05	0.00083942	validation
26	0.862054	00:27:41.600000	7	141	246	0.137696	1.22e-06	0.00081068	0.00017413	validation
26	0.772964	00:27:41.600000	7	141	246	0.137931	1.22e-06	0.00081068	0.00017413	validation
26	0.741493	00:27:41.600000	7	141	246	0.133538	1.22e-06	0.00081068	0.00017413	validation
26	0.743191	00:27:41.600000	7	141	246	0.149521	1.22e-06	0.00081068	0.00017413	validation
26	0.679145	00:27:41.600000	7	141	246	0.139722	1.22e-06	0.00081068	0.00017413	validation
27	0.939392	00:28:35.200000	5	417	63	0.102585	0.000236	0.00014232	7.26e-05	validation
27	0.860675	00:28:35.200000	5	417	63	0.0914218	0.000236	0.00014232	7.26e-05	validation
27	0.796532	00:28:35.200000	5	417	63	0.0914617	0.000236	0.00014232	7.26e-05	validation
27	0.844332	00:28:35.200000	5	417	63	0.114351	0.000236	0.00014232	7.26e-05	validation
27	0.746779	00:28:35.200000	5	417	63	0.0804552	0.000236	0.00014232	7.26e-05	validation
28	0.871381	00:31:14.700000	10	312	243	0.146429	2.47e-06	0.0007787	6.24e-05	validation
28	0.771035	00:31:14.700000	10	312	243	0.137966	2.47e-06	0.0007787	6.24e-05	validation
28	0.730267	00:31:14.700000	10	312	243	0.146145	2.47e-06	0.0007787	6.24e-05	validation
28	0.774808	00:31:14.700000	10	312	243	0.147793	2.47e-06	0.0007787	6.24e-05	validation
28	0.729406	00:31:14.700000	10	312	243	0.157508	2.47e-06	0.0007787	6.24e-05	validation
29	0.88852	00:33:33.700000	4	352	35	0.153293	1.97e-06	1.73e-05	0.0004021	validation
29	0.775623	00:33:33.700000	4	352	35	0.134214	1.97e-06	1.73e-05	0.0004021	validation
29	0.748291	00:33:33.700000	4	352	35	0.144822	1.97e-06	1.73e-05	0.0004021	validation
29	0.754247	00:33:33.700000	4	352	35	0.164989	1.97e-06	1.73e-05	0.0004021	validation
29	0.691087	00:33:33.700000	4	352	35	0.142164	1.97e-06	1.73e-05	0.0004021	validation
30	0.907737	00:33:56.800000	5	306	37	0.16499	2.57e-06	7.37e-05	0.00093046	validation
30	0.798865	00:33:56.800000	5	306	37	0.0993424	2.57e-06	7.37e-05	0.00093046	validation
30	0.755683	00:33:56.800000	5	306	37	0.140238	2.57e-06	7.37e-05	0.00093046	validation
30	0.778237	00:33:56.800000	5	306	37	0.109345	2.57e-06	7.37e-05	0.00093046	validation
30	0.70748	00:33:56.800000	5	306	37	0.100312	2.57e-06	7.37e-05	0.00093046	validation
31	1.15661	00:34:18.700000	7	496	179	0.042469	0.00095678	0.00014693	0.00014351	validation
31	1.0054	00:34:18.700000	7	496	179	0.011168	0.00095678	0.00014693	0.00014351	validation
31	0.900605	00:34:18.700000	7	496	179	-0.0170955	0.00095678	0.00014693	0.00014351	validation
31	1.04723	00:34:18.700000	7	496	179	0.0694773	0.00095678	0.00014693	0.00014351	validation
31	1.07028	00:34:18.700000	7	496	179	0.00184808	0.00095678	0.00014693	0.00014351	validation
32	0.925979	00:35:21.300000	4	180	108	0.10652	0.00018237	0.00040253	0.00070258	validation
32	0.851853	00:35:21.300000	4	180	108	0.115019	0.00018237	0.00040253	0.00070258	validation
32	0.787972	00:35:21.300000	4	180	108	0.112651	0.00018237	0.00040253	0.00070258	validation
32	0.829799	00:35:21.300000	4	180	108	0.10467	0.00018237	0.00040253	0.00070258	validation
32	1.05879	00:35:21.300000	4	180	108	0.0782272	0.00018237	0.00040253	0.00070258	validation
33	0.893381	00:36:15.100000	8	198	240	0.126743	1.83e-05	0.00011221	0.00021042	validation
33	0.791851	00:36:15.100000	8	198	240	0.133852	1.83e-05	0.00011221	0.00021042	validation
33	0.756275	00:36:15.100000	8	198	240	0.154193	1.83e-05	0.00011221	0.00021042	validation
33	0.779184	00:36:15.100000	8	198	240	0.137966	1.83e-05	0.00011221	0.00021042	validation
33	0.725799	00:36:15.100000	8	198	240	0.154362	1.83e-05	0.00011221	0.00021042	validation
34	1.15397	00:37:01.600000	7	505	207	0.0154468	0.00047347	0.00015891	0.00023903	validation
34	1.00297	00:37:01.600000	7	505	207	0.0350796	0.00047347	0.00015891	0.00023903	validation
34	0.898088	00:37:01.600000	7	505	207	0.00203034	0.00047347	0.00015891	0.00023903	validation
34	1.04461	00:37:01.600000	7	505	207	0.071454	0.00047347	0.00015891	0.00023903	validation
34	1.06758	00:37:01.600000	7	505	207	0.00509258	0.00047347	0.00015891	0.00023903	validation
35	0.884493	00:37:46.200000	7	474	57	0.144765	2.35e-06	5.82e-05	7.54e-05	validation
35	0.793978	00:37:46.200000	7	474	57	0.12774	2.35e-06	5.82e-05	7.54e-05	validation
35	0.744755	00:37:46.200000	7	474	57	0.148547	2.35e-06	5.82e-05	7.54e-05	validation
35	0.767502	00:37:46.200000	7	474	57	0.146713	2.35e-06	5.82e-05	7.54e-05	validation
35	0.698156	00:37:46.200000	7	474	57	0.149568	2.35e-06	5.82e-05	7.54e-05	validation
36	0.952195	00:39:09.200000	9	394	252	0.132863	8.36e-06	0.00010507	0.00058932	validation
36	0.853689	00:39:09.200000	9	394	252	0.11486	8.36e-06	0.00010507	0.00058932	validation
36	0.815551	00:39:09.200000	9	394	252	0.117834	8.36e-06	0.00010507	0.00058932	validation
36	0.845035	00:39:09.200000	9	394	252	0.13278	8.36e-06	0.00010507	0.00058932	validation
36	0.782993	00:39:09.200000	9	394	252	0.106207	8.36e-06	0.00010507	0.00058932	validation
37	0.87989	00:39:38.900000	6	364	242	0.14984	5.76e-05	1.78e-05	0.00017617	validation
37	0.782567	00:39:38.900000	6	364	242	0.143105	5.76e-05	1.78e-05	0.00017617	validation
37	0.739377	00:39:38.900000	6	364	242	0.160032	5.76e-05	1.78e-05	0.00017617	validation
37	0.771498	00:39:38.900000	6	364	242	0.129066	5.76e-05	1.78e-05	0.00017617	validation
37	0.719984	00:39:38.900000	6	364	242	0.134265	5.76e-05	1.78e-05	0.00017617	validation
38	0.921758	00:41:21.400000	8	451	192	0.143968	2.7e-05	8.79e-05	0.000504	validation
38	0.812136	00:41:21.400000	8	451	192	0.133731	2.7e-05	8.79e-05	0.000504	validation
38	0.79497	00:41:21.400000	8	451	192	0.142457	2.7e-05	8.79e-05	0.000504	validation
38	0.811262	00:41:21.400000	8	451	192	0.103229	2.7e-05	8.79e-05	0.000504	validation
38	0.737506	00:41:21.400000	8	451	192	0.147738	2.7e-05	8.79e-05	0.000504	validation
39	0.916264	00:42:02.600000	4	266	131	0.15514	2.64e-06	0.00016465	5.34e-05	validation
39	0.816978	00:42:02.600000	4	266	131	0.134332	2.64e-06	0.00016465	5.34e-05	validation
39	0.768138	00:42:02.600000	4	266	131	0.131162	2.64e-06	0.00016465	5.34e-05	validation
39	0.801165	00:42:02.600000	4	266	131	0.163661	2.64e-06	0.00016465	5.34e-05	validation
39	0.714638	00:42:02.600000	4	266	131	0.152269	2.64e-06	0.00016465	5.34e-05	validation
test_4	0.70165	00:43:41.700000	7	227	69	0.1748	4.08e-05	0.00068309	0.00051433	test_bestparams_1
test_4	0.720806	00:43:49.500000	10	360	113	0.192276	5.8e-06	0.00027219	0.00031828	test_bestparams_2
test_4	0.678963	00:43:58.900000	7	141	246	0.187629	1.22e-06	0.00081068	0.00017413	test_bestparams_3

## Sheet: Table S5
number	loss_value	datetime_start	params_latent	params_n2	params_n3	umap_silhouette	lambda_value1	lambda_value2	learning_rate	loss_type
0	1.00499	00:11:59	7	455	115	-0.0022035	0.00037491	0.00056355	0.00047227	validation
0	0.923414	00:11:59	7	455	115	0.0127207	0.00037491	0.00056355	0.00047227	validation
0	1.0799	00:11:59	7	455	115	0.0325874	0.00037491	0.00056355	0.00047227	validation
0	0.981983	00:11:59	7	455	115	0.10072	0.00037491	0.00056355	0.00047227	validation
0	0.99929	00:11:59	7	455	115	0.0758875	0.00037491	0.00056355	0.00047227	validation
1	0.832491	00:12:36	7	269	64	0.139006	0.00016639	0.00013476	0.00020239	validation
1	0.799935	00:12:36	7	269	64	0.125378	0.00016639	0.00013476	0.00020239	validation
1	0.806309	00:12:36	7	269	64	0.123237	0.00016639	0.00013476	0.00020239	validation
1	0.686618	00:12:36	7	269	64	0.119415	0.00016639	0.00013476	0.00020239	validation
1	0.775319	00:12:36	7	269	64	0.0998853	0.00016639	0.00013476	0.00020239	validation
2	1.00346	00:13:58.500000	6	383	115	0.0403033	0.00091786	0.00038456	0.00022379	validation
2	0.921963	00:13:58.500000	6	383	115	0.0426523	0.00091786	0.00038456	0.00022379	validation
2	1.07863	00:13:58.500000	6	383	115	0.0235115	0.00091786	0.00038456	0.00022379	validation
2	0.981092	00:13:58.500000	6	383	115	0.0167368	0.00091786	0.00038456	0.00022379	validation
2	0.998042	00:13:58.500000	6	383	115	0.0507557	0.00091786	0.00038456	0.00022379	validation
3	0.993514	00:14:44.200000	7	286	107	0.0868276	0.00090872	0.00071202	0.00017107	validation
3	0.911732	00:14:44.200000	7	286	107	0.00568558	0.00090872	0.00071202	0.00017107	validation
3	1.06851	00:14:44.200000	7	286	107	0.00652387	0.00090872	0.00071202	0.00017107	validation
3	0.970892	00:14:44.200000	7	286	107	0.0013965	0.00090872	0.00071202	0.00017107	validation
3	0.988141	00:14:44.200000	7	286	107	0.103028	0.00090872	0.00071202	0.00017107	validation
4	0.815615	00:15:35.800000	4	216	61	0.156138	9.13e-05	0.00020895	0.00048757	validation
4	0.791466	00:15:35.800000	4	216	61	0.100328	9.13e-05	0.00020895	0.00048757	validation
4	0.791955	00:15:35.800000	4	216	61	0.117981	9.13e-05	0.00020895	0.00048757	validation
4	0.685649	00:15:35.800000	4	216	61	0.0927808	9.13e-05	0.00020895	0.00048757	validation
4	0.74371	00:15:35.800000	4	216	61	0.148556	9.13e-05	0.00020895	0.00048757	validation
5	0.777314	00:16:20	7	238	60	0.163926	2.02e-05	0.00021804	0.00013722	validation
5	0.75737	00:16:20	7	238	60	0.159694	2.02e-05	0.00021804	0.00013722	validation
5	0.732724	00:16:20	7	238	60	0.15413	2.02e-05	0.00021804	0.00013722	validation
5	0.65776	00:16:20	7	238	60	0.170023	2.02e-05	0.00021804	0.00013722	validation
5	0.746117	00:16:20	7	238	60	0.169332	2.02e-05	0.00021804	0.00013722	validation
6	0.838048	00:17:27.300000	7	428	119	0.129243	0.00014482	0.00021037	0.00060291	validation
6	0.805383	00:17:27.300000	7	428	119	0.125436	0.00014482	0.00021037	0.00060291	validation
6	0.802576	00:17:27.300000	7	428	119	0.115096	0.00014482	0.00021037	0.00060291	validation
6	0.69955	00:17:27.300000	7	428	119	0.0973038	0.00014482	0.00021037	0.00060291	validation
6	0.782347	00:17:27.300000	7	428	119	0.123497	0.00014482	0.00021037	0.00060291	validation
7	0.778274	00:18:19.900000	6	375	78	0.151408	4.44e-05	0.00059609	0.00049758	validation
7	0.755682	00:18:19.900000	6	375	78	0.144695	4.44e-05	0.00059609	0.00049758	validation
7	0.733724	00:18:19.900000	6	375	78	0.171607	4.44e-05	0.00059609	0.00049758	validation
7	0.651946	00:18:19.900000	6	375	78	0.149019	4.44e-05	0.00059609	0.00049758	validation
7	0.754859	00:18:19.900000	6	375	78	0.157843	4.44e-05	0.00059609	0.00049758	validation
8	0.831465	00:19:13	6	435	50	0.0995873	9.09e-05	0.0006522	0.00051428	validation
8	0.798699	00:19:13	6	435	50	0.131594	9.09e-05	0.0006522	0.00051428	validation
8	0.798765	00:19:13	6	435	50	0.127456	9.09e-05	0.0006522	0.00051428	validation
8	0.687391	00:19:13	6	435	50	0.141827	9.09e-05	0.0006522	0.00051428	validation
8	0.774757	00:19:13	6	435	50	0.130062	9.09e-05	0.0006522	0.00051428	validation
9	1.0241	00:20:11.200000	5	508	105	0.0414345	0.0009421	0.00013794	0.0003081	validation
9	0.942576	00:20:11.200000	5	508	105	0.0631016	0.0009421	0.00013794	0.0003081	validation
9	1.0994	00:20:11.200000	5	508	105	0.020449	0.0009421	0.00013794	0.0003081	validation
9	1.00164	00:20:11.200000	5	508	105	0.0122188	0.0009421	0.00013794	0.0003081	validation
9	1.01867	00:20:11.200000	5	508	105	0.0330405	0.0009421	0.00013794	0.0003081	validation
10	0.875997	00:20:55.400000	4	271	63	0.154712	0.00039526	0.00032981	0.00011627	validation
10	0.903398	00:20:55.400000	4	271	63	0.0161317	0.00039526	0.00032981	0.00011627	validation
10	0.852715	00:20:55.400000	4	271	63	0.135066	0.00039526	0.00032981	0.00011627	validation
10	0.962067	00:20:55.400000	4	271	63	0.00885099	0.00039526	0.00032981	0.00011627	validation
10	0.979553	00:20:55.400000	4	271	63	0.00389183	0.00039526	0.00032981	0.00011627	validation
11	0.789611	00:22:29.800000	6	321	79	0.161127	9.51e-05	0.00016271	0.00049022	validation
11	0.758689	00:22:29.800000	6	321	79	0.14672	9.51e-05	0.00016271	0.00049022	validation
11	0.777048	00:22:29.800000	6	321	79	0.153584	9.51e-05	0.00016271	0.00049022	validation
11	0.678666	00:22:29.800000	6	321	79	0.113383	9.51e-05	0.00016271	0.00049022	validation
11	0.767413	00:22:29.800000	6	321	79	0.146069	9.51e-05	0.00016271	0.00049022	validation
12	0.768742	00:23:31.600000	4	501	119	0.155311	4.49e-05	0.00014811	0.00049552	validation
12	0.768619	00:23:31.600000	4	501	119	0.13345	4.49e-05	0.00014811	0.00049552	validation
12	0.719747	00:23:31.600000	4	501	119	0.135982	4.49e-05	0.00014811	0.00049552	validation
12	0.658251	00:23:31.600000	4	501	119	0.167166	4.49e-05	0.00014811	0.00049552	validation
12	0.737305	00:23:31.600000	4	501	119	0.123747	4.49e-05	0.00014811	0.00049552	validation
13	0.83305	00:24:31	5	232	103	0.0955869	0.00013608	0.00042401	0.00042204	validation
13	0.79884	00:24:31	5	232	103	0.105744	0.00013608	0.00042401	0.00042204	validation
13	0.797117	00:24:31	5	232	103	0.098115	0.00013608	0.00042401	0.00042204	validation
13	0.689856	00:24:31	5	232	103	0.154571	0.00013608	0.00042401	0.00042204	validation
13	0.777111	00:24:31	5	232	103	0.118286	0.00013608	0.00042401	0.00042204	validation
14	0.810372	00:25:31.700000	7	394	88	0.14853	1.08e-05	0.00046297	0.00018303	validation
14	0.790042	00:25:31.700000	7	394	88	0.147775	1.08e-05	0.00046297	0.00018303	validation
14	0.746515	00:25:31.700000	7	394	88	0.152523	1.08e-05	0.00046297	0.00018303	validation
14	0.675409	00:25:31.700000	7	394	88	0.165683	1.08e-05	0.00046297	0.00018303	validation
14	0.765852	00:25:31.700000	7	394	88	0.139781	1.08e-05	0.00046297	0.00018303	validation
15	1.01223	00:26:40.700000	4	383	86	0.0298093	0.00089227	0.00035112	0.00031718	validation
15	0.930898	00:26:40.700000	4	383	86	-0.0023185	0.00089227	0.00035112	0.00031718	validation
15	1.08735	00:26:40.700000	4	383	86	0.0220903	0.00089227	0.00035112	0.00031718	validation
15	0.989457	00:26:40.700000	4	383	86	0.0215126	0.00089227	0.00035112	0.00031718	validation
15	1.00676	00:26:40.700000	4	383	86	0.0629849	0.00089227	0.00035112	0.00031718	validation
16	0.786493	00:27:22.100000	5	301	46	0.159315	1.08e-05	0.00050764	0.00043404	validation
16	0.75822	00:27:22.100000	5	301	46	0.164172	1.08e-05	0.00050764	0.00043404	validation
16	0.730754	00:27:22.100000	5	301	46	0.140349	1.08e-05	0.00050764	0.00043404	validation
16	0.652253	00:27:22.100000	5	301	46	0.141088	1.08e-05	0.00050764	0.00043404	validation
16	0.744021	00:27:22.100000	5	301	46	0.148202	1.08e-05	0.00050764	0.00043404	validation
17	0.868977	00:27:59.300000	6	199	71	0.144348	0.00026699	0.00034086	0.00025806	validation
17	0.843556	00:27:59.300000	6	199	71	0.121964	0.00026699	0.00034086	0.00025806	validation
17	1.06056	00:27:59.300000	6	199	71	0.00467434	0.00026699	0.00034086	0.00025806	validation
17	0.962826	00:27:59.300000	6	199	71	0.0295386	0.00026699	0.00034086	0.00025806	validation
17	0.801017	00:27:59.300000	6	199	71	0.15399	0.00026699	0.00034086	0.00025806	validation
18	1.00285	00:28:56.300000	4	449	86	0.02498	0.00048539	0.00026197	0.0003479	validation
18	0.921878	00:28:56.300000	4	449	86	0.00288897	0.00048539	0.00026197	0.0003479	validation
18	1.07819	00:28:56.300000	4	449	86	0.0314171	0.00048539	0.00026197	0.0003479	validation
18	0.980116	00:28:56.300000	4	449	86	0.0508584	0.00048539	0.00026197	0.0003479	validation
18	0.997478	00:28:56.300000	4	449	86	0.0118064	0.00048539	0.00026197	0.0003479	validation
19	0.996393	00:29:41.300000	7	436	82	0.0303892	0.00037534	0.00059977	0.00032698	validation
19	0.914811	00:29:41.300000	7	436	82	0.0765184	0.00037534	0.00059977	0.00032698	validation
19	1.07114	00:29:41.300000	7	436	82	0.0841263	0.00037534	0.00059977	0.00032698	validation
19	0.973349	00:29:41.300000	7	436	82	0.0235625	0.00037534	0.00059977	0.00032698	validation
19	0.990509	00:29:41.300000	7	436	82	0.080444	0.00037534	0.00059977	0.00032698	validation
20	0.992519	00:30:26.800000	5	271	86	-0.0133396	0.00065564	0.00067864	0.00022541	validation
20	0.910724	00:30:26.800000	5	271	86	0.0167025	0.00065564	0.00067864	0.00022541	validation
20	1.06737	00:30:26.800000	5	271	86	0.0039124	0.00065564	0.00067864	0.00022541	validation
20	0.969571	00:30:26.800000	5	271	86	0.0390742	0.00065564	0.00067864	0.00022541	validation
20	0.98686	00:30:26.800000	5	271	86	-0.0093406	0.00065564	0.00067864	0.00022541	validation
21	0.775773	00:31:13.700000	6	360	91	0.155823	5.07e-05	0.00029002	0.00013684	validation
21	0.748169	00:31:13.700000	6	360	91	0.143529	5.07e-05	0.00029002	0.00013684	validation
21	0.726743	00:31:13.700000	6	360	91	0.151928	5.07e-05	0.00029002	0.00013684	validation
21	0.637496	00:31:13.700000	6	360	91	0.166295	5.07e-05	0.00029002	0.00013684	validation
21	0.73533	00:31:13.700000	6	360	91	0.172005	5.07e-05	0.00029002	0.00013684	validation
22	0.830844	00:33:16.900000	4	362	60	0.129684	0.00012225	0.00017708	0.00038467	validation
22	0.795789	00:33:16.900000	4	362	60	0.146989	0.00012225	0.00017708	0.00038467	validation
22	0.798232	00:33:16.900000	4	362	60	0.109692	0.00012225	0.00017708	0.00038467	validation
22	0.683413	00:33:16.900000	4	362	60	0.0996217	0.00012225	0.00017708	0.00038467	validation
22	0.769443	00:33:16.900000	4	362	60	0.102798	0.00012225	0.00017708	0.00038467	validation
23	1.00389	00:34:18.400000	4	304	75	0.042468	0.00043583	0.00035044	0.0005829	validation
23	0.922738	00:34:18.400000	4	304	75	0.0312348	0.00043583	0.00035044	0.0005829	validation
23	1.07884	00:34:18.400000	4	304	75	0.00133683	0.00043583	0.00035044	0.0005829	validation
23	0.980711	00:34:18.400000	4	304	75	0.0566603	0.00043583	0.00035044	0.0005829	validation
23	0.998133	00:34:18.400000	4	304	75	0.00361929	0.00043583	0.00035044	0.0005829	validation
24	0.831454	00:34:48.900000	4	438	96	0.138698	2.04e-05	0.00020407	0.00015412	validation
24	0.822728	00:34:48.900000	4	438	96	0.164044	2.04e-05	0.00020407	0.00015412	validation
24	0.780468	00:34:48.900000	4	438	96	0.13348	2.04e-05	0.00020407	0.00015412	validation
24	0.691489	00:34:48.900000	4	438	96	0.170075	2.04e-05	0.00020407	0.00015412	validation
24	0.814815	00:34:48.900000	4	438	96	0.155274	2.04e-05	0.00020407	0.00015412	validation
25	1.02729	00:36:14.100000	6	391	81	0.0886768	0.00061454	0.00015103	0.00064931	validation
25	0.946132	00:36:14.100000	6	391	81	0.0403083	0.00061454	0.00015103	0.00064931	validation
25	1.10238	00:36:14.100000	6	391	81	0.021809	0.00061454	0.00015103	0.00064931	validation
25	1.00429	00:36:14.100000	6	391	81	0.095899	0.00061454	0.00015103	0.00064931	validation
25	1.02148	00:36:14.100000	6	391	81	0.130037	0.00061454	0.00015103	0.00064931	validation
26	0.816764	00:36:47.500000	4	262	125	0.175717	5.44e-05	0.00046239	0.00016221	validation
26	0.776046	00:36:47.500000	4	262	125	0.165084	5.44e-05	0.00046239	0.00016221	validation
26	0.789775	00:36:47.500000	4	262	125	0.123733	5.44e-05	0.00046239	0.00016221	validation
26	0.667882	00:36:47.500000	4	262	125	0.1606	5.44e-05	0.00046239	0.00016221	validation
26	0.744778	00:36:47.500000	4	262	125	0.172921	5.44e-05	0.00046239	0.00016221	validation
27	0.987145	00:38:26	5	224	44	-0.0008185	0.00048285	0.00011459	0.00017126	validation
27	0.905518	00:38:26	5	224	44	0.0166723	0.00048285	0.00011459	0.00017126	validation
27	1.06179	00:38:26	5	224	44	0.0559064	0.00048285	0.00011459	0.00017126	validation
27	0.963833	00:38:26	5	224	44	0.00473367	0.00048285	0.00011459	0.00017126	validation
27	0.981464	00:38:26	5	224	44	0.011985	0.00048285	0.00011459	0.00017126	validation
28	0.840694	00:39:24.500000	7	286	60	0.143403	0.00020005	0.00019742	0.00073312	validation
28	0.810548	00:39:24.500000	7	286	60	0.126859	0.00020005	0.00019742	0.00073312	validation
28	0.812257	00:39:24.500000	7	286	60	0.101329	0.00020005	0.00019742	0.00073312	validation
28	0.696535	00:39:24.500000	7	286	60	0.144388	0.00020005	0.00019742	0.00073312	validation
28	0.784145	00:39:24.500000	7	286	60	0.132746	0.00020005	0.00019742	0.00073312	validation
29	0.832916	00:40:16.600000	6	460	95	0.116226	0.00010377	0.00078922	0.00025056	validation
29	0.800831	00:40:16.600000	6	460	95	0.124634	0.00010377	0.00078922	0.00025056	validation
29	0.802115	00:40:16.600000	6	460	95	0.113978	0.00010377	0.00078922	0.00025056	validation
29	0.688875	00:40:16.600000	6	460	95	0.12214	0.00010377	0.00078922	0.00025056	validation
29	0.778539	00:40:16.600000	6	460	95	0.11527	0.00010377	0.00078922	0.00025056	validation
30	0.811247	00:41:46.400000	6	195	76	0.150395	0.00011669	0.00015696	0.00022661	validation
30	0.793417	00:41:46.400000	6	195	76	0.11029	0.00011669	0.00015696	0.00022661	validation
30	0.79915	00:41:46.400000	6	195	76	0.132674	0.00011669	0.00015696	0.00022661	validation
30	0.680267	00:41:46.400000	6	195	76	0.127984	0.00011669	0.00015696	0.00022661	validation
30	0.771633	00:41:46.400000	6	195	76	0.0878432	0.00011669	0.00015696	0.00022661	validation
31	0.772949	00:42:58.400000	6	335	51	0.160982	2.88e-05	0.00055667	0.000198	validation
31	0.765503	00:42:58.400000	6	335	51	0.141973	2.88e-05	0.00055667	0.000198	validation
31	0.721742	00:42:58.400000	6	335	51	0.153613	2.88e-05	0.00055667	0.000198	validation
31	0.630987	00:42:58.400000	6	335	51	0.152	2.88e-05	0.00055667	0.000198	validation
31	0.736987	00:42:58.400000	6	335	51	0.165719	2.88e-05	0.00055667	0.000198	validation
32	1.01572	00:44:12.200000	7	438	96	0.0336661	0.00031217	0.00093676	0.00084111	validation
32	0.934503	00:44:12.200000	7	438	96	0.0470206	0.00031217	0.00093676	0.00084111	validation
32	1.09091	00:44:12.200000	7	438	96	0.0247738	0.00031217	0.00093676	0.00084111	validation
32	0.992334	00:44:12.200000	7	438	96	0.044467	0.00031217	0.00093676	0.00084111	validation
32	1.00995	00:44:12.200000	7	438	96	0.0374782	0.00031217	0.00093676	0.00084111	validation
33	0.790657	00:44:42.100000	7	275	89	0.15493	4.62e-05	0.00053258	0.00012051	validation
33	0.764666	00:44:42.100000	7	275	89	0.158882	4.62e-05	0.00053258	0.00012051	validation
33	0.734425	00:44:42.100000	7	275	89	0.174441	4.62e-05	0.00053258	0.00012051	validation
33	0.627487	00:44:42.100000	7	275	89	0.175271	4.62e-05	0.00053258	0.00012051	validation
33	0.729134	00:44:42.100000	7	275	89	0.163216	4.62e-05	0.00053258	0.00012051	validation
34	0.993807	00:46:34.500000	7	255	38	-0.0081562	0.00082907	0.00024645	0.00021237	validation
34	0.912576	00:46:34.500000	7	255	38	0.00388865	0.00082907	0.00024645	0.00021237	validation
34	1.06864	00:46:34.500000	7	255	38	0.00252447	0.00082907	0.00024645	0.00021237	validation
34	0.970652	00:46:34.500000	7	255	38	0.0633823	0.00082907	0.00024645	0.00021237	validation
34	0.987954	00:46:34.500000	7	255	38	0.00222147	0.00082907	0.00024645	0.00021237	validation
35	0.842314	00:47:30.400000	5	237	104	0.130137	0.00020063	0.0004439	0.00041465	validation
35	0.811816	00:47:30.400000	5	237	104	0.115357	0.00020063	0.0004439	0.00041465	validation
35	0.83805	00:47:30.400000	5	237	104	0.120093	0.00020063	0.0004439	0.00041465	validation
35	0.69687	00:47:30.400000	5	237	104	0.126264	0.00020063	0.0004439	0.00041465	validation
35	0.790415	00:47:30.400000	5	237	104	0.130887	0.00020063	0.0004439	0.00041465	validation
36	0.830565	00:48:27.700000	5	493	36	0.123807	7.65e-05	0.0008214	0.00022034	validation
36	0.794856	00:48:27.700000	5	493	36	0.179443	7.65e-05	0.0008214	0.00022034	validation
36	0.797712	00:48:27.700000	5	493	36	0.114347	7.65e-05	0.0008214	0.00022034	validation
36	0.68101	00:48:27.700000	5	493	36	0.147989	7.65e-05	0.0008214	0.00022034	validation
36	0.776595	00:48:27.700000	5	493	36	0.129451	7.65e-05	0.0008214	0.00022034	validation
37	0.784052	00:49:56.400000	7	434	88	0.156311	1.33e-05	0.0007298	0.00010595	validation
37	0.774157	00:49:56.400000	7	434	88	0.159309	1.33e-05	0.0007298	0.00010595	validation
37	0.734377	00:49:56.400000	7	434	88	0.157085	1.33e-05	0.0007298	0.00010595	validation
37	0.662693	00:49:56.400000	7	434	88	0.170634	1.33e-05	0.0007298	0.00010595	validation
37	0.752096	00:49:56.400000	7	434	88	0.166925	1.33e-05	0.0007298	0.00010595	validation
38	0.863167	00:51:47.500000	7	509	127	0.159582	1.04e-05	0.00025709	0.0002219	validation
38	0.817624	00:51:47.500000	7	509	127	0.172788	1.04e-05	0.00025709	0.0002219	validation
38	0.797331	00:51:47.500000	7	509	127	0.155496	1.04e-05	0.00025709	0.0002219	validation
38	0.732047	00:51:47.500000	7	509	127	0.174094	1.04e-05	0.00025709	0.0002219	validation
38	0.812839	00:51:47.500000	7	509	127	0.152643	1.04e-05	0.00025709	0.0002219	validation
39	0.781041	00:52:37	6	215	115	0.156778	2.22e-05	0.00036444	0.00010757	validation
39	0.754969	00:52:37	6	215	115	0.168519	2.22e-05	0.00036444	0.00010757	validation
39	0.735693	00:52:37	6	215	115	0.161258	2.22e-05	0.00036444	0.00010757	validation
39	0.652491	00:52:37	6	215	115	0.171761	2.22e-05	0.00036444	0.00010757	validation
39	0.757675	00:52:37	6	215	115	0.16465	2.22e-05	0.00036444	0.00010757	validation
test_0	0.847166	00:54:34	6	360	91	0.184488	5.07e-05	0.00029002	0.00013684	test_bestparams_1
test_0	0.846702	00:54:58.600000	4	262	125	0.173601	5.44e-05	0.00046239	0.00016221	test_bestparams_2
test_0	0.84899	00:55:22.600000	7	275	89	0.180894	4.62e-05	0.00053258	0.00012051	test_bestparams_3
0	1.16527	00:55:22.600000	6	301	127	0.0702942	0.00045172	0.00095316	0.00066088	validation
0	0.967938	00:55:22.600000	6	301	127	0.044039	0.00045172	0.00095316	0.00066088	validation
0	1.08332	00:55:22.600000	6	301	127	0.0711494	0.00045172	0.00095316	0.00066088	validation
0	0.985661	00:55:22.600000	6	301	127	0.0233543	0.00045172	0.00095316	0.00066088	validation
0	1.00342	00:55:22.600000	6	301	127	0.0102079	0.00045172	0.00095316	0.00066088	validation
1	0.971938	00:55:51.600000	7	328	121	0.188706	0.00027892	0.00054207	0.00013777	validation
1	0.860742	00:55:51.600000	7	328	121	0.172459	0.00027892	0.00054207	0.00013777	validation
1	1.05973	00:55:51.600000	7	328	121	0.0240268	0.00027892	0.00054207	0.00013777	validation
1	0.819203	00:55:51.600000	7	328	121	0.165572	0.00027892	0.00054207	0.00013777	validation
1	0.807054	00:55:51.600000	7	328	121	0.183372	0.00027892	0.00054207	0.00013777	validation
2	0.923356	00:57:49.400000	4	323	95	0.135994	0.00010767	0.00078299	0.00049612	validation
2	0.843714	00:57:49.400000	4	323	95	0.149762	0.00010767	0.00078299	0.00049612	validation
2	0.798629	00:57:49.400000	4	323	95	0.147128	0.00010767	0.00078299	0.00049612	validation
2	0.685347	00:57:49.400000	4	323	95	0.148964	0.00010767	0.00078299	0.00049612	validation
2	0.777498	00:57:49.400000	4	323	95	0.106874	0.00010767	0.00078299	0.00049612	validation
3	1.14334	00:58:48	7	264	74	0.00640608	0.00043688	0.00039359	0.00015867	validation
3	0.945731	00:58:48	7	264	74	0.0430793	0.00043688	0.00039359	0.00015867	validation
3	1.06142	00:58:48	7	264	74	0.0123455	0.00043688	0.00039359	0.00015867	validation
3	0.963619	00:58:48	7	264	74	0.0228298	0.00043688	0.00039359	0.00015867	validation
3	0.981556	00:58:48	7	264	74	0.0280753	0.00043688	0.00039359	0.00015867	validation
4	0.939053	00:59:45.500000	5	380	89	0.136954	0.00021532	0.0005222	0.0002282	validation
4	0.855002	00:59:45.500000	5	380	89	0.161677	0.00021532	0.0005222	0.0002282	validation
4	0.844803	00:59:45.500000	5	380	89	0.169007	0.00021532	0.0005222	0.0002282	validation
4	0.696565	00:59:45.500000	5	380	89	0.116195	0.00021532	0.0005222	0.0002282	validation
4	0.79652	00:59:45.500000	5	380	89	0.124153	0.00021532	0.0005222	0.0002282	validation
5	0.857216	00:01:17	7	201	106	0.19376	1.55e-05	0.0005217	0.00058665	validation
5	0.791729	00:01:17	7	201	106	0.165893	1.55e-05	0.0005217	0.00058665	validation
5	0.71431	00:01:17	7	201	106	0.179817	1.55e-05	0.0005217	0.00058665	validation
5	0.644008	00:01:17	7	201	106	0.188669	1.55e-05	0.0005217	0.00058665	validation
5	0.723929	00:01:17	7	201	106	0.190795	1.55e-05	0.0005217	0.00058665	validation
6	0.845118	00:01:49.600000	5	199	34	0.197793	3.22e-05	0.00047066	0.00035764	validation
6	0.806974	00:01:49.600000	5	199	34	0.18067	3.22e-05	0.00047066	0.00035764	validation
6	0.730695	00:01:49.600000	5	199	34	0.198888	3.22e-05	0.00047066	0.00035764	validation
6	0.632382	00:01:49.600000	5	199	34	0.181633	3.22e-05	0.00047066	0.00035764	validation
6	0.711529	00:01:49.600000	5	199	34	0.16264	3.22e-05	0.00047066	0.00035764	validation
7	1.14459	00:02:36.300000	6	287	56	0.072311	0.0005128	0.0009957	0.00015247	validation
7	0.947052	00:02:36.300000	6	287	56	-0.0111486	0.0005128	0.0009957	0.00015247	validation
7	1.06254	00:02:36.300000	6	287	56	0.0512261	0.0005128	0.0009957	0.00015247	validation
7	0.964569	00:02:36.300000	6	287	56	-0.0039163	0.0005128	0.0009957	0.00015247	validation
7	0.982716	00:02:36.300000	6	287	56	0.00533798	0.0005128	0.0009957	0.00015247	validation
8	1.14791	00:03:44.500000	4	279	87	-0.0007111	0.00096185	0.0001016	0.00013523	validation
8	0.950435	00:03:44.500000	4	279	87	0.00899991	0.00096185	0.0001016	0.00013523	validation
8	1.06601	00:03:44.500000	4	279	87	-0.0051979	0.00096185	0.0001016	0.00013523	validation
8	0.968406	00:03:44.500000	4	279	87	0.00932232	0.00096185	0.0001016	0.00013523	validation
8	0.986178	00:03:44.500000	4	279	87	0.030204	0.00096185	0.0001016	0.00013523	validation
9	0.93063	00:04:45.100000	6	338	74	0.146244	0.00026598	0.00024671	0.00018656	validation
9	0.868623	00:04:45.100000	6	338	74	0.144075	0.00026598	0.00024671	0.00018656	validation
9	145.466	00:04:45.100000	6	338	74	0.14434	0.00026598	0.00024671	0.00018656	validation
9	0.704961	00:04:45.100000	6	338	74	0.153651	0.00026598	0.00024671	0.00018656	validation
9	0.792804	00:04:45.100000	6	338	74	0.139967	0.00026598	0.00024671	0.00018656	validation
10	0.942956	00:06:04.400000	4	425	60	0.152122	0.00017734	0.00064088	0.00077112	validation
10	0.859054	00:06:04.400000	4	425	60	0.158852	0.00017734	0.00064088	0.00077112	validation
10	0.814758	00:06:04.400000	4	425	60	0.175521	0.00017734	0.00064088	0.00077112	validation
10	0.702073	00:06:04.400000	4	425	60	0.163629	0.00017734	0.00064088	0.00077112	validation
10	0.795751	00:06:04.400000	4	425	60	0.130151	0.00017734	0.00064088	0.00077112	validation
11	0.880704	00:07:08.200000	6	466	96	0.19711	1.59e-05	0.00095995	0.00055364	validation
11	0.798067	00:07:08.200000	6	466	96	0.191781	1.59e-05	0.00095995	0.00055364	validation
11	0.741788	00:07:08.200000	6	466	96	0.194484	1.59e-05	0.00095995	0.00055364	validation
11	0.653421	00:07:08.200000	6	466	96	0.184375	1.59e-05	0.00095995	0.00055364	validation
11	0.741763	00:07:08.200000	6	466	96	0.189383	1.59e-05	0.00095995	0.00055364	validation
12	0.927115	00:07:59.900000	6	200	68	0.124076	0.00019031	0.00020872	0.00048981	validation
12	0.843686	00:07:59.900000	6	200	68	0.122796	0.00019031	0.00020872	0.00048981	validation
12	0.798699	00:07:59.900000	6	200	68	0.167699	0.00019031	0.00020872	0.00048981	validation
12	0.692306	00:07:59.900000	6	200	68	0.1422	0.00019031	0.00020872	0.00048981	validation
12	0.782103	00:07:59.900000	6	200	68	0.151211	0.00019031	0.00020872	0.00048981	validation
13	1.15422	00:08:51.800000	6	484	107	0.0768326	0.00032124	0.00034809	0.00036114	validation
13	0.956759	00:08:51.800000	6	484	107	0.00826511	0.00032124	0.00034809	0.00036114	validation
13	1.0724	00:08:51.800000	6	484	107	0.00242438	0.00032124	0.00034809	0.00036114	validation
13	0.974634	00:08:51.800000	6	484	107	0.0484976	0.00032124	0.00034809	0.00036114	validation
13	0.992324	00:08:51.800000	6	484	107	0.00838178	0.00032124	0.00034809	0.00036114	validation
14	0.879852	00:09:38.500000	6	335	57	0.186775	1.38e-05	0.00050394	0.00016437	validation
14	0.82251	00:09:38.500000	6	335	57	0.19634	1.38e-05	0.00050394	0.00016437	validation
14	0.749031	00:09:38.500000	6	335	57	0.212774	1.38e-05	0.00050394	0.00016437	validation
14	0.677947	00:09:38.500000	6	335	57	0.206732	1.38e-05	0.00050394	0.00016437	validation
14	0.741953	00:09:38.500000	6	335	57	0.214579	1.38e-05	0.00050394	0.00016437	validation
15	0.857734	00:10:45.500000	7	270	32	0.175266	6.51e-05	0.00023458	0.0002348	validation
15	0.792268	00:10:45.500000	7	270	32	0.157741	6.51e-05	0.00023458	0.0002348	validation
15	0.731348	00:10:45.500000	7	270	32	0.200937	6.51e-05	0.00023458	0.0002348	validation
15	0.621513	00:10:45.500000	7	270	32	0.177701	6.51e-05	0.00023458	0.0002348	validation
15	0.700231	00:10:45.500000	7	270	32	0.181345	6.51e-05	0.00023458	0.0002348	validation
16	0.902432	00:11:54.500000	4	460	41	0.221182	1.32e-05	0.00010165	0.00086471	validation
16	0.838258	00:11:54.500000	4	460	41	0.179834	1.32e-05	0.00010165	0.00086471	validation
16	0.754366	00:11:54.500000	4	460	41	0.163355	1.32e-05	0.00010165	0.00086471	validation
16	0.680898	00:11:54.500000	4	460	41	0.170193	1.32e-05	0.00010165	0.00086471	validation
16	0.761804	00:11:54.500000	4	460	41	0.161277	1.32e-05	0.00010165	0.00086471	validation
17	1.14226	00:12:26.700000	4	259	125	0.0524626	0.00028668	0.00030586	0.00020664	validation
17	0.945089	00:12:26.700000	4	259	125	0.0350278	0.00028668	0.00030586	0.00020664	validation
17	0.842214	00:12:26.700000	4	259	125	0.125195	0.00028668	0.00030586	0.00020664	validation
17	0.963025	00:12:26.700000	4	259	125	0.0285764	0.00028668	0.00030586	0.00020664	validation
17	0.98071	00:12:26.700000	4	259	125	-0.001549	0.00028668	0.00030586	0.00020664	validation
18	0.981834	00:13:22.100000	5	390	105	0.172832	0.00037501	0.00037544	0.00012161	validation
18	0.891961	00:13:22.100000	5	390	105	0.155638	0.00037501	0.00037544	0.00012161	validation
18	1.06107	00:13:22.100000	5	390	105	0.0975962	0.00037501	0.00037544	0.00012161	validation
18	0.963313	00:13:22.100000	5	390	105	0.137186	0.00037501	0.00037544	0.00012161	validation
18	0.981395	00:13:22.100000	5	390	105	0.00033438	0.00037501	0.00037544	0.00012161	validation
19	1.15438	00:15:00.900000	7	404	105	0.14172	0.00020895	0.0009539	0.00062753	validation
19	0.898702	00:15:00.900000	7	404	105	0.144454	0.00020895	0.0009539	0.00062753	validation
19	0.822807	00:15:00.900000	7	404	105	0.1519	0.00020895	0.0009539	0.00062753	validation
19	0.974089	00:15:00.900000	7	404	105	0.00969942	0.00020895	0.0009539	0.00062753	validation
19	0.810186	00:15:00.900000	7	404	105	0.16107	0.00020895	0.0009539	0.00062753	validation
20	0.87629	00:15:54.600000	7	452	102	0.192652	7.9e-05	0.00022312	0.00037227	validation
20	0.825341	00:15:54.600000	7	452	102	0.19709	7.9e-05	0.00022312	0.00037227	validation
20	0.793854	00:15:54.600000	7	452	102	0.15215	7.9e-05	0.00022312	0.00037227	validation
20	0.654011	00:15:54.600000	7	452	102	0.189487	7.9e-05	0.00022312	0.00037227	validation
20	0.732734	00:15:54.600000	7	452	102	0.205524	7.9e-05	0.00022312	0.00037227	validation
21	0.881053	00:17:05.900000	7	350	128	0.185845	1.22e-05	0.00024164	0.00086788	validation
21	0.827886	00:17:05.900000	7	350	128	0.169004	1.22e-05	0.00024164	0.00086788	validation
21	0.753197	00:17:05.900000	7	350	128	0.17059	1.22e-05	0.00024164	0.00086788	validation
21	0.674688	00:17:05.900000	7	350	128	0.166707	1.22e-05	0.00024164	0.00086788	validation
21	0.753034	00:17:05.900000	7	350	128	0.204645	1.22e-05	0.00024164	0.00086788	validation
22	0.84732	00:17:34.100000	7	458	64	0.194028	5.34e-05	0.00020032	0.00062502	validation
22	0.783236	00:17:34.100000	7	458	64	0.168496	5.34e-05	0.00020032	0.00062502	validation
22	0.71954	00:17:34.100000	7	458	64	0.207017	5.34e-05	0.00020032	0.00062502	validation
22	0.651732	00:17:34.100000	7	458	64	0.170572	5.34e-05	0.00020032	0.00062502	validation
22	0.710756	00:17:34.100000	7	458	64	0.162549	5.34e-05	0.00020032	0.00062502	validation
23	1.14388	00:18:29.200000	7	269	103	0.00914143	0.00055903	0.00040054	0.00014352	validation
23	0.946335	00:18:29.200000	7	269	103	0.00797421	0.00055903	0.00040054	0.00014352	validation
23	1.0621	00:18:29.200000	7	269	103	-0.0014115	0.00055903	0.00040054	0.00014352	validation
23	0.964516	00:18:29.200000	7	269	103	0.0139272	0.00055903	0.00040054	0.00014352	validation
23	0.98224	00:18:29.200000	7	269	103	0.0993826	0.00055903	0.00040054	0.00014352	validation
24	1.14984	00:19:26.100000	4	200	46	0.0416247	0.00028951	0.00051494	0.00064822	validation
24	0.89127	00:19:26.100000	4	200	46	0.156727	0.00028951	0.00051494	0.00064822	validation
24	1.06738	00:19:26.100000	4	200	46	0.0427992	0.00028951	0.00051494	0.00064822	validation
24	0.706987	00:19:26.100000	4	200	46	0.131115	0.00028951	0.00051494	0.00064822	validation
24	0.987535	00:19:26.100000	4	200	46	0.104161	0.00028951	0.00051494	0.00064822	validation
25	1.16847	00:19:56.500000	6	277	86	0.0285532	0.00076079	0.00099622	0.00049704	validation
25	0.97078	00:19:56.500000	6	277	86	0.0797104	0.00076079	0.00099622	0.00049704	validation
25	1.08621	00:19:56.500000	6	277	86	-0.0018919	0.00076079	0.00099622	0.00049704	validation
25	0.988198	00:19:56.500000	6	277	86	0.012949	0.00076079	0.00099622	0.00049704	validation
25	1.00643	00:19:56.500000	6	277	86	0.0111201	0.00076079	0.00099622	0.00049704	validation
26	0.876497	00:20:27.100000	4	347	75	0.190944	8.1e-05	0.00015965	0.00024941	validation
26	0.801207	00:20:27.100000	4	347	75	0.211006	8.1e-05	0.00015965	0.00024941	validation
26	0.736922	00:20:27.100000	4	347	75	0.189268	8.1e-05	0.00015965	0.00024941	validation
26	0.667778	00:20:27.100000	4	347	75	0.190077	8.1e-05	0.00015965	0.00024941	validation
26	0.724769	00:20:27.100000	4	347	75	0.197529	8.1e-05	0.00015965	0.00024941	validation
27	1.17787	00:21:52.100000	6	487	110	0.091183	0.00032152	0.0003594	0.00084364	validation
27	0.908484	00:21:52.100000	6	487	110	0.155252	0.00032152	0.0003594	0.00084364	validation
27	1.09596	00:21:52.100000	6	487	110	0.151788	0.00032152	0.0003594	0.00084364	validation
27	0.997587	00:21:52.100000	6	487	110	0.0543104	0.00032152	0.0003594	0.00084364	validation
27	1.01587	00:21:52.100000	6	487	110	0.0830454	0.00032152	0.0003594	0.00084364	validation
28	0.954666	00:22:34.100000	6	365	51	0.17113	0.00028311	0.00020674	0.00020171	validation
28	0.852026	00:22:34.100000	6	365	51	0.14133	0.00028311	0.00020674	0.00020171	validation
28	0.825069	00:22:34.100000	6	365	51	0.139531	0.00028311	0.00020674	0.00020171	validation
28	0.698435	00:22:34.100000	6	365	51	0.151516	0.00028311	0.00020674	0.00020171	validation
28	0.80048	00:22:34.100000	6	365	51	0.136261	0.00028311	0.00020674	0.00020171	validation
29	1.14733	00:24:27.800000	7	314	87	0.0750021	0.00077839	0.00016044	0.00014024	validation
29	0.949853	00:24:27.800000	7	314	87	0.0641408	0.00077839	0.00016044	0.00014024	validation
29	1.0656	00:24:27.800000	7	314	87	0.0135642	0.00077839	0.00016044	0.00014024	validation
29	0.9678	00:24:27.800000	7	314	87	-0.0012992	0.00077839	0.00016044	0.00014024	validation
29	0.98557	00:24:27.800000	7	314	87	0.00601024	0.00077839	0.00016044	0.00014024	validation
30	0.88997	00:27:57	5	495	98	0.195101	8.91e-05	0.00015487	0.00038734	validation
30	0.81476	00:27:57	5	495	98	0.200739	8.91e-05	0.00015487	0.00038734	validation
30	0.793491	00:27:57	5	495	98	0.139201	8.91e-05	0.00015487	0.00038734	validation
30	0.666167	00:27:57	5	495	98	0.197875	8.91e-05	0.00015487	0.00038734	validation
30	0.721689	00:27:57	5	495	98	0.184915	8.91e-05	0.00015487	0.00038734	validation
31	0.881406	00:44:48.500000	4	480	67	0.175207	6.76e-05	0.000169	0.00029852	validation
31	0.803557	00:44:48.500000	4	480	67	0.199678	6.76e-05	0.000169	0.00029852	validation
31	0.731787	00:44:48.500000	4	480	67	0.189483	6.76e-05	0.000169	0.00029852	validation
31	0.651967	00:44:48.500000	4	480	67	0.179483	6.76e-05	0.000169	0.00029852	validation
31	0.71487	00:44:48.500000	4	480	67	0.178688	6.76e-05	0.000169	0.00029852	validation
32	0.92835	00:46:16.800000	6	334	66	0.136175	0.00016553	0.00018489	0.0003026	validation
32	0.840968	00:46:16.800000	6	334	66	0.147051	0.00016553	0.00018489	0.0003026	validation
32	0.799742	00:46:16.800000	6	334	66	0.131903	0.00016553	0.00018489	0.0003026	validation
32	0.686861	00:46:16.800000	6	334	66	0.120562	0.00016553	0.00018489	0.0003026	validation
32	0.781682	00:46:16.800000	6	334	66	0.120292	0.00016553	0.00018489	0.0003026	validation
33	0.894394	00:02:32.900000	6	399	37	0.191022	7.61e-05	0.00029623	0.00062934	validation
33	0.800077	00:02:32.900000	6	399	37	0.155214	7.61e-05	0.00029623	0.00062934	validation
33	0.750948	00:02:32.900000	6	399	37	0.189971	7.61e-05	0.00029623	0.00062934	validation
33	0.656961	00:02:32.900000	6	399	37	0.195629	7.61e-05	0.00029623	0.00062934	validation
33	0.76843	00:02:32.900000	6	399	37	0.12508	7.61e-05	0.00029623	0.00062934	validation
34	0.864344	00:04:41.100000	7	362	83	0.165589	7.1e-05	0.0002334	0.00025511	validation
34	0.798089	00:04:41.100000	7	362	83	0.181319	7.1e-05	0.0002334	0.00025511	validation
34	0.732733	00:04:41.100000	7	362	83	0.211164	7.1e-05	0.0002334	0.00025511	validation
34	0.640155	00:04:41.100000	7	362	83	0.194222	7.1e-05	0.0002334	0.00025511	validation
34	0.732098	00:04:41.100000	7	362	83	0.188714	7.1e-05	0.0002334	0.00025511	validation
35	0.923493	00:07:03.400000	4	450	54	0.149015	0.00012646	0.00022731	0.00026379	validation
35	0.83976	00:07:03.400000	4	450	54	0.113464	0.00012646	0.00022731	0.00026379	validation
35	0.801762	00:07:03.400000	4	450	54	0.154943	0.00012646	0.00022731	0.00026379	validation
35	0.681399	00:07:03.400000	4	450	54	0.123386	0.00012646	0.00022731	0.00026379	validation
35	0.775657	00:07:03.400000	4	450	54	0.155807	0.00012646	0.00022731	0.00026379	validation
36	0.89293	00:27:07.900000	5	316	63	0.19391	2.33e-05	0.00016294	0.00017472	validation
36	0.831172	00:27:07.900000	5	316	63	0.199028	2.33e-05	0.00016294	0.00017472	validation
36	0.755637	00:27:07.900000	5	316	63	0.199786	2.33e-05	0.00016294	0.00017472	validation
36	0.679656	00:27:07.900000	5	316	63	0.187514	2.33e-05	0.00016294	0.00017472	validation
36	0.761495	00:27:07.900000	5	316	63	0.210609	2.33e-05	0.00016294	0.00017472	validation
37	0.887901	00:28:10.600000	6	371	123	0.192304	1.42e-05	0.0002679	0.00042174	validation
37	0.841664	00:28:10.600000	6	371	123	0.171057	1.42e-05	0.0002679	0.00042174	validation
37	0.76354	00:28:10.600000	6	371	123	0.189116	1.42e-05	0.0002679	0.00042174	validation
37	0.687657	00:28:10.600000	6	371	123	0.184712	1.42e-05	0.0002679	0.00042174	validation
37	0.76159	00:28:10.600000	6	371	123	0.209358	1.42e-05	0.0002679	0.00042174	validation
38	0.85019	00:28:48.500000	6	417	65	0.198737	4.44e-05	0.00044601	0.00017581	validation
38	0.794891	00:28:48.500000	6	417	65	0.170415	4.44e-05	0.00044601	0.00017581	validation
38	0.727533	00:28:48.500000	6	417	65	0.197262	4.44e-05	0.00044601	0.00017581	validation
38	0.648414	00:28:48.500000	6	417	65	0.196435	4.44e-05	0.00044601	0.00017581	validation
38	0.734321	00:28:48.500000	6	417	65	0.186697	4.44e-05	0.00044601	0.00017581	validation
39	1.15075	00:46:46.200000	7	491	102	0.0583564	0.00054167	0.00022246	0.000176	validation
39	0.953446	00:46:46.200000	7	491	102	0.0101495	0.00054167	0.00022246	0.000176	validation
39	1.06914	00:46:46.200000	7	491	102	0.0265623	0.00054167	0.00022246	0.000176	validation
39	0.97149	00:46:46.200000	7	491	102	0.0171517	0.00054167	0.00022246	0.000176	validation
39	0.989126	00:46:46.200000	7	491	102	0.00530443	0.00054167	0.00022246	0.000176	validation
test_1	0.745901	00:47:55.900000	7	201	106	0.172039	1.55e-05	0.0005217	0.00058665	test_bestparams_1
test_1	0.766231	00:04:22.300000	6	335	57	0.191885	1.38e-05	0.00050394	0.00016437	test_bestparams_2
test_1	0.756802	00:04:40.100000	7	270	32	0.181165	6.51e-05	0.00023458	0.0002348	test_bestparams_3
0	0.855312	00:04:40.100000	7	242	80	0.191684	2.31e-05	0.00049194	0.00011681	validation
0	0.787981	00:04:40.100000	7	242	80	0.178403	2.31e-05	0.00049194	0.00011681	validation
0	0.73312	00:04:40.100000	7	242	80	0.216233	2.31e-05	0.00049194	0.00011681	validation
0	0.655371	00:04:40.100000	7	242	80	0.207781	2.31e-05	0.00049194	0.00011681	validation
0	0.73475	00:04:40.100000	7	242	80	0.228758	2.31e-05	0.00049194	0.00011681	validation
1	0.936104	00:35:14.200000	4	271	90	0.142477	0.00020003	0.00020114	0.00014213	validation
1	0.849938	00:35:14.200000	4	271	90	0.13463	0.00020003	0.00020114	0.00014213	validation
1	0.811433	00:35:14.200000	4	271	90	0.148181	0.00020003	0.00020114	0.00014213	validation
1	0.699593	00:35:14.200000	4	271	90	0.162992	0.00020003	0.00020114	0.00014213	validation
1	0.780404	00:35:14.200000	4	271	90	0.178517	0.00020003	0.00020114	0.00014213	validation
2	0.890871	00:36:37.900000	4	336	116	0.179061	1.39e-05	0.0004191	0.00027716	validation
2	0.845244	00:36:37.900000	4	336	116	0.194225	1.39e-05	0.0004191	0.00027716	validation
2	0.762816	00:36:37.900000	4	336	116	0.183246	1.39e-05	0.0004191	0.00027716	validation
2	0.666927	00:36:37.900000	4	336	116	0.158007	1.39e-05	0.0004191	0.00027716	validation
2	0.764359	00:36:37.900000	4	336	116	0.2034	1.39e-05	0.0004191	0.00027716	validation
3	1.15083	00:37:26.500000	5	338	106	0.0881814	0.0002338	0.00078315	0.00048695	validation
3	0.857335	00:37:26.500000	5	338	106	0.168347	0.0002338	0.00078315	0.00048695	validation
3	1.03053	00:37:26.500000	5	338	106	0.0060043	0.0002338	0.00078315	0.00048695	validation
3	0.962701	00:37:26.500000	5	338	106	0.0985701	0.0002338	0.00078315	0.00048695	validation
3	0.987825	00:37:26.500000	5	338	106	0.0153651	0.0002338	0.00078315	0.00048695	validation
4	0.93045	00:38:22.100000	5	222	82	0.117913	0.00018591	0.00024918	0.00017197	validation
4	0.853249	00:38:22.100000	5	222	82	0.117663	0.00018591	0.00024918	0.00017197	validation
4	0.806146	00:38:22.100000	5	222	82	0.157451	0.00018591	0.00024918	0.00017197	validation
4	0.694545	00:38:22.100000	5	222	82	0.113919	0.00018591	0.00024918	0.00017197	validation
4	0.777422	00:38:22.100000	5	222	82	0.136864	0.00018591	0.00024918	0.00017197	validation
5	1.18821	00:54:48.500000	4	345	47	0.0102415	0.00055557	0.00035649	0.00088341	validation
5	1.03394	00:54:48.500000	4	345	47	0.036517	0.00055557	0.00035649	0.00088341	validation
5	1.06549	00:54:48.500000	4	345	47	0.0739657	0.00055557	0.00035649	0.00088341	validation
5	0.997548	00:54:48.500000	4	345	47	0.0989675	0.00055557	0.00035649	0.00088341	validation
5	1.02427	00:54:48.500000	4	345	47	-0.0015541	0.00055557	0.00035649	0.00088341	validation
6	0.873505	00:55:22.200000	4	467	83	0.180311	4.97e-05	0.0001036	0.00012797	validation
6	0.806987	00:55:22.200000	4	467	83	0.173517	4.97e-05	0.0001036	0.00012797	validation
6	0.750733	00:55:22.200000	4	467	83	0.178739	4.97e-05	0.0001036	0.00012797	validation
6	0.66006	00:55:22.200000	4	467	83	0.1708	4.97e-05	0.0001036	0.00012797	validation
6	0.746248	00:55:22.200000	4	467	83	0.18984	4.97e-05	0.0001036	0.00012797	validation
7	0.92567	00:06:07.900000	6	302	125	0.116802	0.000144	0.00018845	0.0004259	validation
7	0.844845	00:06:07.900000	6	302	125	0.135806	0.000144	0.00018845	0.0004259	validation
7	0.798185	00:06:07.900000	6	302	125	0.119272	0.000144	0.00018845	0.0004259	validation
7	0.689532	00:06:07.900000	6	302	125	0.16089	0.000144	0.00018845	0.0004259	validation
7	0.767955	00:06:07.900000	6	302	125	0.178686	0.000144	0.00018845	0.0004259	validation
8	0.905434	00:07:35.500000	5	363	53	0.179711	1.21e-05	0.00021209	0.00023176	validation
8	0.827143	00:07:35.500000	5	363	53	0.197328	1.21e-05	0.00021209	0.00023176	validation
8	0.787171	00:07:35.500000	5	363	53	0.221007	1.21e-05	0.00021209	0.00023176	validation
8	0.692367	00:07:35.500000	5	363	53	0.194755	1.21e-05	0.00021209	0.00023176	validation
8	0.759284	00:07:35.500000	5	363	53	0.176877	1.21e-05	0.00021209	0.00023176	validation
9	1.16184	00:23:28.700000	6	361	43	0.00535378	0.00057707	0.00053046	0.00038661	validation
9	1.00811	00:23:28.700000	6	361	43	0.0354236	0.00057707	0.00053046	0.00038661	validation
9	1.04045	00:23:28.700000	6	361	43	0.0366428	0.00057707	0.00053046	0.00038661	validation
9	0.972504	00:23:28.700000	6	361	43	0.00375634	0.00057707	0.00053046	0.00038661	validation
9	0.998615	00:23:28.700000	6	361	43	0.00674298	0.00057707	0.00053046	0.00038661	validation
10	0.870667	00:38:24.400000	6	356	104	0.222855	9.05e-05	0.0001002	0.00022824	validation
10	0.791933	00:38:24.400000	6	356	104	0.192909	9.05e-05	0.0001002	0.00022824	validation
10	0.732573	00:38:24.400000	6	356	104	0.185698	9.05e-05	0.0001002	0.00022824	validation
10	0.663048	00:38:24.400000	6	356	104	0.236303	9.05e-05	0.0001002	0.00022824	validation
10	0.718249	00:38:24.400000	6	356	104	0.222482	9.05e-05	0.0001002	0.00022824	validation
11	0.860141	00:40:06.700000	6	365	47	0.207012	3.19e-05	0.0003715	0.00027736	validation
11	0.792846	00:40:06.700000	6	365	47	0.177242	3.19e-05	0.0003715	0.00027736	validation
11	0.743113	00:40:06.700000	6	365	47	0.203426	3.19e-05	0.0003715	0.00027736	validation
11	0.660298	00:40:06.700000	6	365	47	0.190898	3.19e-05	0.0003715	0.00027736	validation
11	0.717408	00:40:06.700000	6	365	47	0.196591	3.19e-05	0.0003715	0.00027736	validation
12	0.853321	00:41:09.500000	5	417	75	0.203251	2.62e-05	0.00044872	0.00054181	validation
12	0.788333	00:41:09.500000	5	417	75	0.191764	2.62e-05	0.00044872	0.00054181	validation
12	0.734747	00:41:09.500000	5	417	75	0.195704	2.62e-05	0.00044872	0.00054181	validation
12	0.639372	00:41:09.500000	5	417	75	0.178281	2.62e-05	0.00044872	0.00054181	validation
12	0.717584	00:41:09.500000	5	417	75	0.193402	2.62e-05	0.00044872	0.00054181	validation
13	0.931574	00:41:58.600000	5	442	123	0.124818	0.0001792	0.00027701	0.00018742	validation
13	0.850269	00:41:58.600000	5	442	123	0.114706	0.0001792	0.00027701	0.00018742	validation
13	0.804855	00:41:58.600000	5	442	123	0.163763	0.0001792	0.00027701	0.00018742	validation
13	0.687388	00:41:58.600000	5	442	123	0.164645	0.0001792	0.00027701	0.00018742	validation
13	0.780951	00:41:58.600000	5	442	123	0.144153	0.0001792	0.00027701	0.00018742	validation
14	0.888184	00:43:44.300000	4	198	98	0.202674	2.53e-05	0.00024604	0.00016169	validation
14	0.830312	00:43:44.300000	4	198	98	0.174724	2.53e-05	0.00024604	0.00016169	validation
14	0.764671	00:43:44.300000	4	198	98	0.187781	2.53e-05	0.00024604	0.00016169	validation
14	0.700435	00:43:44.300000	4	198	98	0.198284	2.53e-05	0.00024604	0.00016169	validation
14	0.748222	00:43:44.300000	4	198	98	0.198587	2.53e-05	0.00024604	0.00016169	validation
15	1.16072	00:44:49.900000	6	452	81	0.115717	0.00023794	0.00046796	0.00066692	validation
15	0.869625	00:44:49.900000	6	452	81	0.179539	0.00023794	0.00046796	0.00066692	validation
15	1.03995	00:44:49.900000	6	452	81	0.0931136	0.00023794	0.00046796	0.00066692	validation
15	0.711733	00:44:49.900000	6	452	81	0.162165	0.00023794	0.00046796	0.00066692	validation
15	0.997546	00:44:49.900000	6	452	81	0.0260337	0.00023794	0.00046796	0.00066692	validation
16	0.85216	00:45:42.600000	6	383	82	0.175354	4.23e-05	0.00022902	0.00095125	validation
16	0.788637	00:45:42.600000	6	383	82	0.202237	4.23e-05	0.00022902	0.00095125	validation
16	0.73529	00:45:42.600000	6	383	82	0.202972	4.23e-05	0.00022902	0.00095125	validation
16	0.649725	00:45:42.600000	6	383	82	0.192046	4.23e-05	0.00022902	0.00095125	validation
16	0.703705	00:45:42.600000	6	383	82	0.17807	4.23e-05	0.00022902	0.00095125	validation
17	0.923038	00:46:23.100000	6	414	100	0.166883	9.02e-05	0.00074976	0.00059988	validation
17	0.84458	00:46:23.100000	6	414	100	0.104336	9.02e-05	0.00074976	0.00059988	validation
17	0.80002	00:46:23.100000	6	414	100	0.150134	9.02e-05	0.00074976	0.00059988	validation
17	0.684634	00:46:23.100000	6	414	100	0.143453	9.02e-05	0.00074976	0.00059988	validation
17	0.770826	00:46:23.100000	6	414	100	0.114979	9.02e-05	0.00074976	0.00059988	validation
18	0.868971	00:47:35.100000	7	468	103	0.19139	1.35e-05	0.00046179	0.0008684	validation
18	0.803456	00:47:35.100000	7	468	103	0.170941	1.35e-05	0.00046179	0.0008684	validation
18	0.741593	00:47:35.100000	7	468	103	0.174189	1.35e-05	0.00046179	0.0008684	validation
18	0.656983	00:47:35.100000	7	468	103	0.167814	1.35e-05	0.00046179	0.0008684	validation
18	0.723494	00:47:35.100000	7	468	103	0.181911	1.35e-05	0.00046179	0.0008684	validation
19	0.869791	00:48:10.500000	7	482	99	0.202511	5.11e-05	0.00078486	0.00012596	validation
19	0.83054	00:48:10.500000	7	482	99	0.221722	5.11e-05	0.00078486	0.00012596	validation
19	0.752306	00:48:10.500000	7	482	99	0.206933	5.11e-05	0.00078486	0.00012596	validation
19	0.649034	00:48:10.500000	7	482	99	0.211283	5.11e-05	0.00078486	0.00012596	validation
19	0.723938	00:48:10.500000	7	482	99	0.209891	5.11e-05	0.00078486	0.00012596	validation
20	0.91578	00:50:32.600000	4	249	51	0.177513	5.47e-05	0.00095202	0.0005797	validation
20	0.837469	00:50:32.600000	4	249	51	0.120541	5.47e-05	0.00095202	0.0005797	validation
20	0.795419	00:50:32.600000	4	249	51	0.152575	5.47e-05	0.00095202	0.0005797	validation
20	0.681414	00:50:32.600000	4	249	51	0.156995	5.47e-05	0.00095202	0.0005797	validation
20	0.764832	00:50:32.600000	4	249	51	0.171366	5.47e-05	0.00095202	0.0005797	validation
21	1.17065	00:51:19.300000	4	356	85	0.0688276	0.00063695	0.00037192	0.00047463	validation
21	1.01706	00:51:19.300000	4	356	85	0.0260387	0.00063695	0.00037192	0.00047463	validation
21	1.04948	00:51:19.300000	4	356	85	0.0172252	0.00063695	0.00037192	0.00047463	validation
21	0.981195	00:51:19.300000	4	356	85	0.0588713	0.00063695	0.00037192	0.00047463	validation
21	1.00748	00:51:19.300000	4	356	85	0.0472465	0.00063695	0.00037192	0.00047463	validation
22	0.895272	00:52:11.200000	4	347	91	0.194501	1.1e-05	0.00039371	0.00037255	validation
22	0.82712	00:52:11.200000	4	347	91	0.187223	1.1e-05	0.00039371	0.00037255	validation
22	0.77317	00:52:11.200000	4	347	91	0.1786	1.1e-05	0.00039371	0.00037255	validation
22	0.668189	00:52:11.200000	4	347	91	0.199432	1.1e-05	0.00039371	0.00037255	validation
22	0.744261	00:52:11.200000	4	347	91	0.186387	1.1e-05	0.00039371	0.00037255	validation
23	0.855005	00:52:53.400000	7	428	55	0.188319	8.66e-05	0.00015966	0.00018914	validation
23	0.801113	00:52:53.400000	7	428	55	0.189284	8.66e-05	0.00015966	0.00018914	validation
23	0.734526	00:52:53.400000	7	428	55	0.20116	8.66e-05	0.00015966	0.00018914	validation
23	0.657793	00:52:53.400000	7	428	55	0.183999	8.66e-05	0.00015966	0.00018914	validation
23	0.718192	00:52:53.400000	7	428	55	0.213678	8.66e-05	0.00015966	0.00018914	validation
24	0.932749	00:54:42.500000	6	468	97	0.176089	0.00013248	0.00062428	0.00056639	validation
24	0.851618	00:54:42.500000	6	468	97	0.120715	0.00013248	0.00062428	0.00056639	validation
24	0.808923	00:54:42.500000	6	468	97	0.137783	0.00013248	0.00062428	0.00056639	validation
24	0.690526	00:54:42.500000	6	468	97	0.146011	0.00013248	0.00062428	0.00056639	validation
24	0.779704	00:54:42.500000	6	468	97	0.137506	0.00013248	0.00062428	0.00056639	validation
25	0.895697	00:55:48.800000	6	303	52	0.191045	1.5e-05	0.00011425	0.00025402	validation
25	0.828015	00:55:48.800000	6	303	52	0.173312	1.5e-05	0.00011425	0.00025402	validation
25	0.78771	00:55:48.800000	6	303	52	0.190018	1.5e-05	0.00011425	0.00025402	validation
25	0.675637	00:55:48.800000	6	303	52	0.194996	1.5e-05	0.00011425	0.00025402	validation
25	0.75777	00:55:48.800000	6	303	52	0.196871	1.5e-05	0.00011425	0.00025402	validation
26	1.15801	00:56:32.400000	4	419	84	0.0312802	0.00054662	0.00055792	0.00029591	validation
26	1.00479	00:56:32.400000	4	419	84	0.0587887	0.00054662	0.00055792	0.00029591	validation
26	1.03812	00:56:32.400000	4	419	84	0.00474248	0.00054662	0.00055792	0.00029591	validation
26	0.969771	00:56:32.400000	4	419	84	-0.0005517	0.00054662	0.00055792	0.00029591	validation
26	0.995265	00:56:32.400000	4	419	84	0.0153306	0.00054662	0.00055792	0.00029591	validation
27	0.881673	00:57:29.600000	7	305	36	0.199684	6.52e-05	0.00035611	0.00041806	validation
27	0.795839	00:57:29.600000	7	305	36	0.193937	6.52e-05	0.00035611	0.00041806	validation
27	0.741401	00:57:29.600000	7	305	36	0.192438	6.52e-05	0.00035611	0.00041806	validation
27	0.639635	00:57:29.600000	7	305	36	0.170189	6.52e-05	0.00035611	0.00041806	validation
27	0.719779	00:57:29.600000	7	305	36	0.202149	6.52e-05	0.00035611	0.00041806	validation
28	1.20278	00:58:34.400000	4	497	88	0.145415	0.00052886	0.0004423	0.00082302	validation
28	1.04903	00:58:34.400000	4	497	88	0.00061314	0.00052886	0.0004423	0.00082302	validation
28	1.08062	00:58:34.400000	4	497	88	0.085176	0.00052886	0.0004423	0.00082302	validation
28	1.01264	00:58:34.400000	4	497	88	0.136799	0.00052886	0.0004423	0.00082302	validation
28	1.03954	00:58:34.400000	4	497	88	0.0664788	0.00052886	0.0004423	0.00082302	validation
29	0.922059	00:59:14.100000	4	489	50	0.171377	5.82e-05	0.00091709	0.00028847	validation
29	0.838154	00:59:14.100000	4	489	50	0.140365	5.82e-05	0.00091709	0.00028847	validation
29	0.78364	00:59:14.100000	4	489	50	0.220774	5.82e-05	0.00091709	0.00028847	validation
29	0.674633	00:59:14.100000	4	489	50	0.216405	5.82e-05	0.00091709	0.00028847	validation
29	0.73442	00:59:14.100000	4	489	50	0.193926	5.82e-05	0.00091709	0.00028847	validation
30	1.19809	00:00:36.800000	6	486	83	0.106134	0.00096681	0.00046199	0.00043276	validation
30	1.04428	00:00:36.800000	6	486	83	0.0415123	0.00096681	0.00046199	0.00043276	validation
30	1.07676	00:00:36.800000	6	486	83	0.0482923	0.00096681	0.00046199	0.00043276	validation
30	1.00836	00:00:36.800000	6	486	83	0.0774636	0.00096681	0.00046199	0.00043276	validation
30	1.03459	00:00:36.800000	6	486	83	0.109119	0.00096681	0.00046199	0.00043276	validation
31	0.928994	00:01:34.900000	5	433	88	0.153698	0.00015644	0.0003778	0.00025179	validation
31	0.846488	00:01:34.900000	5	433	88	0.151921	0.00015644	0.0003778	0.00025179	validation
31	0.805965	00:01:34.900000	5	433	88	0.170673	0.00015644	0.0003778	0.00025179	validation
31	0.693174	00:01:34.900000	5	433	88	0.140676	0.00015644	0.0003778	0.00025179	validation
31	0.775321	00:01:34.900000	5	433	88	0.151891	0.00015644	0.0003778	0.00025179	validation
32	1.15081	00:03:08	6	209	117	0.0493123	0.00050067	0.0002054	0.00038629	validation
32	0.997841	00:03:08	6	209	117	0.0468457	0.00050067	0.0002054	0.00038629	validation
32	1.03133	00:03:08	6	209	117	0.0763751	0.00050067	0.0002054	0.00038629	validation
32	0.963079	00:03:08	6	209	117	0.0885722	0.00050067	0.0002054	0.00038629	validation
32	0.98808	00:03:08	6	209	117	0.0176511	0.00050067	0.0002054	0.00038629	validation
33	0.866296	00:03:43.900000	4	346	84	0.162057	4.29e-05	0.00018454	0.00063069	validation
33	0.796585	00:03:43.900000	4	346	84	0.175886	4.29e-05	0.00018454	0.00063069	validation
33	0.735189	00:03:43.900000	4	346	84	0.166266	4.29e-05	0.00018454	0.00063069	validation
33	0.633715	00:03:43.900000	4	346	84	0.202718	4.29e-05	0.00018454	0.00063069	validation
33	0.718466	00:03:43.900000	4	346	84	0.157413	4.29e-05	0.00018454	0.00063069	validation
34	0.863405	00:04:30	6	310	87	0.193398	3.46e-05	0.00080883	0.00072534	validation
34	0.80169	00:04:30	6	310	87	0.21894	3.46e-05	0.00080883	0.00072534	validation
34	0.764509	00:04:30	6	310	87	0.18254	3.46e-05	0.00080883	0.00072534	validation
34	0.669865	00:04:30	6	310	87	0.209129	3.46e-05	0.00080883	0.00072534	validation
34	0.734829	00:04:30	6	310	87	0.173982	3.46e-05	0.00080883	0.00072534	validation
35	1.15147	00:05:19	4	332	119	0.0210774	0.00023649	0.00073753	0.00051955	validation
35	0.997993	00:05:19	4	332	119	0.0368275	0.00023649	0.00073753	0.00051955	validation
35	0.853933	00:05:19	4	332	119	0.120558	0.00023649	0.00073753	0.00051955	validation
35	0.963464	00:05:19	4	332	119	0.14028	0.00023649	0.00073753	0.00051955	validation
35	0.988667	00:05:19	4	332	119	0.0319768	0.00023649	0.00073753	0.00051955	validation
0	0.997295	00:25:18.800000	4	483	116	0.0139333	0.00051893	0.0003546	0.00022573	validation
0	0.915388	00:25:18.800000	4	483	116	0.0324948	0.00051893	0.0003546	0.00022573	validation
0	1.07229	00:25:18.800000	4	483	116	0.00589903	0.00051893	0.0003546	0.00022573	validation
0	0.974793	00:25:18.800000	4	483	116	0.120194	0.00051893	0.0003546	0.00022573	validation
0	0.991813	00:25:18.800000	4	483	116	0.0334706	0.00051893	0.0003546	0.00022573	validation
1	0.84031	00:26:14.500000	4	317	85	0.111985	0.00021334	0.00011062	0.00049186	validation
1	0.806842	00:26:14.500000	4	317	85	0.0911687	0.00021334	0.00011062	0.00049186	validation
1	0.820698	00:26:14.500000	4	317	85	0.0881495	0.00021334	0.00011062	0.00049186	validation
1	0.704285	00:26:14.500000	4	317	85	0.126818	0.00021334	0.00011062	0.00049186	validation
1	0.985667	00:26:14.500000	4	317	85	0.00707496	0.00021334	0.00011062	0.00049186	validation
2	0.77612	00:27:07.500000	7	379	45	0.152117	2.54e-05	0.00058064	0.000325	validation
2	0.733334	00:27:07.500000	7	379	45	0.162106	2.54e-05	0.00058064	0.000325	validation
2	0.716707	00:27:07.500000	7	379	45	0.142941	2.54e-05	0.00058064	0.000325	validation
2	0.637428	00:27:07.500000	7	379	45	0.154732	2.54e-05	0.00058064	0.000325	validation
2	0.733785	00:27:07.500000	7	379	45	0.161546	2.54e-05	0.00058064	0.000325	validation
3	0.801445	00:28:04.200000	6	417	65	0.136434	1.12e-05	0.00029907	0.00080625	validation
3	0.777715	00:28:04.200000	6	417	65	0.153264	1.12e-05	0.00029907	0.00080625	validation
3	0.747012	00:28:04.200000	6	417	65	0.139207	1.12e-05	0.00029907	0.00080625	validation
3	0.65499	00:28:04.200000	6	417	65	0.137462	1.12e-05	0.00029907	0.00080625	validation
3	0.757259	00:28:04.200000	6	417	65	0.161531	1.12e-05	0.00029907	0.00080625	validation
4	0.784469	00:28:35.700000	4	246	63	0.134393	2.29e-05	0.00041804	0.00098447	validation
4	0.759859	00:28:35.700000	4	246	63	0.166846	2.29e-05	0.00041804	0.00098447	validation
4	0.727426	00:28:35.700000	4	246	63	0.139583	2.29e-05	0.00041804	0.00098447	validation
4	0.64802	00:28:35.700000	4	246	63	0.14397	2.29e-05	0.00041804	0.00098447	validation
4	0.73866	00:28:35.700000	4	246	63	0.136282	2.29e-05	0.00041804	0.00098447	validation
5	0.815637	00:29:09.200000	6	255	83	0.175771	1.91e-05	0.00010441	0.00026338	validation
5	0.785263	00:29:09.200000	6	255	83	0.16174	1.91e-05	0.00010441	0.00026338	validation
5	0.750112	00:29:09.200000	6	255	83	0.152846	1.91e-05	0.00010441	0.00026338	validation
5	0.672945	00:29:09.200000	6	255	83	0.137646	1.91e-05	0.00010441	0.00026338	validation
5	0.759538	00:29:09.200000	6	255	83	0.164144	1.91e-05	0.00010441	0.00026338	validation
6	0.792505	00:29:51.800000	4	499	42	0.156417	2.01e-05	0.00014968	0.0005204	validation
6	0.78581	00:29:51.800000	4	499	42	0.13873	2.01e-05	0.00014968	0.0005204	validation
6	0.763921	00:29:51.800000	4	499	42	0.139223	2.01e-05	0.00014968	0.0005204	validation
6	0.671556	00:29:51.800000	4	499	42	0.148787	2.01e-05	0.00014968	0.0005204	validation
6	0.774323	00:29:51.800000	4	499	42	0.136003	2.01e-05	0.00014968	0.0005204	validation
7	0.831695	00:30:36	6	434	97	0.114617	8.44e-05	0.00081545	0.00052459	validation
7	0.802468	00:30:36	6	434	97	0.112586	8.44e-05	0.00081545	0.00052459	validation
7	0.797971	00:30:36	6	434	97	0.102919	8.44e-05	0.00081545	0.00052459	validation
7	0.690459	00:30:36	6	434	97	0.137772	8.44e-05	0.00081545	0.00052459	validation
7	0.776516	00:30:36	6	434	97	0.0637686	8.44e-05	0.00081545	0.00052459	validation
8	1.02146	00:31:35.700000	5	490	87	0.0356188	0.00090147	0.00024229	0.00031754	validation
8	0.939815	00:31:35.700000	5	490	87	0.0157078	0.00090147	0.00024229	0.00031754	validation
8	1.09651	00:31:35.700000	5	490	87	0.0198324	0.00090147	0.00024229	0.00031754	validation
8	0.99884	00:31:35.700000	5	490	87	0.0461645	0.00090147	0.00024229	0.00031754	validation
8	1.01597	00:31:35.700000	5	490	87	0.0317634	0.00090147	0.00024229	0.00031754	validation
9	0.799229	00:32:22.400000	7	283	90	0.170352	1.97e-05	0.00024002	0.00013657	validation
9	0.77452	00:32:22.400000	7	283	90	0.155868	1.97e-05	0.00024002	0.00013657	validation
9	0.746343	00:32:22.400000	7	283	90	0.150538	1.97e-05	0.00024002	0.00013657	validation
9	0.675447	00:32:22.400000	7	283	90	0.142812	1.97e-05	0.00024002	0.00013657	validation
9	0.764754	00:32:22.400000	7	283	90	0.162924	1.97e-05	0.00024002	0.00013657	validation
10	0.831703	00:33:38.500000	5	308	76	0.127452	0.00013094	0.00025554	0.00084046	validation
10	0.800227	00:33:38.500000	5	308	76	0.103351	0.00013094	0.00025554	0.00084046	validation
10	0.799225	00:33:38.500000	5	308	76	0.131996	0.00013094	0.00025554	0.00084046	validation
10	0.689859	00:33:38.500000	5	308	76	0.12338	0.00013094	0.00025554	0.00084046	validation
10	0.775725	00:33:38.500000	5	308	76	0.124237	0.00013094	0.00025554	0.00084046	validation
11	0.784224	00:34:29.200000	6	359	65	0.154926	6.12e-05	0.00014782	0.00020304	validation
11	0.751588	00:34:29.200000	6	359	65	0.145575	6.12e-05	0.00014782	0.00020304	validation
11	0.718785	00:34:29.200000	6	359	65	0.148649	6.12e-05	0.00014782	0.00020304	validation
11	0.637434	00:34:29.200000	6	359	65	0.138	6.12e-05	0.00014782	0.00020304	validation
11	0.73811	00:34:29.200000	6	359	65	0.164254	6.12e-05	0.00014782	0.00020304	validation
12	0.836117	00:36:00.300000	7	502	125	0.110332	0.00014479	0.00012811	0.00028667	validation
12	0.804359	00:36:00.300000	7	502	125	0.11107	0.00014479	0.00012811	0.00028667	validation
12	0.799172	00:36:00.300000	7	502	125	0.133722	0.00014479	0.00012811	0.00028667	validation
12	0.687681	00:36:00.300000	7	502	125	0.114095	0.00014479	0.00012811	0.00028667	validation
12	0.779955	00:36:00.300000	7	502	125	0.125065	0.00014479	0.00012811	0.00028667	validation
0	1.03006	00:58:33.700000	5	498	63	0.0246431	0.00083742	0.0006784	0.00041592	validation
0	0.948538	00:58:33.700000	5	498	63	0.0278956	0.00083742	0.0006784	0.00041592	validation
0	1.10527	00:58:33.700000	5	498	63	0.0238891	0.00083742	0.0006784	0.00041592	validation
0	1.00724	00:58:33.700000	5	498	63	0.0545334	0.00083742	0.0006784	0.00041592	validation
0	1.02432	00:58:33.700000	5	498	63	0.0715038	0.00083742	0.0006784	0.00041592	validation
1	1.03043	00:59:18.400000	4	481	48	0.0841606	0.00065468	0.00046582	0.00055369	validation
1	0.949417	00:59:18.400000	4	481	48	0.00544735	0.00065468	0.00046582	0.00055369	validation
1	1.10527	00:59:18.400000	4	481	48	0.0222683	0.00065468	0.00046582	0.00055369	validation
1	1.0071	00:59:18.400000	4	481	48	0.0428113	0.00065468	0.00046582	0.00055369	validation
1	1.02451	00:59:18.400000	4	481	48	0.0198004	0.00065468	0.00046582	0.00055369	validation
2	0.875988	00:59:59.500000	5	454	92	0.127163	0.00020016	0.00091565	0.0004248	validation
2	0.851888	00:59:59.500000	5	454	92	0.139772	0.00020016	0.00091565	0.0004248	validation
2	0.841931	00:59:59.500000	5	454	92	0.143661	0.00020016	0.00091565	0.0004248	validation
2	0.719148	00:59:59.500000	5	454	92	0.134696	0.00020016	0.00091565	0.0004248	validation
2	0.810325	00:59:59.500000	5	454	92	0.129835	0.00020016	0.00091565	0.0004248	validation
3	0.993004	00:01:06	6	358	70	0.00262233	0.00047761	0.00029383	0.00024147	validation
3	0.911338	00:01:06	6	358	70	0.00361631	0.00047761	0.00029383	0.00024147	validation
3	1.06778	00:01:06	6	358	70	0.0353372	0.00047761	0.00029383	0.00024147	validation
3	0.969898	00:01:06	6	358	70	0.0217286	0.00047761	0.00029383	0.00024147	validation
3	0.987176	00:01:06	6	358	70	0.00610809	0.00047761	0.00029383	0.00024147	validation
4	0.785163	00:01:57.800000	6	213	71	0.148936	1.74e-05	0.00096252	0.00063128	validation
4	0.766119	00:01:57.800000	6	213	71	0.166002	1.74e-05	0.00096252	0.00063128	validation
4	0.741573	00:01:57.800000	6	213	71	0.170943	1.74e-05	0.00096252	0.00063128	validation
4	0.65406	00:01:57.800000	6	213	71	0.159729	1.74e-05	0.00096252	0.00063128	validation
4	0.747462	00:01:57.800000	6	213	71	0.148847	1.74e-05	0.00096252	0.00063128	validation
5	0.990187	00:02:38.900000	4	193	40	0.024471	0.00070511	0.00020704	0.00022177	validation
5	0.908848	00:02:38.900000	4	193	40	0.0192052	0.00070511	0.00020704	0.00022177	validation
5	1.06508	00:02:38.900000	4	193	40	0.00887142	0.00070511	0.00020704	0.00022177	validation
5	0.966871	00:02:38.900000	4	193	40	0.00657245	0.00070511	0.00020704	0.00022177	validation
5	0.984403	00:02:38.900000	4	193	40	0.012035	0.00070511	0.00020704	0.00022177	validation
6	0.769292	00:03:30.400000	6	431	58	0.167898	6.25e-05	0.00012303	0.00017288	validation
6	0.73939	00:03:30.400000	6	431	58	0.13674	6.25e-05	0.00012303	0.00017288	validation
6	0.723328	00:03:30.400000	6	431	58	0.147679	6.25e-05	0.00012303	0.00017288	validation
6	0.625874	00:03:30.400000	6	431	58	0.143085	6.25e-05	0.00012303	0.00017288	validation
6	0.728752	00:03:30.400000	6	431	58	0.16544	6.25e-05	0.00012303	0.00017288	validation
7	0.780196	00:05:17.800000	4	227	117	0.165405	7.96e-05	0.00014963	0.00015731	validation
7	0.762336	00:05:17.800000	4	227	117	0.164269	7.96e-05	0.00014963	0.00015731	validation
7	0.792474	00:05:17.800000	4	227	117	0.108805	7.96e-05	0.00014963	0.00015731	validation
7	0.657839	00:05:17.800000	4	227	117	0.14952	7.96e-05	0.00014963	0.00015731	validation
7	0.718285	00:05:17.800000	4	227	117	0.132933	7.96e-05	0.00014963	0.00015731	validation
8	0.778569	00:06:56.900000	6	340	59	0.154197	1.48e-05	0.0009812	0.00071787	validation
8	0.750099	00:06:56.900000	6	340	59	0.168486	1.48e-05	0.0009812	0.00071787	validation
8	0.741024	00:06:56.900000	6	340	59	0.164772	1.48e-05	0.0009812	0.00071787	validation
8	0.659773	00:06:56.900000	6	340	59	0.150203	1.48e-05	0.0009812	0.00071787	validation
8	0.752146	00:06:56.900000	6	340	59	0.129266	1.48e-05	0.0009812	0.00071787	validation
9	0.834243	00:07:37.900000	4	270	113	0.131047	0.00012854	0.00047658	0.00034468	validation
9	0.798879	00:07:37.900000	4	270	113	0.131785	0.00012854	0.00047658	0.00034468	validation
9	0.8012	00:07:37.900000	4	270	113	0.127136	0.00012854	0.00047658	0.00034468	validation
9	0.689537	00:07:37.900000	4	270	113	0.114979	0.00012854	0.00047658	0.00034468	validation
9	0.775295	00:07:37.900000	4	270	113	0.120035	0.00012854	0.00047658	0.00034468	validation
10	0.776598	00:08:38	6	251	81	0.15154	7.12e-05	0.00013794	0.00012166	validation
10	0.748273	00:08:38	6	251	81	0.162638	7.12e-05	0.00013794	0.00012166	validation
10	0.749139	00:08:38	6	251	81	0.176126	7.12e-05	0.00013794	0.00012166	validation
10	0.632497	00:08:38	6	251	81	0.168929	7.12e-05	0.00013794	0.00012166	validation
10	0.73181	00:08:38	6	251	81	0.160418	7.12e-05	0.00013794	0.00012166	validation
11	0.986515	00:10:36.700000	4	358	113	0.0123773	0.00036787	0.00026052	0.00014482	validation
11	0.904704	00:10:36.700000	4	358	113	0.0331149	0.00036787	0.00026052	0.00014482	validation
11	1.06153	00:10:36.700000	4	358	113	-0.0126609	0.00036787	0.00026052	0.00014482	validation
11	0.963857	00:10:36.700000	4	358	113	0.00217476	0.00036787	0.00026052	0.00014482	validation
11	0.981105	00:10:36.700000	4	358	113	-0.0014252	0.00036787	0.00026052	0.00014482	validation
12	0.772517	00:11:39.300000	4	424	35	0.134323	5.95e-05	0.00016781	0.00042516	validation
12	0.761832	00:11:39.300000	4	424	35	0.148667	5.95e-05	0.00016781	0.00042516	validation
12	0.746527	00:11:39.300000	4	424	35	0.127921	5.95e-05	0.00016781	0.00042516	validation
12	0.654704	00:11:39.300000	4	424	35	0.16387	5.95e-05	0.00016781	0.00042516	validation
12	0.744989	00:11:39.300000	4	424	35	0.147253	5.95e-05	0.00016781	0.00042516	validation
13	0.777528	00:12:40.600000	6	201	93	0.157043	2.69e-05	0.00032713	0.00043144	validation
13	0.749984	00:12:40.600000	6	201	93	0.156048	2.69e-05	0.00032713	0.00043144	validation
13	0.713969	00:12:40.600000	6	201	93	0.130699	2.69e-05	0.00032713	0.00043144	validation
13	0.635105	00:12:40.600000	6	201	93	0.141674	2.69e-05	0.00032713	0.00043144	validation
13	0.745787	00:12:40.600000	6	201	93	0.139987	2.69e-05	0.00032713	0.00043144	validation
14	0.883044	00:13:22.600000	5	427	86	0.144278	0.00020485	0.00063278	0.0009574	validation
14	0.827404	00:13:22.600000	5	427	86	0.117023	0.00020485	0.00063278	0.0009574	validation
14	0.822555	00:13:22.600000	5	427	86	0.0942737	0.00020485	0.00063278	0.0009574	validation
14	0.982984	00:13:22.600000	5	427	86	0.0253753	0.00020485	0.00063278	0.0009574	validation
14	0.798925	00:13:22.600000	5	427	86	0.118187	0.00020485	0.00063278	0.0009574	validation
15	0.784163	00:14:24.100000	6	457	84	0.162116	3.93e-05	0.00028067	0.0001106	validation
15	0.773908	00:14:24.100000	6	457	84	0.165412	3.93e-05	0.00028067	0.0001106	validation
15	0.730618	00:14:24.100000	6	457	84	0.149202	3.93e-05	0.00028067	0.0001106	validation
15	0.657055	00:14:24.100000	6	457	84	0.156809	3.93e-05	0.00028067	0.0001106	validation
15	0.749551	00:14:24.100000	6	457	84	0.161017	3.93e-05	0.00028067	0.0001106	validation
16	1.00591	00:16:54.200000	7	331	48	0.0230556	0.00089101	0.00088143	0.00030564	validation
16	0.924472	00:16:54.200000	7	331	48	0.0205117	0.00089101	0.00088143	0.00030564	validation
16	1.08076	00:16:54.200000	7	331	48	0.0414744	0.00089101	0.00088143	0.00030564	validation
16	0.982668	00:16:54.200000	7	331	48	0.020928	0.00089101	0.00088143	0.00030564	validation
16	1.00009	00:16:54.200000	7	331	48	-0.0025523	0.00089101	0.00088143	0.00030564	validation
17	0.989474	00:17:43	6	236	48	-0.0002418	0.00053781	0.00090688	0.00022464	validation
17	0.90826	00:17:43	6	236	48	-0.0017219	0.00053781	0.00090688	0.00022464	validation
17	1.06449	00:17:43	6	236	48	0.0295037	0.00053781	0.00090688	0.00022464	validation
17	0.966354	00:17:43	6	236	48	0.126532	0.00053781	0.00090688	0.00022464	validation
17	0.983668	00:17:43	6	236	48	0.00149038	0.00053781	0.00090688	0.00022464	validation
18	0.777354	00:18:37.600000	5	203	59	0.128472	2.76e-05	0.00037789	0.00081125	validation
18	0.761702	00:18:37.600000	5	203	59	0.156073	2.76e-05	0.00037789	0.00081125	validation
18	0.723545	00:18:37.600000	5	203	59	0.131171	2.76e-05	0.00037789	0.00081125	validation
18	0.642964	00:18:37.600000	5	203	59	0.156887	2.76e-05	0.00037789	0.00081125	validation
18	0.728923	00:18:37.600000	5	203	59	0.153377	2.76e-05	0.00037789	0.00081125	validation
19	0.78471	00:19:14	6	338	90	0.14435	2.62e-05	0.00085385	0.00063923	validation
19	0.752711	00:19:14	6	338	90	0.156052	2.62e-05	0.00085385	0.00063923	validation
19	0.736296	00:19:14	6	338	90	0.168974	2.62e-05	0.00085385	0.00063923	validation
19	0.661485	00:19:14	6	338	90	0.164444	2.62e-05	0.00085385	0.00063923	validation
19	0.757801	00:19:14	6	338	90	0.174213	2.62e-05	0.00085385	0.00063923	validation
20	0.840415	00:20:01.300000	4	406	83	0.118698	0.00013558	0.0003988	0.00010183	validation
20	0.802382	00:20:01.300000	4	406	83	0.119489	0.00013558	0.0003988	0.00010183	validation
20	0.809172	00:20:01.300000	4	406	83	0.130775	0.00013558	0.0003988	0.00010183	validation
20	0.690688	00:20:01.300000	4	406	83	0.127647	0.00013558	0.0003988	0.00010183	validation
20	0.779915	00:20:01.300000	4	406	83	0.11712	0.00013558	0.0003988	0.00010183	validation
21	0.855115	00:22:01.600000	7	249	41	0.111752	0.00032576	0.00016905	0.00070335	validation
21	0.823748	00:22:01.600000	7	249	41	0.14779	0.00032576	0.00016905	0.00070335	validation
21	1.073	00:22:01.600000	7	249	41	0.0770496	0.00032576	0.00016905	0.00070335	validation
21	0.974621	00:22:01.600000	7	249	41	0.133778	0.00032576	0.00016905	0.00070335	validation
21	0.795829	00:22:01.600000	7	249	41	0.0932152	0.00032576	0.00016905	0.00070335	validation
22	0.770498	00:22:53	7	294	46	0.153218	1.35e-05	0.00090216	0.00031505	validation
22	0.74486	00:22:53	7	294	46	0.158378	1.35e-05	0.00090216	0.00031505	validation
22	0.718879	00:22:53	7	294	46	0.160378	1.35e-05	0.00090216	0.00031505	validation
22	0.637888	00:22:53	7	294	46	0.163746	1.35e-05	0.00090216	0.00031505	validation
22	0.736279	00:22:53	7	294	46	0.162941	1.35e-05	0.00090216	0.00031505	validation
23	0.771615	00:23:46.800000	6	305	32	0.147311	4.52e-05	0.00036657	0.00017072	validation
23	0.746896	00:23:46.800000	6	305	32	0.161323	4.52e-05	0.00036657	0.00017072	validation
23	0.718631	00:23:46.800000	6	305	32	0.171685	4.52e-05	0.00036657	0.00017072	validation
23	0.628558	00:23:46.800000	6	305	32	0.158036	4.52e-05	0.00036657	0.00017072	validation
23	0.754	00:23:46.800000	6	305	32	0.157407	4.52e-05	0.00036657	0.00017072	validation
24	1.00477	00:25:21.300000	5	443	35	0.0100724	0.00029911	0.00044062	0.00063186	validation
24	0.834208	00:25:21.300000	5	443	35	0.132737	0.00029911	0.00044062	0.00063186	validation
24	1.07969	00:25:21.300000	5	443	35	0.0149172	0.00029911	0.00044062	0.00063186	validation
24	0.981341	00:25:21.300000	5	443	35	0.0854139	0.00029911	0.00044062	0.00063186	validation
24	0.998977	00:25:21.300000	5	443	35	-0.0014072	0.00029911	0.00044062	0.00063186	validation
25	0.774924	00:26:08.900000	6	379	55	0.160134	6.48e-05	0.00024949	0.00060816	validation
25	0.766634	00:26:08.900000	6	379	55	0.160699	6.48e-05	0.00024949	0.00060816	validation
25	0.733199	00:26:08.900000	6	379	55	0.154064	6.48e-05	0.00024949	0.00060816	validation
25	0.649425	00:26:08.900000	6	379	55	0.167333	6.48e-05	0.00024949	0.00060816	validation
25	0.734909	00:26:08.900000	6	379	55	0.163893	6.48e-05	0.00024949	0.00060816	validation
0	0.77393	00:23:39.900000	6	464	92	0.157032	3.15e-05	0.00043742	0.00045471	validation
0	0.751126	00:23:39.900000	6	464	92	0.1433	3.15e-05	0.00043742	0.00045471	validation
0	0.720136	00:23:39.900000	6	464	92	0.145	3.15e-05	0.00043742	0.00045471	validation
0	0.631479	00:23:39.900000	6	464	92	0.158908	3.15e-05	0.00043742	0.00045471	validation
0	0.73635	00:23:39.900000	6	464	92	0.148117	3.15e-05	0.00043742	0.00045471	validation
1	0.837356	00:24:42.700000	7	268	86	0.104836	8.91e-05	0.00078022	0.00011737	validation
1	0.798364	00:24:42.700000	7	268	86	0.131515	8.91e-05	0.00078022	0.00011737	validation
1	0.801549	00:24:42.700000	7	268	86	0.120047	8.91e-05	0.00078022	0.00011737	validation
1	0.689266	00:24:42.700000	7	268	86	0.110615	8.91e-05	0.00078022	0.00011737	validation
1	0.774339	00:24:42.700000	7	268	86	0.127399	8.91e-05	0.00078022	0.00011737	validation
2	0.992591	00:26:29.500000	7	215	40	0.0180317	0.00090127	0.00022284	0.00020844	validation
2	0.911156	00:26:29.500000	7	215	40	-0.0016369	0.00090127	0.00022284	0.00020844	validation
2	1.0675	00:26:29.500000	7	215	40	0.0196819	0.00090127	0.00022284	0.00020844	validation
2	0.969418	00:26:29.500000	7	215	40	0.0414975	0.00090127	0.00022284	0.00020844	validation
2	0.986939	00:26:29.500000	7	215	40	0.070906	0.00090127	0.00022284	0.00020844	validation
3	0.792635	00:27:21.100000	4	423	93	0.131044	1.41e-05	0.00081878	0.00022315	validation
3	0.76924	00:27:21.100000	4	423	93	0.145013	1.41e-05	0.00081878	0.00022315	validation
3	0.746922	00:27:21.100000	4	423	93	0.145192	1.41e-05	0.00081878	0.00022315	validation
3	0.644426	00:27:21.100000	4	423	93	0.138857	1.41e-05	0.00081878	0.00022315	validation
3	0.74865	00:27:21.100000	4	423	93	0.159538	1.41e-05	0.00081878	0.00022315	validation
4	0.993723	00:28:30.100000	7	285	123	0.102994	0.00042557	0.0002046	0.00034342	validation
4	0.912087	00:28:30.100000	7	285	123	0.00443709	0.00042557	0.0002046	0.00034342	validation
4	1.06873	00:28:30.100000	7	285	123	0.0769925	0.00042557	0.0002046	0.00034342	validation
4	0.970575	00:28:30.100000	7	285	123	0.0766757	0.00042557	0.0002046	0.00034342	validation
4	0.988331	00:28:30.100000	7	285	123	0.0205403	0.00042557	0.0002046	0.00034342	validation
5	0.837808	00:29:07.400000	6	212	59	0.118604	0.00018059	0.00036723	0.00074367	validation
5	0.806094	00:29:07.400000	6	212	59	0.138639	0.00018059	0.00036723	0.00074367	validation
5	0.805771	00:29:07.400000	6	212	59	0.125279	0.00018059	0.00036723	0.00074367	validation
5	0.695248	00:29:07.400000	6	212	59	0.128932	0.00018059	0.00036723	0.00074367	validation
5	0.781234	00:29:07.400000	6	212	59	0.12622	0.00018059	0.00036723	0.00074367	validation
6	0.795396	00:29:50.200000	6	388	51	0.179113	4.38e-05	0.00064343	0.00050153	validation
6	0.76558	00:29:50.200000	6	388	51	0.155135	4.38e-05	0.00064343	0.00050153	validation
6	0.734339	00:29:50.200000	6	388	51	0.16627	4.38e-05	0.00064343	0.00050153	validation
6	0.650084	00:29:50.200000	6	388	51	0.17148	4.38e-05	0.00064343	0.00050153	validation
6	0.748047	00:29:50.200000	6	388	51	0.159253	4.38e-05	0.00064343	0.00050153	validation
7	0.808058	00:30:47.300000	5	426	38	0.127066	1.44e-05	0.00026938	0.00040311	validation
7	0.778065	00:30:47.300000	5	426	38	0.150084	1.44e-05	0.00026938	0.00040311	validation
7	0.755712	00:30:47.300000	5	426	38	0.166782	1.44e-05	0.00026938	0.00040311	validation
7	0.650641	00:30:47.300000	5	426	38	0.143013	1.44e-05	0.00026938	0.00040311	validation
7	0.762566	00:30:47.300000	5	426	38	0.152089	1.44e-05	0.00026938	0.00040311	validation
8	0.785669	00:31:29.100000	6	376	67	0.154939	2.86e-05	0.00030407	0.00067157	validation
8	0.751909	00:31:29.100000	6	376	67	0.141888	2.86e-05	0.00030407	0.00067157	validation
8	0.731121	00:31:29.100000	6	376	67	0.138138	2.86e-05	0.00030407	0.00067157	validation
8	0.639296	00:31:29.100000	6	376	67	0.144858	2.86e-05	0.00030407	0.00067157	validation
8	0.740614	00:31:29.100000	6	376	67	0.145556	2.86e-05	0.00030407	0.00067157	validation
9	0.828936	00:32:13.800000	6	487	54	0.111328	7.66e-05	0.00046601	0.00055056	validation
9	0.782141	00:32:13.800000	6	487	54	0.160502	7.66e-05	0.00046601	0.00055056	validation
9	0.796834	00:32:13.800000	6	487	54	0.127435	7.66e-05	0.00046601	0.00055056	validation
9	0.665461	00:32:13.800000	6	487	54	0.139533	7.66e-05	0.00046601	0.00055056	validation
9	0.76949	00:32:13.800000	6	487	54	0.101226	7.66e-05	0.00046601	0.00055056	validation
10	1.00038	00:33:16.200000	7	312	93	0.0448888	0.00068723	0.00053322	0.00030982	validation
10	0.918455	00:33:16.200000	7	312	93	0.0120518	0.00068723	0.00053322	0.00030982	validation
10	1.07516	00:33:16.200000	7	312	93	0.0430471	0.00068723	0.00053322	0.00030982	validation
10	0.977125	00:33:16.200000	7	312	93	0.00362971	0.00068723	0.00053322	0.00030982	validation
10	0.994341	00:33:16.200000	7	312	93	0.0232489	0.00068723	0.00053322	0.00030982	validation
11	0.81006	00:33:55.400000	7	375	95	0.136487	1e-05	0.00026866	0.00060248	validation
11	0.781144	00:33:55.400000	7	375	95	0.134539	1e-05	0.00026866	0.00060248	validation
11	0.764495	00:33:55.400000	7	375	95	0.158389	1e-05	0.00026866	0.00060248	validation
11	0.67031	00:33:55.400000	7	375	95	0.151745	1e-05	0.00026866	0.00060248	validation
11	0.769186	00:33:55.400000	7	375	95	0.181958	1e-05	0.00026866	0.00060248	validation
12	0.829273	00:34:27.600000	5	237	56	0.117896	0.0001073	0.00051368	0.00086392	validation
12	0.800359	00:34:27.600000	5	237	56	0.1258	0.0001073	0.00051368	0.00086392	validation
12	0.800857	00:34:27.600000	5	237	56	0.128465	0.0001073	0.00051368	0.00086392	validation
12	0.681234	00:34:27.600000	5	237	56	0.12048	0.0001073	0.00051368	0.00086392	validation
12	0.771884	00:34:27.600000	5	237	56	0.120174	0.0001073	0.00051368	0.00086392	validation
13	0.772926	00:35:13.600000	7	463	69	0.146715	2.99e-05	0.00046506	0.00027973	validation
13	0.740897	00:35:13.600000	7	463	69	0.1598	2.99e-05	0.00046506	0.00027973	validation
13	0.713519	00:35:13.600000	7	463	69	0.173966	2.99e-05	0.00046506	0.00027973	validation
13	0.640055	00:35:13.600000	7	463	69	0.137104	2.99e-05	0.00046506	0.00027973	validation
13	0.733735	00:35:13.600000	7	463	69	0.158638	2.99e-05	0.00046506	0.00027973	validation
14	0.780577	00:36:19.300000	7	266	108	0.150549	1.01e-05	0.00044368	0.00040718	validation
14	0.752463	00:36:19.300000	7	266	108	0.139886	1.01e-05	0.00044368	0.00040718	validation
14	0.721892	00:36:19.300000	7	266	108	0.145654	1.01e-05	0.00044368	0.00040718	validation
14	0.647054	00:36:19.300000	7	266	108	0.170269	1.01e-05	0.00044368	0.00040718	validation
14	0.736204	00:36:19.300000	7	266	108	0.161214	1.01e-05	0.00044368	0.00040718	validation
15	1.0118	00:36:55.900000	7	448	115	0.0757452	0.00049982	0.00055972	0.00046248	validation
15	0.930166	00:36:55.900000	7	448	115	0.0292882	0.00049982	0.00055972	0.00046248	validation
15	1.08675	00:36:55.900000	7	448	115	0.00264322	0.00049982	0.00055972	0.00046248	validation
15	0.98882	00:36:55.900000	7	448	115	0.0060253	0.00049982	0.00055972	0.00046248	validation
15	1.00606	00:36:55.900000	7	448	115	0.0438997	0.00049982	0.00055972	0.00046248	validation
16	0.992675	00:37:32.300000	6	235	50	-0.0011177	0.00062136	0.00086575	0.00027862	validation
16	0.911277	00:37:32.300000	6	235	50	0.0818656	0.00062136	0.00086575	0.00027862	validation
16	1.06757	00:37:32.300000	6	235	50	-0.0113582	0.00062136	0.00086575	0.00027862	validation
16	0.969535	00:37:32.300000	6	235	50	0.00754097	0.00062136	0.00086575	0.00027862	validation
16	0.986799	00:37:32.300000	6	235	50	0.00465103	0.00062136	0.00086575	0.00027862	validation
17	0.793507	00:38:16.300000	5	448	110	0.134833	2.21e-05	0.00017655	0.00075192	validation
17	0.769149	00:38:16.300000	5	448	110	0.130456	2.21e-05	0.00017655	0.00075192	validation
17	0.74151	00:38:16.300000	5	448	110	0.143312	2.21e-05	0.00017655	0.00075192	validation
17	0.677961	00:38:16.300000	5	448	110	0.156216	2.21e-05	0.00017655	0.00075192	validation
17	0.756315	00:38:16.300000	5	448	110	0.14426	2.21e-05	0.00017655	0.00075192	validation
18	0.986762	00:38:56.700000	4	297	63	0.0109586	0.00039567	0.00036737	0.00014958	validation
18	0.905096	00:38:56.700000	4	297	63	0.00659657	0.00039567	0.00036737	0.00014958	validation
18	1.06137	00:38:56.700000	4	297	63	0.00050371	0.00039567	0.00036737	0.00014958	validation
18	0.96349	00:38:56.700000	4	297	63	0.0244954	0.00039567	0.00036737	0.00014958	validation
18	0.98076	00:38:56.700000	4	297	63	0.0296278	0.00039567	0.00036737	0.00014958	validation
19	0.99803	00:40:02.400000	7	333	51	0.0512097	0.00096749	0.00055121	0.00019132	validation
19	0.916469	00:40:02.400000	7	333	51	0.0183022	0.00096749	0.00055121	0.00019132	validation
19	1.07304	00:40:02.400000	7	333	51	0.036119	0.00096749	0.00055121	0.00019132	validation
19	0.975148	00:40:02.400000	7	333	51	0.0729199	0.00096749	0.00055121	0.00019132	validation
19	0.992481	00:40:02.400000	7	333	51	0.0295805	0.00096749	0.00055121	0.00019132	validation
20	0.791247	00:41:02.300000	7	480	88	0.169301	4.79e-05	0.00078589	0.0002005	validation
20	0.774706	00:41:02.300000	7	480	88	0.173127	4.79e-05	0.00078589	0.0002005	validation
20	0.740353	00:41:02.300000	7	480	88	0.137807	4.79e-05	0.00078589	0.0002005	validation
20	0.655529	00:41:02.300000	7	480	88	0.169506	4.79e-05	0.00078589	0.0002005	validation
20	0.73529	00:41:02.300000	7	480	88	0.159415	4.79e-05	0.00078589	0.0002005	validation
21	1.02862	00:42:39	7	470	48	0.123908	0.00076111	0.00068223	0.00047588	validation
21	0.947058	00:42:39	7	470	48	0.0371965	0.00076111	0.00068223	0.00047588	validation
21	1.10342	00:42:39	7	470	48	0.0281	0.00076111	0.00068223	0.00047588	validation
21	1.00559	00:42:39	7	470	48	0.039183	0.00076111	0.00068223	0.00047588	validation
21	1.02293	00:42:39	7	470	48	0.00549225	0.00076111	0.00068223	0.00047588	validation
22	0.82726	00:43:19.200000	6	330	61	0.0758358	0.00013367	0.00018684	0.00040711	validation
22	0.795821	00:43:19.200000	6	330	61	0.113558	0.00013367	0.00018684	0.00040711	validation
22	0.801243	00:43:19.200000	6	330	61	0.125648	0.00013367	0.00018684	0.00040711	validation
22	0.687081	00:43:19.200000	6	330	61	0.1107	0.00013367	0.00018684	0.00040711	validation
22	0.774564	00:43:19.200000	6	330	61	0.138929	0.00013367	0.00018684	0.00040711	validation
23	1.02204	00:44:24.300000	6	437	92	0.127956	0.00070427	0.00035867	0.00045329	validation
23	0.940439	00:44:24.300000	6	437	92	0.00107306	0.00070427	0.00035867	0.00045329	validation
23	1.09712	00:44:24.300000	6	437	92	0.065736	0.00070427	0.00035867	0.00045329	validation
23	0.999005	00:44:24.300000	6	437	92	0.045671	0.00070427	0.00035867	0.00045329	validation
23	1.0164	00:44:24.300000	6	437	92	0.0295942	0.00070427	0.00035867	0.00045329	validation
24	0.826117	00:45:01.700000	5	420	84	0.172921	0.00010056	0.00037247	0.00011507	validation
24	0.801729	00:45:01.700000	5	420	84	0.107231	0.00010056	0.00037247	0.00011507	validation
24	0.796495	00:45:01.700000	5	420	84	0.123411	0.00010056	0.00037247	0.00011507	validation
24	0.685435	00:45:01.700000	5	420	84	0.131353	0.00010056	0.00037247	0.00011507	validation
24	0.771229	00:45:01.700000	5	420	84	0.136884	0.00010056	0.00037247	0.00011507	validation
25	0.826332	00:47:05	4	491	128	0.0993371	0.00011668	0.0001421	0.00024287	validation
25	0.794558	00:47:05	4	491	128	0.106776	0.00011668	0.0001421	0.00024287	validation
25	0.797078	00:47:05	4	491	128	0.132512	0.00011668	0.0001421	0.00024287	validation
25	0.68194	00:47:05	4	491	128	0.10724	0.00011668	0.0001421	0.00024287	validation
25	0.771925	00:47:05	4	491	128	0.143765	0.00011668	0.0001421	0.00024287	validation
26	1.0012	00:48:44.800000	4	245	34	7.04e-05	0.00046395	0.00013386	0.00059516	validation
26	0.919724	00:48:44.800000	4	245	34	0.0277094	0.00046395	0.00013386	0.00059516	validation
26	1.07586	00:48:44.800000	4	245	34	0.0315205	0.00046395	0.00013386	0.00059516	validation
26	0.977447	00:48:44.800000	4	245	34	0.0240891	0.00046395	0.00013386	0.00059516	validation
26	0.995124	00:48:44.800000	4	245	34	0.0597364	0.00046395	0.00013386	0.00059516	validation
27	0.805629	00:49:19.300000	7	288	70	0.156337	1.59e-05	0.00017376	0.00036532	validation
27	0.782236	00:49:19.300000	7	288	70	0.154343	1.59e-05	0.00017376	0.00036532	validation
27	0.733108	00:49:19.300000	7	288	70	0.169748	1.59e-05	0.00017376	0.00036532	validation
27	0.675633	00:49:19.300000	7	288	70	0.159781	1.59e-05	0.00017376	0.00036532	validation
27	0.763134	00:49:19.300000	7	288	70	0.176954	1.59e-05	0.00017376	0.00036532	validation
28	0.836379	00:49:55.800000	7	254	85	0.119981	9.41e-05	0.00097261	0.00012799	validation
28	0.804451	00:49:55.800000	7	254	85	0.120907	9.41e-05	0.00097261	0.00012799	validation
28	0.80274	00:49:55.800000	7	254	85	0.105579	9.41e-05	0.00097261	0.00012799	validation
28	0.687585	00:49:55.800000	7	254	85	0.0916056	9.41e-05	0.00097261	0.00012799	validation
28	0.784178	00:49:55.800000	7	254	85	0.106841	9.41e-05	0.00097261	0.00012799	validation
29	0.994299	00:51:17.700000	6	243	58	0.0147026	0.00066065	0.00040624	0.00028913	validation
29	0.913061	00:51:17.700000	6	243	58	0.0178948	0.00066065	0.00040624	0.00028913	validation
29	1.06908	00:51:17.700000	6	243	58	0.0361152	0.00066065	0.00040624	0.00028913	validation
29	0.971245	00:51:17.700000	6	243	58	0.00746809	0.00066065	0.00040624	0.00028913	validation
29	0.988672	00:51:17.700000	6	243	58	0.117975	0.00066065	0.00040624	0.00028913	validation
30	0.78227	00:52:00.700000	5	261	81	0.154648	4.5e-05	0.00030137	0.00041478	validation
30	0.751918	00:52:00.700000	5	261	81	0.136035	4.5e-05	0.00030137	0.00041478	validation
30	0.734965	00:52:00.700000	5	261	81	0.129512	4.5e-05	0.00030137	0.00041478	validation
30	0.636726	00:52:00.700000	5	261	81	0.161738	4.5e-05	0.00030137	0.00041478	validation
30	0.732625	00:52:00.700000	5	261	81	0.152081	4.5e-05	0.00030137	0.00041478	validation
31	0.81706	00:52:53.300000	7	437	124	0.148022	3.2e-05	0.00010166	0.00015956	validation
31	0.801038	00:52:53.300000	7	437	124	0.137069	3.2e-05	0.00010166	0.00015956	validation
31	0.767537	00:52:53.300000	7	437	124	0.155763	3.2e-05	0.00010166	0.00015956	validation
31	0.703844	00:52:53.300000	7	437	124	0.154335	3.2e-05	0.00010166	0.00015956	validation
31	0.790844	00:52:53.300000	7	437	124	0.138838	3.2e-05	0.00010166	0.00015956	validation
32	0.986113	00:54:16.900000	5	493	86	0.00169128	0.00030186	0.00079121	0.0001154	validation
0	0.780274	00:32:27.800000	6	506	104	0.167912	3.22e-05	0.00027636	0.00020392	validation
0	0.767094	00:32:27.800000	6	506	104	0.152244	3.22e-05	0.00027636	0.00020392	validation
0	0.727432	00:32:27.800000	6	506	104	0.155632	3.22e-05	0.00027636	0.00020392	validation
0	0.660527	00:32:27.800000	6	506	104	0.174195	3.22e-05	0.00027636	0.00020392	validation
0	0.750473	00:32:27.800000	6	506	104	0.150077	3.22e-05	0.00027636	0.00020392	validation
1	1.00859	00:33:49.600000	4	488	107	0.0371805	0.000328	0.00017285	0.00056994	validation
1	0.927386	00:33:49.600000	4	488	107	0.051496	0.000328	0.00017285	0.00056994	validation
1	1.08347	00:33:49.600000	4	488	107	0.0226793	0.000328	0.00017285	0.00056994	validation
1	0.985424	00:33:49.600000	4	488	107	0.0147136	0.000328	0.00017285	0.00056994	validation
1	1.00303	00:33:49.600000	4	488	107	0.10667	0.000328	0.00017285	0.00056994	validation
2	0.990221	00:34:23.900000	4	393	72	0.00099421	0.00034286	0.000589	0.0002356	validation
2	0.909031	00:34:23.900000	4	393	72	0.0169448	0.00034286	0.000589	0.0002356	validation
2	1.06504	00:34:23.900000	4	393	72	0.085468	0.00034286	0.000589	0.0002356	validation
2	0.967187	00:34:23.900000	4	393	72	0.0159963	0.00034286	0.000589	0.0002356	validation
2	0.984616	00:34:23.900000	4	393	72	0.0140026	0.00034286	0.000589	0.0002356	validation
3	0.788792	00:35:15.100000	5	380	104	0.15901	1.05e-05	0.00073562	0.00021282	validation
3	0.765868	00:35:15.100000	5	380	104	0.157663	1.05e-05	0.00073562	0.00021282	validation
3	0.734703	00:35:15.100000	5	380	104	0.149032	1.05e-05	0.00073562	0.00021282	validation
3	0.652766	00:35:15.100000	5	380	104	0.14506	1.05e-05	0.00073562	0.00021282	validation
3	0.7515	00:35:15.100000	5	380	104	0.163696	1.05e-05	0.00073562	0.00021282	validation
4	0.995233	00:36:14.400000	4	311	87	0.0167365	0.00024768	0.00011911	0.00059121	validation
4	0.808585	00:36:14.400000	4	311	87	0.10924	0.00024768	0.00011911	0.00059121	validation
4	1.07016	00:36:14.400000	4	311	87	0.0245164	0.00024768	0.00011911	0.00059121	validation
4	0.971838	00:36:14.400000	4	311	87	0.0691395	0.00024768	0.00011911	0.00059121	validation
4	0.989403	00:36:14.400000	4	311	87	0.030121	0.00024768	0.00011911	0.00059121	validation
5	0.848633	00:36:59.900000	4	280	93	0.114221	0.00020623	0.00022933	0.00062973	validation
5	0.809699	00:36:59.900000	4	280	93	0.10938	0.00020623	0.00022933	0.00062973	validation
5	0.813044	00:36:59.900000	4	280	93	0.123701	0.00020623	0.00022933	0.00062973	validation
5	0.698784	00:36:59.900000	4	280	93	0.116995	0.00020623	0.00022933	0.00062973	validation
5	0.780091	00:36:59.900000	4	280	93	0.114387	0.00020623	0.00022933	0.00062973	validation
6	1.0005	00:38:03.200000	4	218	51	0.0248796	0.00055394	0.00011202	0.0005452	validation
6	0.919314	00:38:03.200000	4	218	51	-0.0002553	0.00055394	0.00011202	0.0005452	validation
6	1.07529	00:38:03.200000	4	218	51	-0.0024438	0.00055394	0.00011202	0.0005452	validation
6	0.977091	00:38:03.200000	4	218	51	0.0105283	0.00055394	0.00011202	0.0005452	validation
6	0.994537	00:38:03.200000	4	218	51	0.0321786	0.00055394	0.00011202	0.0005452	validation
7	0.770486	00:38:33.800000	7	252	83	0.157142	7.25e-05	0.00013203	0.00021584	validation
7	0.753012	00:38:33.800000	7	252	83	0.146526	7.25e-05	0.00013203	0.00021584	validation
7	0.72192	00:38:33.800000	7	252	83	0.175487	7.25e-05	0.00013203	0.00021584	validation
7	0.636761	00:38:33.800000	7	252	83	0.177658	7.25e-05	0.00013203	0.00021584	validation
7	0.72643	00:38:33.800000	7	252	83	0.171026	7.25e-05	0.00013203	0.00021584	validation
8	0.784132	00:39:55.200000	6	314	81	0.151901	5.77e-05	0.00041325	0.00077388	validation
8	0.766966	00:39:55.200000	6	314	81	0.147196	5.77e-05	0.00041325	0.00077388	validation
8	0.737763	00:39:55.200000	6	314	81	0.172386	5.77e-05	0.00041325	0.00077388	validation
8	0.654174	00:39:55.200000	6	314	81	0.169722	5.77e-05	0.00041325	0.00077388	validation
8	0.735885	00:39:55.200000	6	314	81	0.160352	5.77e-05	0.00041325	0.00077388	validation
9	0.786257	00:40:40.300000	5	383	108	0.139928	5.59e-05	0.00026877	0.00020364	validation
9	0.754082	00:40:40.300000	5	383	108	0.133716	5.59e-05	0.00026877	0.00020364	validation
9	0.736727	00:40:40.300000	5	383	108	0.178479	5.59e-05	0.00026877	0.00020364	validation
9	0.654554	00:40:40.300000	5	383	108	0.152855	5.59e-05	0.00026877	0.00020364	validation
9	0.731483	00:40:40.300000	5	383	108	0.156635	5.59e-05	0.00026877	0.00020364	validation
10	0.775473	00:42:20.100000	6	236	94	0.139591	2.04e-05	0.00037529	0.00050477	validation
10	0.756257	00:42:20.100000	6	236	94	0.158869	2.04e-05	0.00037529	0.00050477	validation
10	0.711075	00:42:20.100000	6	236	94	0.164661	2.04e-05	0.00037529	0.00050477	validation
10	0.652197	00:42:20.100000	6	236	94	0.158939	2.04e-05	0.00037529	0.00050477	validation
10	0.733683	00:42:20.100000	6	236	94	0.163295	2.04e-05	0.00037529	0.00050477	validation
11	0.84224	00:42:56.200000	7	198	62	0.11984	0.00025081	0.00019521	0.00026812	validation
11	0.805972	00:42:56.200000	7	198	62	0.103567	0.00025081	0.00019521	0.00026812	validation
11	0.83532	00:42:56.200000	7	198	62	0.101948	0.00025081	0.00019521	0.00026812	validation
11	0.69223	00:42:56.200000	7	198	62	0.0953646	0.00025081	0.00019521	0.00026812	validation
11	0.784315	00:42:56.200000	7	198	62	0.124229	0.00025081	0.00019521	0.00026812	validation
12	0.786672	00:44:05.900000	5	364	123	0.152442	2.97e-05	0.00041023	0.00014624	validation
12	0.760245	00:44:05.900000	5	364	123	0.149194	2.97e-05	0.00041023	0.00014624	validation
12	0.735709	00:44:05.900000	5	364	123	0.132779	2.97e-05	0.00041023	0.00014624	validation
12	0.642423	00:44:05.900000	5	364	123	0.13404	2.97e-05	0.00041023	0.00014624	validation
12	0.764362	00:44:05.900000	5	364	123	0.172027	2.97e-05	0.00041023	0.00014624	validation
13	0.790292	00:45:44.600000	7	259	46	0.143661	2.19e-05	0.00094543	0.00012755	validation
13	0.757355	00:45:44.600000	7	259	46	0.162129	2.19e-05	0.00094543	0.00012755	validation
13	0.725988	00:45:44.600000	7	259	46	0.163587	2.19e-05	0.00094543	0.00012755	validation
13	0.66094	00:45:44.600000	7	259	46	0.166049	2.19e-05	0.00094543	0.00012755	validation
13	0.737467	00:45:44.600000	7	259	46	0.151527	2.19e-05	0.00094543	0.00012755	validation
14	0.834737	00:47:21.500000	5	286	51	0.0899938	0.00012933	0.00052475	0.00082515	validation
14	0.804667	00:47:21.500000	5	286	51	0.127698	0.00012933	0.00052475	0.00082515	validation
14	0.799936	00:47:21.500000	5	286	51	0.13469	0.00012933	0.00052475	0.00082515	validation
14	0.691462	00:47:21.500000	5	286	51	0.119627	0.00012933	0.00052475	0.00082515	validation
14	0.77667	00:47:21.500000	5	286	51	0.122284	0.00012933	0.00052475	0.00082515	validation
15	0.790143	00:48:05.200000	5	269	83	0.152394	3.35e-05	0.00017568	0.00023233	validation
15	0.760267	00:48:05.200000	5	269	83	0.152929	3.35e-05	0.00017568	0.00023233	validation
15	0.735267	00:48:05.200000	5	269	83	0.152655	3.35e-05	0.00017568	0.00023233	validation
15	0.6699	00:48:05.200000	5	269	83	0.158908	3.35e-05	0.00017568	0.00023233	validation
15	0.753301	00:48:05.200000	5	269	83	0.168311	3.35e-05	0.00017568	0.00023233	validation
16	0.836427	00:49:05.100000	4	450	73	0.134588	0.00015869	0.00018396	0.00028971	validation
16	0.802784	00:49:05.100000	4	450	73	0.124591	0.00015869	0.00018396	0.00028971	validation
16	0.802208	00:49:05.100000	4	450	73	0.145782	0.00015869	0.00018396	0.00028971	validation
16	0.692995	00:49:05.100000	4	450	73	0.138121	0.00015869	0.00018396	0.00028971	validation
16	0.777935	00:49:05.100000	4	450	73	0.121239	0.00015869	0.00018396	0.00028971	validation
17	0.774857	00:50:20.300000	6	446	93	0.160148	1.97e-05	0.00057059	0.00036184	validation
17	0.759361	00:50:20.300000	6	446	93	0.136442	1.97e-05	0.00057059	0.00036184	validation
17	0.719115	00:50:20.300000	6	446	93	0.150243	1.97e-05	0.00057059	0.00036184	validation
17	0.638524	00:50:20.300000	6	446	93	0.146364	1.97e-05	0.00057059	0.00036184	validation
17	0.73553	00:50:20.300000	6	446	93	0.169076	1.97e-05	0.00057059	0.00036184	validation
18	0.872981	00:51:18.400000	4	304	88	0.130632	0.00029098	0.00056195	0.0004564	validation
18	0.911781	00:51:18.400000	4	304	88	0.00276599	0.00029098	0.00056195	0.0004564	validation
18	1.06803	00:51:18.400000	4	304	88	0.0401935	0.00029098	0.00056195	0.0004564	validation
18	0.97	00:51:18.400000	4	304	88	0.032887	0.00029098	0.00056195	0.0004564	validation
18	0.98735	00:51:18.400000	4	304	88	0.0114582	0.00029098	0.00056195	0.0004564	validation
19	0.875668	00:52:00	6	445	128	0.107487	0.00024944	0.00023121	0.00020355	validation
19	0.82057	00:52:00	6	445	128	0.140812	0.00024944	0.00023121	0.00020355	validation
19	0.837328	00:52:00	6	445	128	0.154753	0.00024944	0.00023121	0.00020355	validation
19	0.709413	00:52:00	6	445	128	0.105589	0.00024944	0.00023121	0.00020355	validation
19	0.815386	00:52:00	6	445	128	0.161976	0.00024944	0.00023121	0.00020355	validation
20	0.808502	00:53:58.600000	4	315	108	0.150022	1.45e-05	0.00021589	0.00087488	validation
20	0.779017	00:53:58.600000	4	315	108	0.134398	1.45e-05	0.00021589	0.00087488	validation
20	0.735905	00:53:58.600000	4	315	108	0.150146	1.45e-05	0.00021589	0.00087488	validation
20	0.660763	00:53:58.600000	4	315	108	0.146818	1.45e-05	0.00021589	0.00087488	validation
20	0.769007	00:53:58.600000	4	315	108	0.150192	1.45e-05	0.00021589	0.00087488	validation
21	0.788035	00:54:32.700000	6	323	125	0.161607	2.11e-05	0.00054271	0.00017435	validation
21	0.760049	00:54:32.700000	6	323	125	0.156508	2.11e-05	0.00054271	0.00017435	validation
21	0.715988	00:54:32.700000	6	323	125	0.164042	2.11e-05	0.00054271	0.00017435	validation
21	0.639305	00:54:32.700000	6	323	125	0.150689	2.11e-05	0.00054271	0.00017435	validation
21	0.731543	00:54:32.700000	6	323	125	0.160605	2.11e-05	0.00054271	0.00017435	validation
22	1.00006	00:55:56.400000	7	205	45	0.0245775	0.00059629	0.00094911	0.00054413	validation
22	0.887734	00:55:56.400000	7	205	45	0.141545	0.00059629	0.00094911	0.00054413	validation
22	1.07496	00:55:56.400000	7	205	45	0.0784203	0.00059629	0.00094911	0.00054413	validation
22	0.976662	00:55:56.400000	7	205	45	0.0448286	0.00059629	0.00094911	0.00054413	validation
22	0.994211	00:55:56.400000	7	205	45	0.0170846	0.00059629	0.00094911	0.00054413	validation
23	0.784723	00:56:34.600000	7	256	119	0.161439	2.88e-05	0.00015971	0.00031206	validation
23	0.762947	00:56:34.600000	7	256	119	0.146394	2.88e-05	0.00015971	0.00031206	validation
23	0.729425	00:56:34.600000	7	256	119	0.146122	2.88e-05	0.00015971	0.00031206	validation
23	0.663045	00:56:34.600000	7	256	119	0.156215	2.88e-05	0.00015971	0.00031206	validation
23	0.754879	00:56:34.600000	7	256	119	0.145289	2.88e-05	0.00015971	0.00031206	validation
24	1.03747	00:57:22.900000	5	313	66	0.00738881	0.00066841	0.00030254	0.00092248	validation
24	0.9566	00:57:22.900000	5	313	66	0.116958	0.00066841	0.00030254	0.00092248	validation
24	1.11283	00:57:22.900000	5	313	66	0.0007436	0.00066841	0.00030254	0.00092248	validation
24	1.01368	00:57:22.900000	5	313	66	0.108531	0.00066841	0.00030254	0.00092248	validation
24	1.03153	00:57:22.900000	5	313	66	0.0537816	0.00066841	0.00030254	0.00092248	validation
25	1.00966	00:57:52.100000	5	306	49	0.0352431	0.00091598	0.00014924	0.00035965	validation
25	0.928123	00:57:52.100000	5	306	49	0.029215	0.00091598	0.00014924	0.00035965	validation
25	1.08439	00:57:52.100000	5	306	49	0.0362281	0.00091598	0.00014924	0.00035965	validation
25	0.986469	00:57:52.100000	5	306	49	0.00578884	0.00091598	0.00014924	0.00035965	validation
25	1.00368	00:57:52.100000	5	306	49	-0.0015273	0.00091598	0.00014924	0.00035965	validation
26	0.864751	00:58:34.900000	7	476	111	0.146594	1.17e-05	0.00011626	0.0001819	validation
26	0.84202	00:58:34.900000	7	476	111	0.146209	1.17e-05	0.00011626	0.0001819	validation
26	0.812577	00:58:34.900000	7	476	111	0.166201	1.17e-05	0.00011626	0.0001819	validation
26	0.735911	00:58:34.900000	7	476	111	0.155639	1.17e-05	0.00011626	0.0001819	validation
26	0.819468	00:58:34.900000	7	476	111	0.162808	1.17e-05	0.00011626	0.0001819	validation
27	0.805676	00:59:34.500000	4	423	126	0.135242	3.93e-05	0.00011063	0.00014875	validation
27	0.782401	00:59:34.500000	4	423	126	0.109999	3.93e-05	0.00011063	0.00014875	validation
27	0.745821	00:59:34.500000	4	423	126	0.138092	3.93e-05	0.00011063	0.00014875	validation
27	0.668594	00:59:34.500000	4	423	126	0.146373	3.93e-05	0.00011063	0.00014875	validation
27	0.775085	00:59:34.500000	4	423	126	0.141864	3.93e-05	0.00011063	0.00014875	validation
28	0.831546	00:01:25.500000	6	311	45	0.135162	0.0001407	0.00022263	0.00056728	validation
28	0.799453	00:01:25.500000	6	311	45	0.117526	0.0001407	0.00022263	0.00056728	validation
28	0.801136	00:01:25.500000	6	311	45	0.109742	0.0001407	0.00022263	0.00056728	validation
28	0.689007	00:01:25.500000	6	311	45	0.130364	0.0001407	0.00022263	0.00056728	validation
28	0.772698	00:01:25.500000	6	311	45	0.127906	0.0001407	0.00022263	0.00056728	validation
29	0.870073	00:02:20.200000	4	507	55	0.121985	0.00026074	0.00022643	0.00094165	validation
29	0.84528	00:02:20.200000	4	507	55	0.133925	0.00026074	0.00022643	0.00094165	validation
29	1.0924	00:02:20.200000	4	507	55	0.0738377	0.00026074	0.00022643	0.00094165	validation
29	0.993752	00:02:20.200000	4	507	55	0.0708756	0.00026074	0.00022643	0.00094165	validation
29	0.814189	00:02:20.200000	4	507	55	0.13926	0.00026074	0.00022643	0.00094165	validation
30	1.01154	00:03:14.700000	6	248	60	0.00649571	0.0005759	0.00036477	0.00072733	validation
30	0.930159	00:03:14.700000	6	248	60	0.0300039	0.0005759	0.00036477	0.00072733	validation
30	1.08637	00:03:14.700000	6	248	60	0.0509759	0.0005759	0.00036477	0.00072733	validation
30	0.98789	00:03:14.700000	6	248	60	0.138808	0.0005759	0.00036477	0.00072733	validation
30	1.00551	00:03:14.700000	6	248	60	0.0842449	0.0005759	0.00036477	0.00072733	validation
31	0.797102	00:03:44.900000	6	468	119	0.162598	1.85e-05	0.00065599	0.00012671	validation
31	0.762933	00:03:44.900000	6	468	119	0.155576	1.85e-05	0.00065599	0.00012671	validation
31	0.731418	00:03:44.900000	6	468	119	0.166864	1.85e-05	0.00065599	0.00012671	validation
31	0.658726	00:03:44.900000	6	468	119	0.170893	1.85e-05	0.00065599	0.00012671	validation
31	0.749416	00:03:44.900000	6	468	119	0.166347	1.85e-05	0.00065599	0.00012671	validation
32	1.00266	00:05:41.700000	5	413	62	0.0718695	0.0004444	0.00060833	0.00041408	validation
32	0.921589	00:05:41.700000	5	413	62	0.0681917	0.0004444	0.00060833	0.00041408	validation
32	1.07754	00:05:41.700000	5	413	62	0.0496319	0.0004444	0.00060833	0.00041408	validation
32	0.979388	00:05:41.700000	5	413	62	0.0239872	0.0004444	0.00060833	0.00041408	validation
32	0.996973	00:05:41.700000	5	413	62	0.0126413	0.0004444	0.00060833	0.00041408	validation
33	0.844943	00:06:25.700000	5	413	98	0.121813	0.00019557	0.00053189	0.00046744	validation
33	0.812932	00:06:25.700000	5	413	98	0.138593	0.00019557	0.00053189	0.00046744	validation
33	0.821543	00:06:25.700000	5	413	98	0.143539	0.00019557	0.00053189	0.00046744	validation
33	0.969334	00:06:25.700000	5	413	98	0.148299	0.00019557	0.00053189	0.00046744	validation
33	0.986789	00:06:25.700000	5	413	98	0.0547756	0.00019557	0.00053189	0.00046744	validation
34	1.00241	00:07:44.500000	7	216	65	0.0572904	0.00089619	0.00062233	0.00038882	validation
34	0.921334	00:07:44.500000	7	216	65	0.0334105	0.00089619	0.00062233	0.00038882	validation
34	1.07741	00:07:44.500000	7	216	65	0.0160202	0.00089619	0.00062233	0.00038882	validation
34	0.979438	00:07:44.500000	7	216	65	0.0439823	0.00089619	0.00062233	0.00038882	validation
34	0.996905	00:07:44.500000	7	216	65	0.0331513	0.00089619	0.00062233	0.00038882	validation
35	1.00108	00:08:20	5	509	46	0.0729337	0.00079576	0.0009362	0.00018262	validation
35	0.919847	00:08:20	5	509	46	0.0150806	0.00079576	0.0009362	0.00018262	validation
35	1.0761	00:08:20	5	509	46	0.0377497	0.00079576	0.0009362	0.00018262	validation
35	0.977953	00:08:20	5	509	46	0.0686117	0.00079576	0.0009362	0.00018262	validation
35	0.995353	00:08:20	5	509	46	0.0973611	0.00079576	0.0009362	0.00018262	validation
36	0.882468	00:09:38.700000	5	468	103	0.12169	0.00028935	0.00012375	0.00034804	validation
36	0.913448	00:09:38.700000	5	468	103	0.0391816	0.00028935	0.00012375	0.00034804	validation
36	1.07006	00:09:38.700000	5	468	103	0.0720663	0.00028935	0.00012375	0.00034804	validation
36	0.972122	00:09:38.700000	5	468	103	0.0818758	0.00028935	0.00012375	0.00034804	validation
36	0.989294	00:09:38.700000	5	468	103	0.0412576	0.00028935	0.00012375	0.00034804	validation
37	1.01821	00:10:30.100000	5	391	89	0.00338741	0.000788	0.0001468	0.00041005	validation
37	0.936753	00:10:30.100000	5	391	89	0.0342611	0.000788	0.0001468	0.00041005	validation
37	1.09292	00:10:30.100000	5	391	89	0.0125961	0.000788	0.0001468	0.00041005	validation
37	0.995146	00:10:30.100000	5	391	89	0.00834034	0.000788	0.0001468	0.00041005	validation
37	1.01256	00:10:30.100000	5	391	89	0.00010833	0.000788	0.0001468	0.00041005	validation
38	0.775827	00:11:09.500000	5	199	78	0.166527	1.44e-05	0.00045433	0.00051073	validation
38	0.763598	00:11:09.500000	5	199	78	0.15047	1.44e-05	0.00045433	0.00051073	validation
38	0.728809	00:11:09.500000	5	199	78	0.151645	1.44e-05	0.00045433	0.00051073	validation
38	0.622427	00:11:09.500000	5	199	78	0.13955	1.44e-05	0.00045433	0.00051073	validation
38	0.742683	00:11:09.500000	5	199	78	0.170605	1.44e-05	0.00045433	0.00051073	validation
39	0.799121	00:11:45.200000	6	250	97	0.154907	1.81e-05	0.00017944	0.00067848	validation
39	0.776176	00:11:45.200000	6	250	97	0.148832	1.81e-05	0.00017944	0.00067848	validation
39	0.735722	00:11:45.200000	6	250	97	0.146188	1.81e-05	0.00017944	0.00067848	validation
39	0.658535	00:11:45.200000	6	250	97	0.136637	1.81e-05	0.00017944	0.00067848	validation
39	0.762681	00:11:45.200000	6	250	97	0.167501	1.81e-05	0.00017944	0.00067848	validation
test_0	0.82372	00:12:32.500000	7	252	83	0.183923	7.25e-05	0.00013203	0.00021584	test_bestparams_1
test_0	0.853266	00:12:56.200000	5	364	123	0.195215	2.97e-05	0.00041023	0.00014624	test_bestparams_2
0	0.927694	00:12:56.200000	7	217	75	0.129166	0.00015126	0.00064781	0.00041373	validation
0	0.844848	00:12:56.200000	7	217	75	0.166796	0.00015126	0.00064781	0.00041373	validation
0	0.806176	00:12:56.200000	7	217	75	0.130326	0.00015126	0.00064781	0.00041373	validation
0	0.689677	00:12:56.200000	7	217	75	0.145151	0.00015126	0.00064781	0.00041373	validation
0	0.782676	00:12:56.200000	7	217	75	0.165377	0.00015126	0.00064781	0.00041373	validation
1	0.936692	00:13:52.100000	6	490	114	0.137884	0.00017166	0.00090425	0.00030161	validation
1	0.858228	00:13:52.100000	6	490	114	0.160505	0.00017166	0.00090425	0.00030161	validation
1	0.841202	00:13:52.100000	6	490	114	0.160322	0.00017166	0.00090425	0.00030161	validation
1	0.702014	00:13:52.100000	6	490	114	0.113019	0.00017166	0.00090425	0.00030161	validation
1	0.794432	00:13:52.100000	6	490	114	0.126935	0.00017166	0.00090425	0.00030161	validation
2	0.889192	00:15:39.400000	4	252	84	0.211668	7.62e-05	0.00039031	0.00042972	validation
2	0.834401	00:15:39.400000	4	252	84	0.140185	7.62e-05	0.00039031	0.00042972	validation
2	0.786257	00:15:39.400000	4	252	84	0.149975	7.62e-05	0.00039031	0.00042972	validation
2	0.665617	00:15:39.400000	4	252	84	0.197956	7.62e-05	0.00039031	0.00042972	validation
2	0.767911	00:15:39.400000	4	252	84	0.130335	7.62e-05	0.00039031	0.00042972	validation
3	0.875541	00:16:34.300000	6	417	74	0.167186	4.94e-05	0.00044946	0.00080522	validation
3	0.794097	00:16:34.300000	6	417	74	0.198513	4.94e-05	0.00044946	0.00080522	validation
3	0.734	00:16:34.300000	6	417	74	0.180644	4.94e-05	0.00044946	0.00080522	validation
3	0.65468	00:16:34.300000	6	417	74	0.188094	4.94e-05	0.00044946	0.00080522	validation
3	0.726623	00:16:34.300000	6	417	74	0.217577	4.94e-05	0.00044946	0.00080522	validation
4	0.885965	00:17:37.300000	6	276	75	0.214507	1.63e-05	0.00023224	0.00029622	validation
4	0.827704	00:17:37.300000	6	276	75	0.222389	1.63e-05	0.00023224	0.00029622	validation
4	0.763968	00:17:37.300000	6	276	75	0.173315	1.63e-05	0.00023224	0.00029622	validation
4	0.675824	00:17:37.300000	6	276	75	0.18764	1.63e-05	0.00023224	0.00029622	validation
4	0.759386	00:17:37.300000	6	276	75	0.193783	1.63e-05	0.00023224	0.00029622	validation
5	0.87253	00:18:22	7	490	102	0.195375	1.27e-05	0.0008063	0.00017361	validation
5	0.808224	00:18:22	7	490	102	0.197236	1.27e-05	0.0008063	0.00017361	validation
5	0.737307	00:18:22	7	490	102	0.200017	1.27e-05	0.0008063	0.00017361	validation
5	0.65023	00:18:22	7	490	102	0.202058	1.27e-05	0.0008063	0.00017361	validation
5	0.735844	00:18:22	7	490	102	0.227123	1.27e-05	0.0008063	0.00017361	validation
6	1.15024	00:19:54.100000	6	471	82	0.148262	0.00051869	0.00028806	0.00018018	validation
6	0.952859	00:19:54.100000	6	471	82	-0.0011136	0.00051869	0.00028806	0.00018018	validation
6	1.06828	00:19:54.100000	6	471	82	0.00476103	0.00051869	0.00028806	0.00018018	validation
6	0.970454	00:19:54.100000	6	471	82	0.0345793	0.00051869	0.00028806	0.00018018	validation
6	0.988275	00:19:54.100000	6	471	82	0.0320444	0.00051869	0.00028806	0.00018018	validation
7	0.926664	00:21:04.900000	4	328	76	0.0868398	0.00016458	0.0002175	0.00032055	validation
7	0.844829	00:21:04.900000	4	328	76	0.13947	0.00016458	0.0002175	0.00032055	validation
7	0.799156	00:21:04.900000	4	328	76	0.159662	0.00016458	0.0002175	0.00032055	validation
7	0.688547	00:21:04.900000	4	328	76	0.137352	0.00016458	0.0002175	0.00032055	validation
7	0.779957	00:21:04.900000	4	328	76	0.113545	0.00016458	0.0002175	0.00032055	validation
8	1.17677	00:22:09.600000	4	256	67	0.135534	0.00066297	0.00013092	0.00077516	validation
8	0.979919	00:22:09.600000	4	256	67	0.00955613	0.00066297	0.00013092	0.00077516	validation
8	1.09457	00:22:09.600000	4	256	67	0.0857946	0.00066297	0.00013092	0.00077516	validation
8	0.99638	00:22:09.600000	4	256	67	0.0593847	0.00066297	0.00013092	0.00077516	validation
8	1.01504	00:22:09.600000	4	256	67	0.0934902	0.00066297	0.00013092	0.00077516	validation
9	1.15327	00:22:38.600000	4	461	93	0.0571254	0.00028478	0.00079137	0.00040473	validation
9	0.901403	00:22:38.600000	4	461	93	0.136717	0.00028478	0.00079137	0.00040473	validation
9	1.07139	00:22:38.600000	4	461	93	0.0205854	0.00028478	0.00079137	0.00040473	validation
9	0.973379	00:22:38.600000	4	461	93	0.0202797	0.00028478	0.00079137	0.00040473	validation
9	0.991518	00:22:38.600000	4	461	93	-0.0024497	0.00028478	0.00079137	0.00040473	validation
10	0.916568	00:23:26.800000	4	350	64	0.138774	0.00011577	0.00031111	0.00017143	validation
10	0.839721	00:23:26.800000	4	350	64	0.135959	0.00011577	0.00031111	0.00017143	validation
10	0.797129	00:23:26.800000	4	350	64	0.183112	0.00011577	0.00031111	0.00017143	validation
10	0.681399	00:23:26.800000	4	350	64	0.108098	0.00011577	0.00031111	0.00017143	validation
10	0.778172	00:23:26.800000	4	350	64	0.125957	0.00011577	0.00031111	0.00017143	validation
11	0.848541	00:25:05.300000	7	276	47	0.180519	4.53e-05	0.00021661	0.00039337	validation
11	0.798728	00:25:05.300000	7	276	47	0.181503	4.53e-05	0.00021661	0.00039337	validation
11	0.727898	00:25:05.300000	7	276	47	0.200481	4.53e-05	0.00021661	0.00039337	validation
11	0.636878	00:25:05.300000	7	276	47	0.1734	4.53e-05	0.00021661	0.00039337	validation
11	0.715053	00:25:05.300000	7	276	47	0.198461	4.53e-05	0.00021661	0.00039337	validation
12	0.913697	00:25:54.700000	4	228	90	0.122888	7.22e-05	0.00041822	0.00059449	validation
12	0.832583	00:25:54.700000	4	228	90	0.129203	7.22e-05	0.00041822	0.00059449	validation
12	0.789108	00:25:54.700000	4	228	90	0.177049	7.22e-05	0.00041822	0.00059449	validation
12	0.663559	00:25:54.700000	4	228	90	0.19179	7.22e-05	0.00041822	0.00059449	validation
12	0.738893	00:25:54.700000	4	228	90	0.212526	7.22e-05	0.00041822	0.00059449	validation
13	0.889892	00:26:45.200000	7	322	95	0.211133	1.07e-05	0.00020241	0.0001066	validation
13	0.83828	00:26:45.200000	7	322	95	0.200582	1.07e-05	0.00020241	0.0001066	validation
13	0.765201	00:26:45.200000	7	322	95	0.207267	1.07e-05	0.00020241	0.0001066	validation
13	0.687277	00:26:45.200000	7	322	95	0.21098	1.07e-05	0.00020241	0.0001066	validation
13	0.764038	00:26:45.200000	7	322	95	0.191758	1.07e-05	0.00020241	0.0001066	validation
14	0.869135	00:28:00.600000	4	385	63	0.2063	3.37e-05	0.00071958	0.00034042	validation
14	0.805648	00:28:00.600000	4	385	63	0.185043	3.37e-05	0.00071958	0.00034042	validation
14	0.744593	00:28:00.600000	4	385	63	0.193427	3.37e-05	0.00071958	0.00034042	validation
14	0.652777	00:28:00.600000	4	385	63	0.186744	3.37e-05	0.00071958	0.00034042	validation
14	0.726279	00:28:00.600000	4	385	63	0.196884	3.37e-05	0.00071958	0.00034042	validation
15	0.943563	00:29:05.800000	4	450	76	0.125875	0.00021769	0.0002952	0.00037128	validation
15	0.851872	00:29:05.800000	4	450	76	0.138241	0.00021769	0.0002952	0.00037128	validation
15	0.808772	00:29:05.800000	4	450	76	0.175419	0.00021769	0.0002952	0.00037128	validation
15	0.69716	00:29:05.800000	4	450	76	0.154787	0.00021769	0.0002952	0.00037128	validation
15	0.791656	00:29:05.800000	4	450	76	0.154728	0.00021769	0.0002952	0.00037128	validation
16	0.904462	00:30:38	5	354	123	0.163476	1.56e-05	0.00023407	0.00030021	validation
16	0.843109	00:30:38	5	354	123	0.178695	1.56e-05	0.00023407	0.00030021	validation
16	0.773778	00:30:38	5	354	123	0.182701	1.56e-05	0.00023407	0.00030021	validation
16	0.684584	00:30:38	5	354	123	0.205838	1.56e-05	0.00023407	0.00030021	validation
16	0.775764	00:30:38	5	354	123	0.163725	1.56e-05	0.00023407	0.00030021	validation
17	0.940728	00:31:25.400000	7	301	62	0.143546	0.00034544	0.00010735	0.00036745	validation
17	0.863778	00:31:25.400000	7	301	62	0.160041	0.00034544	0.00010735	0.00036745	validation
17	1.06728	00:31:25.400000	7	301	62	0.0712436	0.00034544	0.00010735	0.00036745	validation
17	0.721122	00:31:25.400000	7	301	62	0.131368	0.00034544	0.00010735	0.00036745	validation
17	0.98742	00:31:25.400000	7	301	62	0.0434405	0.00034544	0.00010735	0.00036745	validation
18	0.930287	00:32:37.200000	5	398	43	0.146352	0.00013189	0.00031687	0.00056675	validation
18	0.843969	00:32:37.200000	5	398	43	0.13022	0.00013189	0.00031687	0.00056675	validation
18	0.797688	00:32:37.200000	5	398	43	0.148229	0.00013189	0.00031687	0.00056675	validation
18	0.683664	00:32:37.200000	5	398	43	0.128611	0.00013189	0.00031687	0.00056675	validation
18	0.774633	00:32:37.200000	5	398	43	0.11501	0.00013189	0.00031687	0.00056675	validation
19	0.930658	00:33:33	4	248	46	0.127529	0.00020987	0.00033178	0.00075785	validation
19	0.853629	00:33:33	4	248	46	0.145389	0.00020987	0.00033178	0.00075785	validation
19	1.06834	00:33:33	4	248	46	0.0465609	0.00020987	0.00033178	0.00075785	validation
19	0.69748	00:33:33	4	248	46	0.117682	0.00020987	0.00033178	0.00075785	validation
19	0.786147	00:33:33	4	248	46	0.114822	0.00020987	0.00033178	0.00075785	validation
20	0.927816	00:34:22	5	406	116	0.150863	0.00019009	0.00032705	0.00018435	validation
20	0.848677	00:34:22	5	406	116	0.135731	0.00019009	0.00032705	0.00018435	validation
20	0.808839	00:34:22	5	406	116	0.135074	0.00019009	0.00032705	0.00018435	validation
20	0.693133	00:34:22	5	406	116	0.134332	0.00019009	0.00032705	0.00018435	validation
20	0.788165	00:34:22	5	406	116	0.156342	0.00019009	0.00032705	0.00018435	validation
21	0.92419	00:36:10.700000	6	202	99	0.106216	0.0001596	0.00018029	0.00014153	validation
21	0.841892	00:36:10.700000	6	202	99	0.12416	0.0001596	0.00018029	0.00014153	validation
21	0.798741	00:36:10.700000	6	202	99	0.128398	0.0001596	0.00018029	0.00014153	validation
21	0.685365	00:36:10.700000	6	202	99	0.103141	0.0001596	0.00018029	0.00014153	validation
21	0.780025	00:36:10.700000	6	202	99	0.151558	0.0001596	0.00018029	0.00014153	validation
22	0.851794	00:37:48.800000	7	443	93	0.182601	4.54e-05	0.00010587	0.00021823	validation
22	0.810633	00:37:48.800000	7	443	93	0.190063	4.54e-05	0.00010587	0.00021823	validation
22	0.729632	00:37:48.800000	7	443	93	0.186581	4.54e-05	0.00010587	0.00021823	validation
22	0.662607	00:37:48.800000	7	443	93	0.18719	4.54e-05	0.00010587	0.00021823	validation
22	0.72685	00:37:48.800000	7	443	93	0.142452	4.54e-05	0.00010587	0.00021823	validation
23	1.15104	00:39:16.700000	7	227	71	0.0921041	0.00022117	0.00079104	0.00080957	validation
23	0.865474	00:39:16.700000	7	227	71	0.149291	0.00022117	0.00079104	0.00080957	validation
23	0.808676	00:39:16.700000	7	227	71	0.130193	0.00022117	0.00079104	0.00080957	validation
23	0.698517	00:39:16.700000	7	227	71	0.133012	0.00022117	0.00079104	0.00080957	validation
23	0.786035	00:39:16.700000	7	227	71	0.135225	0.00022117	0.00079104	0.00080957	validation
24	0.9006	00:40:11.500000	5	471	35	0.168298	1.07e-05	0.00020918	0.00031742	validation
24	0.839357	00:40:11.500000	5	471	35	0.159283	1.07e-05	0.00020918	0.00031742	validation
24	0.767001	00:40:11.500000	5	471	35	0.171944	1.07e-05	0.00020918	0.00031742	validation
24	0.680298	00:40:11.500000	5	471	35	0.164106	1.07e-05	0.00020918	0.00031742	validation
24	0.768395	00:40:11.500000	5	471	35	0.162523	1.07e-05	0.00020918	0.00031742	validation
25	0.936402	00:40:59.600000	6	441	124	0.11671	0.00019807	0.00059576	0.00014774	validation
25	0.853297	00:40:59.600000	6	441	124	0.148188	0.00019807	0.00059576	0.00014774	validation
25	0.84231	00:40:59.600000	6	441	124	0.157896	0.00019807	0.00059576	0.00014774	validation
25	0.702104	00:40:59.600000	6	441	124	0.121254	0.00019807	0.00059576	0.00014774	validation
25	0.794788	00:40:59.600000	6	441	124	0.12551	0.00019807	0.00059576	0.00014774	validation
26	1.17028	00:43:02.800000	7	257	109	0.0167247	0.00049237	0.00081071	0.00083873	validation
26	0.972939	00:43:02.800000	7	257	109	0.0440274	0.00049237	0.00081071	0.00083873	validation
26	1.08829	00:43:02.800000	7	257	109	0.0701361	0.00049237	0.00081071	0.00083873	validation
26	0.990314	00:43:02.800000	7	257	109	0.154078	0.00049237	0.00081071	0.00083873	validation
26	1.00817	00:43:02.800000	7	257	109	0.0505606	0.00049237	0.00081071	0.00083873	validation
27	1.1826	00:43:31.500000	4	245	46	0.00989343	0.00072137	0.00014502	0.00086796	validation
27	0.985132	00:43:31.500000	4	245	46	0.0506184	0.00072137	0.00014502	0.00086796	validation
27	1.10039	00:43:31.500000	4	245	46	0.133413	0.00072137	0.00014502	0.00086796	validation
27	1.0021	00:43:31.500000	4	245	46	0.0279064	0.00072137	0.00014502	0.00086796	validation
27	1.02033	00:43:31.500000	4	245	46	0.0130557	0.00072137	0.00014502	0.00086796	validation
28	0.925184	00:44:01.500000	4	202	50	0.155069	0.00017679	0.00016396	0.00066144	validation
28	0.843693	00:44:01.500000	4	202	50	0.124136	0.00017679	0.00016396	0.00066144	validation
28	0.800438	00:44:01.500000	4	202	50	0.1123	0.00017679	0.00016396	0.00066144	validation
28	0.68506	00:44:01.500000	4	202	50	0.139505	0.00017679	0.00016396	0.00066144	validation
28	0.777902	00:44:01.500000	4	202	50	0.146804	0.00017679	0.00016396	0.00066144	validation
29	1.1494	00:44:51.100000	7	351	104	0.0189043	0.0008089	0.00027232	0.00014735	validation
29	0.951957	00:44:51.100000	7	351	104	0.0214215	0.0008089	0.00027232	0.00014735	validation
29	1.0677	00:44:51.100000	7	351	104	0.163698	0.0008089	0.00027232	0.00014735	validation
29	0.969997	00:44:51.100000	7	351	104	0.0185892	0.0008089	0.00027232	0.00014735	validation
29	0.987736	00:44:51.100000	7	351	104	0.116897	0.0008089	0.00027232	0.00014735	validation
30	0.951818	00:45:56.400000	7	248	49	0.14142	0.00029825	0.00070154	0.00019971	validation
30	0.888843	00:45:56.400000	7	248	49	0.150131	0.00029825	0.00070154	0.00019971	validation
30	0.844123	00:45:56.400000	7	248	49	0.150938	0.00029825	0.00070154	0.00019971	validation
30	0.962792	00:45:56.400000	7	248	49	0.0107021	0.00029825	0.00070154	0.00019971	validation
30	0.98107	00:45:56.400000	7	248	49	0.00237766	0.00029825	0.00070154	0.00019971	validation
31	0.913022	00:47:16	5	353	96	0.160519	9.89e-05	0.00013644	0.0003182	validation
31	0.833946	00:47:16	5	353	96	0.141207	9.89e-05	0.00013644	0.0003182	validation
31	0.790585	00:47:16	5	353	96	0.141923	9.89e-05	0.00013644	0.0003182	validation
31	0.666748	00:47:16	5	353	96	0.199429	9.89e-05	0.00013644	0.0003182	validation
31	0.768762	00:47:16	5	353	96	0.158484	9.89e-05	0.00013644	0.0003182	validation
32	0.892344	00:48:36.800000	5	326	98	0.195931	8.06e-05	0.00037141	0.00057628	validation
32	0.837214	00:48:36.800000	5	326	98	0.146466	8.06e-05	0.00037141	0.00057628	validation
32	0.790934	00:48:36.800000	5	326	98	0.153259	8.06e-05	0.00037141	0.00057628	validation
32	0.664433	00:48:36.800000	5	326	98	0.212547	8.06e-05	0.00037141	0.00057628	validation
32	0.770373	00:48:36.800000	5	326	98	0.127498	8.06e-05	0.00037141	0.00057628	validation
33	0.928872	00:49:32.800000	5	227	75	0.135845	0.00010971	0.00081159	0.00010422	validation
33	0.845901	00:49:32.800000	5	227	75	0.11414	0.00010971	0.00081159	0.00010422	validation
33	0.804722	00:49:32.800000	5	227	75	0.147213	0.00010971	0.00081159	0.00010422	validation
33	0.687724	00:49:32.800000	5	227	75	0.120895	0.00010971	0.00081159	0.00010422	validation
33	0.78568	00:49:32.800000	5	227	75	0.119271	0.00010971	0.00081159	0.00010422	validation
34	0.888626	00:51:13.100000	4	329	108	0.214002	3.67e-05	0.00069977	0.00021337	validation
34	0.808482	00:51:13.100000	4	329	108	0.204564	3.67e-05	0.00069977	0.00021337	validation
34	0.745225	00:51:13.100000	4	329	108	0.205542	3.67e-05	0.00069977	0.00021337	validation
34	0.653489	00:51:13.100000	4	329	108	0.186139	3.67e-05	0.00069977	0.00021337	validation
34	0.715752	00:51:13.100000	4	329	108	0.179886	3.67e-05	0.00069977	0.00021337	validation
35	0.876645	00:52:47.900000	5	282	85	0.201197	2.24e-05	0.00032003	0.00028244	validation
35	0.821057	00:52:47.900000	5	282	85	0.169791	2.24e-05	0.00032003	0.00028244	validation
35	0.738725	00:52:47.900000	5	282	85	0.20553	2.24e-05	0.00032003	0.00028244	validation
35	0.658408	00:52:47.900000	5	282	85	0.178969	2.24e-05	0.00032003	0.00028244	validation
35	0.732573	00:52:47.900000	5	282	85	0.207312	2.24e-05	0.00032003	0.00028244	validation
36	0.866028	00:53:40.800000	5	508	87	0.176038	4.62e-05	0.00028957	0.00035769	validation
36	0.79792	00:53:40.800000	5	508	87	0.188641	4.62e-05	0.00028957	0.00035769	validation
36	0.735905	00:53:40.800000	5	508	87	0.176812	4.62e-05	0.00028957	0.00035769	validation
36	0.638467	00:53:40.800000	5	508	87	0.182828	4.62e-05	0.00028957	0.00035769	validation
36	0.721431	00:53:40.800000	5	508	87	0.189279	4.62e-05	0.00028957	0.00035769	validation
37	0.853296	00:54:56.600000	5	215	100	0.179158	4.49e-05	0.00036778	0.00040313	validation
37	0.792409	00:54:56.600000	5	215	100	0.197634	4.49e-05	0.00036778	0.00040313	validation
37	0.724043	00:54:56.600000	5	215	100	0.182298	4.49e-05	0.00036778	0.00040313	validation
37	0.649124	00:54:56.600000	5	215	100	0.212429	4.49e-05	0.00036778	0.00040313	validation
37	0.714943	00:54:56.600000	5	215	100	0.191968	4.49e-05	0.00036778	0.00040313	validation
38	1.174	00:55:48.600000	4	319	122	0.0144686	0.00075002	0.00025935	0.00049959	validation
38	0.976809	00:55:48.600000	4	319	122	0.0625398	0.00075002	0.00025935	0.00049959	validation
38	1.09232	00:55:48.600000	4	319	122	0.0340632	0.00075002	0.00025935	0.00049959	validation
38	0.994725	00:55:48.600000	4	319	122	0.0130821	0.00075002	0.00025935	0.00049959	validation
38	1.01237	00:55:48.600000	4	319	122	0.00114978	0.00075002	0.00025935	0.00049959	validation
39	0.911876	00:56:21.800000	6	491	63	0.194992	1.5e-05	0.000425	0.00010723	validation
39	0.858179	00:56:21.800000	6	491	63	0.189384	1.5e-05	0.000425	0.00010723	validation
39	0.782396	00:56:21.800000	6	491	63	0.211486	1.5e-05	0.000425	0.00010723	validation
39	0.690068	00:56:21.800000	6	491	63	0.17392	1.5e-05	0.000425	0.00010723	validation
39	0.769429	00:56:21.800000	6	491	63	0.193157	1.5e-05	0.000425	0.00010723	validation
test_1	0.786294	00:58:20.600000	6	417	74	0.173729	4.94e-05	0.00044946	0.00080522	test_bestparams_1
test_1	0.755719	00:58:40.500000	7	490	102	0.177708	1.27e-05	0.0008063	0.00017361	test_bestparams_2
test_1	0.74458	00:58:53.100000	7	276	47	0.163536	4.53e-05	0.00021661	0.00039337	test_bestparams_3
0	0.877204	00:58:53.100000	5	342	67	0.192348	2.34e-05	0.00035315	0.00025235	validation
0	0.814987	00:58:53.100000	5	342	67	0.193413	2.34e-05	0.00035315	0.00025235	validation
0	0.752458	00:58:53.100000	5	342	67	0.174056	2.34e-05	0.00035315	0.00025235	validation
0	0.664848	00:58:53.100000	5	342	67	0.194278	2.34e-05	0.00035315	0.00025235	validation
0	0.758844	00:58:53.100000	5	342	67	0.215903	2.34e-05	0.00035315	0.00025235	validation
1	0.868737	00:59:48.200000	5	195	91	0.156829	2.34e-05	0.00032342	0.00068109	validation
1	0.793434	00:59:48.200000	5	195	91	0.18476	2.34e-05	0.00032342	0.00068109	validation
1	0.738369	00:59:48.200000	5	195	91	0.183182	2.34e-05	0.00032342	0.00068109	validation
1	0.669317	00:59:48.200000	5	195	91	0.188832	2.34e-05	0.00032342	0.00068109	validation
1	0.722758	00:59:48.200000	5	195	91	0.191839	2.34e-05	0.00032342	0.00068109	validation
2	1.16187	00:00:21.700000	7	405	57	0.0035757	0.00027615	0.00046797	0.00069253	validation
2	1.00774	00:00:21.700000	7	405	57	0.00107598	0.00027615	0.00046797	0.00069253	validation
2	0.837618	00:00:21.700000	7	405	57	0.133299	0.00027615	0.00046797	0.00069253	validation
2	0.714987	00:00:21.700000	7	405	57	0.13465	0.00027615	0.00046797	0.00069253	validation
2	0.810758	00:00:21.700000	7	405	57	0.171096	0.00027615	0.00046797	0.00069253	validation
3	1.16937	00:01:17	4	458	62	0.0007512	0.00082602	0.00058588	0.00028626	validation
3	1.01586	00:01:17	4	458	62	0.027606	0.00082602	0.00058588	0.00028626	validation
3	1.04882	00:01:17	4	458	62	-0.003751	0.00082602	0.00058588	0.00028626	validation
3	0.98066	00:01:17	4	458	62	0.0577626	0.00082602	0.00058588	0.00028626	validation
3	1.00642	00:01:17	4	458	62	0.105545	0.00082602	0.00058588	0.00028626	validation
4	0.929297	00:02:24.500000	5	248	84	0.182021	0.0001416	0.0008398	0.00021394	validation
4	0.845031	00:02:24.500000	5	248	84	0.145419	0.0001416	0.0008398	0.00021394	validation
4	0.802998	00:02:24.500000	5	248	84	0.168156	0.0001416	0.0008398	0.00021394	validation
4	0.695656	00:02:24.500000	5	248	84	0.136151	0.0001416	0.0008398	0.00021394	validation
4	0.780869	00:02:24.500000	5	248	84	0.150742	0.0001416	0.0008398	0.00021394	validation
5	0.863772	00:03:47.800000	6	282	46	0.198661	2.44e-05	0.0003088	0.00047644	validation
5	0.80079	00:03:47.800000	6	282	46	0.176723	2.44e-05	0.0003088	0.00047644	validation
5	0.743724	00:03:47.800000	6	282	46	0.191824	2.44e-05	0.0003088	0.00047644	validation
5	0.65191	00:03:47.800000	6	282	46	0.183869	2.44e-05	0.0003088	0.00047644	validation
5	0.72758	00:03:47.800000	6	282	46	0.183882	2.44e-05	0.0003088	0.00047644	validation
6	0.876975	00:04:29.700000	5	252	62	0.222843	9.27e-05	0.00019257	0.00035069	validation
6	0.821109	00:04:29.700000	5	252	62	0.217829	9.27e-05	0.00019257	0.00035069	validation
6	0.770825	00:04:29.700000	5	252	62	0.196162	9.27e-05	0.00019257	0.00035069	validation
6	0.660675	00:04:29.700000	5	252	62	0.190412	9.27e-05	0.00019257	0.00035069	validation
6	0.715913	00:04:29.700000	5	252	62	0.190765	9.27e-05	0.00019257	0.00035069	validation
7	0.869853	00:05:31.400000	7	344	112	0.141792	7.88e-05	0.00018366	0.0003204	validation
7	0.802384	00:05:31.400000	7	344	112	0.202146	7.88e-05	0.00018366	0.0003204	validation
7	0.747949	00:05:31.400000	7	344	112	0.211139	7.88e-05	0.00018366	0.0003204	validation
7	0.663151	00:05:31.400000	7	344	112	0.20921	7.88e-05	0.00018366	0.0003204	validation
7	0.714619	00:05:31.400000	7	344	112	0.192	7.88e-05	0.00018366	0.0003204	validation
8	1.17912	00:06:56.900000	5	428	56	0.00395116	0.00041376	0.00014619	0.00076093	validation
8	1.02493	00:06:56.900000	5	428	56	0.03416	0.00041376	0.00014619	0.00076093	validation
8	1.05652	00:06:56.900000	5	428	56	0.0844783	0.00041376	0.00014619	0.00076093	validation
8	0.988935	00:06:56.900000	5	428	56	0.0886391	0.00041376	0.00014619	0.00076093	validation
8	0.831692	00:06:56.900000	5	428	56	0.191051	0.00041376	0.00014619	0.00076093	validation
9	1.18489	00:07:46.200000	5	294	95	0.0166506	0.00053541	0.00028544	0.00096039	validation
9	1.03133	00:07:46.200000	5	294	95	0.164572	0.00053541	0.00028544	0.00096039	validation
9	1.06259	00:07:46.200000	5	294	95	0.0839504	0.00053541	0.00028544	0.00096039	validation
9	0.994647	00:07:46.200000	5	294	95	0.0563081	0.00053541	0.00028544	0.00096039	validation
9	1.02172	00:07:46.200000	5	294	95	0.0509153	0.00053541	0.00028544	0.00096039	validation
10	0.855496	00:08:22.700000	6	244	34	0.188599	2.91e-05	0.00087065	0.00011633	validation
10	0.795122	00:08:22.700000	6	244	34	0.220777	2.91e-05	0.00087065	0.00011633	validation
10	0.742872	00:08:22.700000	6	244	34	0.208566	2.91e-05	0.00087065	0.00011633	validation
10	0.649911	00:08:22.700000	6	244	34	0.212582	2.91e-05	0.00087065	0.00011633	validation
10	0.718152	00:08:22.700000	6	244	34	0.205195	2.91e-05	0.00087065	0.00011633	validation
11	0.893871	00:10:07.300000	4	509	59	0.190321	1.8e-05	0.0003193	0.00027551	validation
11	0.833913	00:10:07.300000	4	509	59	0.181335	1.8e-05	0.0003193	0.00027551	validation
11	0.76394	00:10:07.300000	4	509	59	0.176875	1.8e-05	0.0003193	0.00027551	validation
11	0.680046	00:10:07.300000	4	509	59	0.19009	1.8e-05	0.0003193	0.00027551	validation
11	0.757471	00:10:07.300000	4	509	59	0.179889	1.8e-05	0.0003193	0.00027551	validation
12	0.955625	00:11:07.600000	7	403	61	0.13876	0.0002271	0.00076206	0.00067125	validation
12	0.870902	00:11:07.600000	7	403	61	0.171091	0.0002271	0.00076206	0.00067125	validation
12	1.03678	00:11:07.600000	7	403	61	0.0480082	0.0002271	0.00076206	0.00067125	validation
12	0.968394	00:11:07.600000	7	403	61	0.00446144	0.0002271	0.00076206	0.00067125	validation
12	0.801094	00:11:07.600000	7	403	61	0.155785	0.0002271	0.00076206	0.00067125	validation
13	0.883879	00:12:07.700000	4	240	108	0.192179	2.42e-05	0.00027172	0.00020817	validation
13	0.842375	00:12:07.700000	4	240	108	0.203913	2.42e-05	0.00027172	0.00020817	validation
13	0.75846	00:12:07.700000	4	240	108	0.195018	2.42e-05	0.00027172	0.00020817	validation
13	0.6781	00:12:07.700000	4	240	108	0.183825	2.42e-05	0.00027172	0.00020817	validation
13	0.747152	00:12:07.700000	4	240	108	0.19171	2.42e-05	0.00027172	0.00020817	validation
14	1.14618	00:13:10	4	212	107	0.0467255	0.00040782	0.00010514	0.00028454	validation
14	0.992819	00:13:10	4	212	107	0.00163842	0.00040782	0.00010514	0.00028454	validation
14	1.0268	00:13:10	4	212	107	0.123765	0.00040782	0.00010514	0.00028454	validation
14	0.958508	00:13:10	4	212	107	0.0571666	0.00040782	0.00010514	0.00028454	validation
14	0.983439	00:13:10	4	212	107	0.121143	0.00040782	0.00010514	0.00028454	validation
15	0.865239	00:13:56.100000	4	498	101	0.211165	3.32e-05	0.00050991	0.00018407	validation
15	0.807107	00:13:56.100000	4	498	101	0.191941	3.32e-05	0.00050991	0.00018407	validation
15	0.737547	00:13:56.100000	4	498	101	0.197615	3.32e-05	0.00050991	0.00018407	validation
15	0.668302	00:13:56.100000	4	498	101	0.20162	3.32e-05	0.00050991	0.00018407	validation
15	0.731172	00:13:56.100000	4	498	101	0.214877	3.32e-05	0.00050991	0.00018407	validation
16	0.925294	00:15:40.700000	5	436	123	0.167999	0.00018148	0.00025347	0.000132	validation
16	0.848112	00:15:40.700000	5	436	123	0.154363	0.00018148	0.00025347	0.000132	validation
16	0.813295	00:15:40.700000	5	436	123	0.16681	0.00018148	0.00025347	0.000132	validation
16	0.699805	00:15:40.700000	5	436	123	0.168674	0.00018148	0.00025347	0.000132	validation
16	0.776431	00:15:40.700000	5	436	123	0.153708	0.00018148	0.00025347	0.000132	validation
17	1.17902	00:17:55.800000	4	297	104	0.0293983	0.00064064	0.00086787	0.00069885	validation
17	1.02505	00:17:55.800000	4	297	104	0.117369	0.00064064	0.00086787	0.00069885	validation
17	1.05815	00:17:55.800000	4	297	104	0.0294357	0.00064064	0.00086787	0.00069885	validation
17	0.989691	00:17:55.800000	4	297	104	0.05089	0.00064064	0.00086787	0.00069885	validation
17	1.0157	00:17:55.800000	4	297	104	0.00719209	0.00064064	0.00086787	0.00069885	validation
18	1.14322	00:18:31.200000	4	203	79	0.0207001	0.00057753	0.00017959	0.00013154	validation
18	0.990203	00:18:31.200000	4	203	79	0.00283764	0.00057753	0.00017959	0.00013154	validation
18	1.02403	00:18:31.200000	4	203	79	0.0222931	0.00057753	0.00017959	0.00013154	validation
18	0.955891	00:18:31.200000	4	203	79	0.00798212	0.00057753	0.00017959	0.00013154	validation
18	0.980595	00:18:31.200000	4	203	79	0.0125217	0.00057753	0.00017959	0.00013154	validation
19	0.929529	00:19:43.100000	7	452	111	0.213507	2.25e-05	0.00011038	0.00015542	validation
19	0.871648	00:19:43.100000	7	452	111	0.185789	2.25e-05	0.00011038	0.00015542	validation
19	0.817554	00:19:43.100000	7	452	111	0.206533	2.25e-05	0.00011038	0.00015542	validation
19	0.727929	00:19:43.100000	7	452	111	0.201677	2.25e-05	0.00011038	0.00015542	validation
19	0.817979	00:19:43.100000	7	452	111	0.200608	2.25e-05	0.00011038	0.00015542	validation
20	0.875186	00:21:02.900000	4	433	118	0.193247	5.5e-05	0.00028314	0.00073005	validation
20	0.797561	00:21:02.900000	4	433	118	0.196461	5.5e-05	0.00028314	0.00073005	validation
20	0.770406	00:21:02.900000	4	433	118	0.190311	5.5e-05	0.00028314	0.00073005	validation
20	0.6603	00:21:02.900000	4	433	118	0.202555	5.5e-05	0.00028314	0.00073005	validation
20	0.730892	00:21:02.900000	4	433	118	0.215666	5.5e-05	0.00028314	0.00073005	validation
21	0.852057	00:21:56	6	270	61	0.209015	1.41e-05	0.00073699	0.00080607	validation
21	0.792114	00:21:56	6	270	61	0.198801	1.41e-05	0.00073699	0.00080607	validation
21	0.737185	00:21:56	6	270	61	0.176273	1.41e-05	0.00073699	0.00080607	validation
21	0.650839	00:21:56	6	270	61	0.192064	1.41e-05	0.00073699	0.00080607	validation
21	0.720455	00:21:56	6	270	61	0.201654	1.41e-05	0.00073699	0.00080607	validation
22	0.898513	00:22:32.100000	5	326	47	0.180275	1.75e-05	0.00013724	0.00027893	validation
22	0.837229	00:22:32.100000	5	326	47	0.202897	1.75e-05	0.00013724	0.00027893	validation
22	0.777642	00:22:32.100000	5	326	47	0.194597	1.75e-05	0.00013724	0.00027893	validation
22	0.683683	00:22:32.100000	5	326	47	0.18734	1.75e-05	0.00013724	0.00027893	validation
22	0.758498	00:22:32.100000	5	326	47	0.211593	1.75e-05	0.00013724	0.00027893	validation
23	0.886638	00:23:21.800000	6	328	62	0.151841	2.1e-05	0.00026849	0.00027984	validation
23	0.826363	00:23:21.800000	6	328	62	0.170183	2.1e-05	0.00026849	0.00027984	validation
23	0.771554	00:23:21.800000	6	328	62	0.182858	2.1e-05	0.00026849	0.00027984	validation
23	0.671744	00:23:21.800000	6	328	62	0.190882	2.1e-05	0.00026849	0.00027984	validation
23	0.747704	00:23:21.800000	6	328	62	0.190873	2.1e-05	0.00026849	0.00027984	validation
24	0.885919	00:24:13.500000	4	199	85	0.203557	9.69e-05	0.00014724	0.00081888	validation
24	0.821324	00:24:13.500000	4	199	85	0.204935	9.69e-05	0.00014724	0.00081888	validation
24	0.788646	00:24:13.500000	4	199	85	0.18469	9.69e-05	0.00014724	0.00081888	validation
24	0.668973	00:24:13.500000	4	199	85	0.223171	9.69e-05	0.00014724	0.00081888	validation
24	0.763173	00:24:13.500000	4	199	85	0.123981	9.69e-05	0.00014724	0.00081888	validation
25	0.887318	00:25:01.600000	4	439	93	0.214728	1.78e-05	0.00066719	0.00013017	validation
25	0.817686	00:25:01.600000	4	439	93	0.209184	1.78e-05	0.00066719	0.00013017	validation
25	0.758821	00:25:01.600000	4	439	93	0.172325	1.78e-05	0.00066719	0.00013017	validation
25	0.664924	00:25:01.600000	4	439	93	0.195965	1.78e-05	0.00066719	0.00013017	validation
25	0.747841	00:25:01.600000	4	439	93	0.181796	1.78e-05	0.00066719	0.00013017	validation
26	0.866768	00:26:50.500000	7	502	85	0.204143	3.39e-05	0.00080353	0.00010066	validation
26	0.797392	00:26:50.500000	7	502	85	0.198049	3.39e-05	0.00080353	0.00010066	validation
26	0.755305	00:26:50.500000	7	502	85	0.208024	3.39e-05	0.00080353	0.00010066	validation
26	0.645089	00:26:50.500000	7	502	85	0.204586	3.39e-05	0.00080353	0.00010066	validation
26	0.721099	00:26:50.500000	7	502	85	0.204823	3.39e-05	0.00080353	0.00010066	validation
27	0.872389	00:29:28.100000	7	318	69	0.193618	2.65e-05	0.00021525	0.00033305	validation
27	0.798422	00:29:28.100000	7	318	69	0.167731	2.65e-05	0.00021525	0.00033305	validation
27	0.744843	00:29:28.100000	7	318	69	0.184487	2.65e-05	0.00021525	0.00033305	validation
27	0.667636	00:29:28.100000	7	318	69	0.186315	2.65e-05	0.00021525	0.00033305	validation
27	0.732293	00:29:28.100000	7	318	69	0.164704	2.65e-05	0.00021525	0.00033305	validation
28	0.873237	00:30:20.600000	4	384	94	0.174745	4.45e-05	0.00016372	0.00010729	validation
28	0.82188	00:30:20.600000	4	384	94	0.180705	4.45e-05	0.00016372	0.00010729	validation
28	0.757429	00:30:20.600000	4	384	94	0.174434	4.45e-05	0.00016372	0.00010729	validation
28	0.670758	00:30:20.600000	4	384	94	0.180428	4.45e-05	0.00016372	0.00010729	validation
28	0.752207	00:30:20.600000	4	384	94	0.184323	4.45e-05	0.00016372	0.00010729	validation
29	1.22551	00:32:50.700000	5	420	70	0.0208386	0.00087008	0.00034594	0.000811	validation
29	1.07177	00:32:50.700000	5	420	70	0.10455	0.00087008	0.00034594	0.000811	validation
29	1.10243	00:32:50.700000	5	420	70	0.175059	0.00087008	0.00034594	0.000811	validation
29	1.03276	00:32:50.700000	5	420	70	0.0616687	0.00087008	0.00034594	0.000811	validation
29	1.06217	00:32:50.700000	5	420	70	0.170313	0.00087008	0.00034594	0.000811	validation
30	0.925558	00:33:38.800000	4	277	64	0.130842	0.00015698	0.00049679	0.00015244	validation
30	0.847064	00:33:38.800000	4	277	64	0.151985	0.00015698	0.00049679	0.00015244	validation
30	0.810315	00:33:38.800000	4	277	64	0.175596	0.00015698	0.00049679	0.00015244	validation
30	0.697864	00:33:38.800000	4	277	64	0.176972	0.00015698	0.00049679	0.00015244	validation
30	0.772974	00:33:38.800000	4	277	64	0.127585	0.00015698	0.00049679	0.00015244	validation
31	0.86687	00:35:20.700000	4	486	53	0.205833	3.01e-05	0.00055676	0.00056178	validation
31	0.793521	00:35:20.700000	4	486	53	0.155901	3.01e-05	0.00055676	0.00056178	validation
31	0.732917	00:35:20.700000	4	486	53	0.19989	3.01e-05	0.00055676	0.00056178	validation
31	0.648336	00:35:20.700000	4	486	53	0.191274	3.01e-05	0.00055676	0.00056178	validation
31	0.724823	00:35:20.700000	4	486	53	0.186658	3.01e-05	0.00055676	0.00056178	validation
32	0.93083	00:36:18	5	451	101	0.14471	0.00013085	0.0001296	0.00026842	validation
32	0.842203	00:36:18	5	451	101	0.114309	0.00013085	0.0001296	0.00026842	validation
32	0.79822	00:36:18	5	451	101	0.142378	0.00013085	0.0001296	0.00026842	validation
32	0.686978	00:36:18	5	451	101	0.165985	0.00013085	0.0001296	0.00026842	validation
32	0.767204	00:36:18	5	451	101	0.142227	0.00013085	0.0001296	0.00026842	validation
33	0.851855	00:37:45.500000	7	398	90	0.200284	6.86e-05	0.0001898	0.00011399	validation
33	0.78528	00:37:45.500000	7	398	90	0.206056	6.86e-05	0.0001898	0.00011399	validation
33	0.730532	00:37:45.500000	7	398	90	0.212266	6.86e-05	0.0001898	0.00011399	validation
33	0.647022	00:37:45.500000	7	398	90	0.209079	6.86e-05	0.0001898	0.00011399	validation
33	0.721097	00:37:45.500000	7	398	90	0.192031	6.86e-05	0.0001898	0.00011399	validation
34	1.14774	00:40:20.300000	4	271	78	0.0195127	0.00077514	0.00028279	0.00015163	validation
34	0.994599	00:40:20.300000	4	271	78	0.018214	0.00077514	0.00028279	0.00015163	validation
34	1.02836	00:40:20.300000	4	271	78	0.150352	0.00077514	0.00028279	0.00015163	validation
34	0.960253	00:40:20.300000	4	271	78	0.147465	0.00077514	0.00028279	0.00015163	validation
34	0.984885	00:40:20.300000	4	271	78	0.013062	0.00077514	0.00028279	0.00015163	validation
35	0.869133	00:41:30.700000	4	265	66	0.194696	3.81e-05	0.00011705	0.0003435	validation
35	0.826615	00:41:30.700000	4	265	66	0.184404	3.81e-05	0.00011705	0.0003435	validation
35	0.749374	00:41:30.700000	4	265	66	0.180255	3.81e-05	0.00011705	0.0003435	validation
35	0.653615	00:41:30.700000	4	265	66	0.173582	3.81e-05	0.00011705	0.0003435	validation
35	0.730353	00:41:30.700000	4	265	66	0.191777	3.81e-05	0.00011705	0.0003435	validation
36	0.932577	00:42:25.600000	5	302	64	0.168664	0.00017911	0.00072448	0.00023702	validation
36	0.856484	00:42:25.600000	5	302	64	0.168239	0.00017911	0.00072448	0.00023702	validation
36	0.809586	00:42:25.600000	5	302	64	0.175099	0.00017911	0.00072448	0.00023702	validation
36	0.694602	00:42:25.600000	5	302	64	0.135528	0.00017911	0.00072448	0.00023702	validation
36	0.784049	00:42:25.600000	5	302	64	0.118333	0.00017911	0.00072448	0.00023702	validation
37	0.921879	00:43:44.800000	4	440	65	0.175198	7.31e-05	0.00086677	0.00030415	validation
37	0.840929	00:43:44.800000	4	440	65	0.126875	7.31e-05	0.00086677	0.00030415	validation
37	0.802494	00:43:44.800000	4	440	65	0.138396	7.31e-05	0.00086677	0.00030415	validation
37	0.684263	00:43:44.800000	4	440	65	0.144672	7.31e-05	0.00086677	0.00030415	validation
37	0.767388	00:43:44.800000	4	440	65	0.153878	7.31e-05	0.00086677	0.00030415	validation
38	0.922988	00:45:04.200000	5	444	128	0.135814	0.00012802	0.000563	0.00019874	validation
38	0.849448	00:45:04.200000	5	444	128	0.14961	0.00012802	0.000563	0.00019874	validation
38	0.803138	00:45:04.200000	5	444	128	0.123151	0.00012802	0.000563	0.00019874	validation
38	0.691342	00:45:04.200000	5	444	128	0.144539	0.00012802	0.000563	0.00019874	validation
38	0.77661	00:45:04.200000	5	444	128	0.164502	0.00012802	0.000563	0.00019874	validation
39	1.24763	00:46:42.700000	5	467	90	0.0163543	0.00087378	0.00045747	0.0009056	validation
39	1.09259	00:46:42.700000	5	467	90	0.0836845	0.00087378	0.00045747	0.0009056	validation
39	1.12248	00:46:42.700000	5	467	90	0.0497226	0.00087378	0.00045747	0.0009056	validation
39	1.0559	00:46:42.700000	5	467	90	0.138185	0.00087378	0.00045747	0.0009056	validation
39	1.08437	00:46:42.700000	5	467	90	0.0323039	0.00087378	0.00045747	0.0009056	validation
test_2	0.760063	00:47:51.200000	5	342	67	0.172057	2.34e-05	0.00035315	0.00025235	test_bestparams_1
test_2	0.752264	00:48:06	7	344	112	0.18911	7.88e-05	0.00018366	0.0003204	test_bestparams_2
test_2	0.751651	00:48:34.900000	6	244	34	0.190405	2.91e-05	0.00087065	0.00011633	test_bestparams_3
0	0.892137	00:48:35	6	433	61	0.24879	2.85e-05	0.00025612	0.00010016	validation
0	0.813183	00:48:35	6	433	61	0.22922	2.85e-05	0.00025612	0.00010016	validation
0	0.764403	00:48:35	6	433	61	0.229568	2.85e-05	0.00025612	0.00010016	validation
0	0.800836	00:48:35	6	433	61	0.222109	2.85e-05	0.00025612	0.00010016	validation
0	0.761064	00:48:35	6	433	61	0.228211	2.85e-05	0.00025612	0.00010016	validation
1	0.918034	00:50:36.500000	6	403	65	0.184976	0.00010957	0.00072942	0.00038605	validation
1	0.835777	00:50:36.500000	6	403	65	0.171782	0.00010957	0.00072942	0.00038605	validation
1	0.782039	00:50:36.500000	6	403	65	0.158804	0.00010957	0.00072942	0.00038605	validation
1	0.801761	00:50:36.500000	6	403	65	0.198544	0.00010957	0.00072942	0.00038605	validation
1	0.761515	00:50:36.500000	6	403	65	0.168364	0.00010957	0.00072942	0.00038605	validation
2	0.868456	00:52:04.500000	6	420	64	0.209067	3.66e-05	0.00034554	0.00057173	validation
2	0.760002	00:52:04.500000	6	420	64	0.235685	3.66e-05	0.00034554	0.00057173	validation
2	0.725561	00:52:04.500000	6	420	64	0.19623	3.66e-05	0.00034554	0.00057173	validation
2	0.757472	00:52:04.500000	6	420	64	0.221915	3.66e-05	0.00034554	0.00057173	validation
2	0.71305	00:52:04.500000	6	420	64	0.212331	3.66e-05	0.00034554	0.00057173	validation
3	1.15081	00:52:56.700000	5	270	63	0.185505	0.00036726	0.00042798	0.00050915	validation
3	0.999627	00:52:56.700000	5	270	63	0.113923	0.00036726	0.00042798	0.00050915	validation
3	0.892726	00:52:56.700000	5	270	63	0.11338	0.00036726	0.00042798	0.00050915	validation
3	0.981241	00:52:56.700000	5	270	63	0.104723	0.00036726	0.00042798	0.00050915	validation
3	0.992098	00:52:56.700000	5	270	63	-0.0032312	0.00036726	0.00042798	0.00050915	validation
4	1.13965	00:53:39.900000	5	223	35	0.0003631	0.00039461	0.00055542	0.00011441	validation
4	0.98848	00:53:39.900000	5	223	35	-0.0026623	0.00039461	0.00055542	0.00011441	validation
4	0.881872	00:53:39.900000	5	223	35	-0.0037495	0.00039461	0.00055542	0.00011441	validation
4	0.970003	00:53:39.900000	5	223	35	-0.0049037	0.00039461	0.00055542	0.00011441	validation
4	0.981273	00:53:39.900000	5	223	35	0.0800571	0.00039461	0.00055542	0.00011441	validation
5	0.916625	00:55:16.500000	4	505	48	0.149048	0.00013567	0.00011939	0.0003766	validation
5	0.83541	00:55:16.500000	4	505	48	0.170891	0.00013567	0.00011939	0.0003766	validation
5	0.776776	00:55:16.500000	4	505	48	0.172745	0.00013567	0.00011939	0.0003766	validation
5	0.801176	00:55:16.500000	4	505	48	0.146783	0.00013567	0.00011939	0.0003766	validation
5	0.759025	00:55:16.500000	4	505	48	0.177452	0.00013567	0.00011939	0.0003766	validation
6	1.14071	00:56:38.800000	6	285	112	0.0114215	0.00034834	0.00023608	0.00015222	validation
6	0.989072	00:56:38.800000	6	285	112	0.0355013	0.00034834	0.00023608	0.00015222	validation
6	0.883088	00:56:38.800000	6	285	112	0.0359406	0.00034834	0.00023608	0.00015222	validation
6	0.971045	00:56:38.800000	6	285	112	0.00345063	0.00034834	0.00023608	0.00015222	validation
6	0.981759	00:56:38.800000	6	285	112	0.0609213	0.00034834	0.00023608	0.00015222	validation
7	1.14532	00:13:10.500000	6	246	57	0.0174287	0.00055713	0.00018089	0.00023496	validation
7	0.993818	00:13:10.500000	6	246	57	0.00364825	0.00055713	0.00018089	0.00023496	validation
7	0.88753	00:13:10.500000	6	246	57	0.0202769	0.00055713	0.00018089	0.00023496	validation
7	0.975671	00:13:10.500000	6	246	57	0.0156173	0.00055713	0.00018089	0.00023496	validation
7	0.986676	00:13:10.500000	6	246	57	0.00631179	0.00055713	0.00018089	0.00023496	validation
8	1.14453	00:14:01.300000	7	413	48	0.0831796	0.00027522	0.00078389	0.00026087	validation
8	0.993205	00:14:01.300000	7	413	48	0.0157108	0.00027522	0.00078389	0.00026087	validation
8	0.835971	00:14:01.300000	7	413	48	0.151351	0.00027522	0.00078389	0.00026087	validation
8	0.974845	00:14:01.300000	7	413	48	0.00652295	0.00027522	0.00078389	0.00026087	validation
8	0.98611	00:14:01.300000	7	413	48	0.0795966	0.00027522	0.00078389	0.00026087	validation
9	1.14471	00:15:06.100000	5	257	108	0.0446831	0.00023474	0.00075799	0.00046972	validation
9	0.993262	00:15:06.100000	5	257	108	0.0179626	0.00023474	0.00075799	0.00046972	validation
9	0.886922	00:15:06.100000	5	257	108	0.00420288	0.00023474	0.00075799	0.00046972	validation
9	0.974993	00:15:06.100000	5	257	108	0.0497578	0.00023474	0.00075799	0.00046972	validation
9	0.986103	00:15:06.100000	5	257	108	0.109783	0.00023474	0.00075799	0.00046972	validation
10	0.910524	00:15:41.400000	6	305	92	0.172568	0.00010534	0.00031442	0.00013355	validation
10	0.831376	00:15:41.400000	6	305	92	0.190611	0.00010534	0.00031442	0.00013355	validation
10	0.762304	00:15:41.400000	6	305	92	0.229751	0.00010534	0.00031442	0.00013355	validation
10	0.795294	00:15:41.400000	6	305	92	0.183147	0.00010534	0.00031442	0.00013355	validation
10	0.73612	00:15:41.400000	6	305	92	0.24075	0.00010534	0.00031442	0.00013355	validation
11	0.911628	00:17:55.200000	4	364	69	0.199747	1.32e-05	0.00012366	0.00038975	validation
11	0.829497	00:17:55.200000	4	364	69	0.193742	1.32e-05	0.00012366	0.00038975	validation
11	0.795505	00:17:55.200000	4	364	69	0.205009	1.32e-05	0.00012366	0.00038975	validation
11	0.82727	00:17:55.200000	4	364	69	0.171636	1.32e-05	0.00012366	0.00038975	validation
11	0.779781	00:17:55.200000	4	364	69	0.216236	1.32e-05	0.00012366	0.00038975	validation
12	0.900804	00:18:33.800000	7	251	110	0.219134	1.75e-05	0.00010868	0.00096887	validation
12	0.80543	00:18:33.800000	7	251	110	0.20229	1.75e-05	0.00010868	0.00096887	validation
12	0.764971	00:18:33.800000	7	251	110	0.209425	1.75e-05	0.00010868	0.00096887	validation
12	0.796197	00:18:33.800000	7	251	110	0.182688	1.75e-05	0.00010868	0.00096887	validation
12	0.749247	00:18:33.800000	7	251	110	0.211678	1.75e-05	0.00010868	0.00096887	validation
13	0.877917	00:34:32.400000	5	199	56	0.225889	1.36e-05	0.00014103	0.00087391	validation
13	0.801152	00:34:32.400000	5	199	56	0.208786	1.36e-05	0.00014103	0.00087391	validation
13	0.736413	00:34:32.400000	5	199	56	0.200272	1.36e-05	0.00014103	0.00087391	validation
13	0.775284	00:34:32.400000	5	199	56	0.201456	1.36e-05	0.00014103	0.00087391	validation
13	0.734212	00:34:32.400000	5	199	56	0.208804	1.36e-05	0.00014103	0.00087391	validation
14	0.850536	00:35:01.600000	6	425	114	0.238343	6.16e-05	0.0001502	0.00012003	validation
14	0.776067	00:35:01.600000	6	425	114	0.226331	6.16e-05	0.0001502	0.00012003	validation
14	0.726266	00:35:01.600000	6	425	114	0.229651	6.16e-05	0.0001502	0.00012003	validation
14	0.758671	00:35:01.600000	6	425	114	0.248515	6.16e-05	0.0001502	0.00012003	validation
14	0.71194	00:35:01.600000	6	425	114	0.234076	6.16e-05	0.0001502	0.00012003	validation
15	0.854444	00:53:33.300000	7	440	85	0.236221	6.74e-05	0.00040685	0.00041231	validation
15	0.777973	00:53:33.300000	7	440	85	0.202527	6.74e-05	0.00040685	0.00041231	validation
15	0.736716	00:53:33.300000	7	440	85	0.191665	6.74e-05	0.00040685	0.00041231	validation
15	0.760414	00:53:33.300000	7	440	85	0.218375	6.74e-05	0.00040685	0.00041231	validation
15	0.69848	00:53:33.300000	7	440	85	0.228364	6.74e-05	0.00040685	0.00041231	validation
16	0.933281	00:54:51.100000	4	416	98	0.229497	1.48e-05	0.00013533	0.00025303	validation
16	0.854644	00:54:51.100000	4	416	98	0.21774	1.48e-05	0.00013533	0.00025303	validation
16	0.81529	00:54:51.100000	4	416	98	0.21382	1.48e-05	0.00013533	0.00025303	validation
16	0.832045	00:54:51.100000	4	416	98	0.197714	1.48e-05	0.00013533	0.00025303	validation
16	0.798926	00:54:51.100000	4	416	98	0.196204	1.48e-05	0.00013533	0.00025303	validation
17	0.872247	00:55:49	7	281	44	0.224687	2.46e-05	0.00015871	0.00048519	validation
17	0.787394	00:55:49	7	281	44	0.21738	2.46e-05	0.00015871	0.00048519	validation
17	0.735885	00:55:49	7	281	44	0.198015	2.46e-05	0.00015871	0.00048519	validation
17	0.782457	00:55:49	7	281	44	0.212702	2.46e-05	0.00015871	0.00048519	validation
17	0.731007	00:55:49	7	281	44	0.212559	2.46e-05	0.00015871	0.00048519	validation
18	0.853113	00:56:27.500000	7	349	125	0.204823	1.94e-05	0.00054174	0.00090192	validation
18	0.76854	00:56:27.500000	7	349	125	0.226923	1.94e-05	0.00054174	0.00090192	validation
18	0.725078	00:56:27.500000	7	349	125	0.198976	1.94e-05	0.00054174	0.00090192	validation
18	0.758886	00:56:27.500000	7	349	125	0.190643	1.94e-05	0.00054174	0.00090192	validation
18	0.707988	00:56:27.500000	7	349	125	0.223416	1.94e-05	0.00054174	0.00090192	validation
19	0.847547	00:57:09.100000	7	194	68	0.210608	5.11e-05	0.00017494	0.00073061	validation
19	0.769351	00:57:09.100000	7	194	68	0.213586	5.11e-05	0.00017494	0.00073061	validation
19	0.72421	00:57:09.100000	7	194	68	0.21945	5.11e-05	0.00017494	0.00073061	validation
19	0.753983	00:57:09.100000	7	194	68	0.216395	5.11e-05	0.00017494	0.00073061	validation
19	0.700164	00:57:09.100000	7	194	68	0.19825	5.11e-05	0.00017494	0.00073061	validation
20	0.885573	00:57:47.800000	7	454	89	0.221373	2.15e-05	0.00018548	0.0005971	validation
20	0.806048	00:57:47.800000	7	454	89	0.206855	2.15e-05	0.00018548	0.0005971	validation
20	0.774133	00:57:47.800000	7	454	89	0.202477	2.15e-05	0.00018548	0.0005971	validation
20	0.781728	00:57:47.800000	7	454	89	0.218756	2.15e-05	0.00018548	0.0005971	validation
20	0.760538	00:57:47.800000	7	454	89	0.196709	2.15e-05	0.00018548	0.0005971	validation
21	0.889236	00:58:29.500000	5	507	80	0.204594	1.43e-05	0.00029465	0.00044517	validation
21	0.818114	00:58:29.500000	5	507	80	0.194023	1.43e-05	0.00029465	0.00044517	validation
21	0.774108	00:58:29.500000	5	507	80	0.19278	1.43e-05	0.00029465	0.00044517	validation
21	0.803117	00:58:29.500000	5	507	80	0.208968	1.43e-05	0.00029465	0.00044517	validation
21	0.748338	00:58:29.500000	5	507	80	0.213564	1.43e-05	0.00029465	0.00044517	validation
22	0.90812	00:59:13.800000	5	307	112	0.231624	1.38e-05	0.00018342	0.00017325	validation
22	0.833537	00:59:13.800000	5	307	112	0.22439	1.38e-05	0.00018342	0.00017325	validation
22	0.785633	00:59:13.800000	5	307	112	0.194114	1.38e-05	0.00018342	0.00017325	validation
22	0.822837	00:59:13.800000	5	307	112	0.231993	1.38e-05	0.00018342	0.00017325	validation
22	0.774241	00:59:13.800000	5	307	112	0.237182	1.38e-05	0.00018342	0.00017325	validation
23	1.1793	00:00:10.600000	4	239	71	0.055075	0.00062979	0.00012568	0.00097471	validation
23	1.02797	00:00:10.600000	4	239	71	0.0509879	0.00062979	0.00012568	0.00097471	validation
23	0.921444	00:00:10.600000	4	239	71	0.160607	0.00062979	0.00012568	0.00097471	validation
23	1.00944	00:00:10.600000	4	239	71	0.00241481	0.00062979	0.00012568	0.00097471	validation
23	1.02084	00:00:10.600000	4	239	71	0.0706099	0.00062979	0.00012568	0.00097471	validation
24	0.871634	00:00:39.500000	4	255	83	0.231744	3.99e-05	0.0001341	0.00010373	validation
24	0.802964	00:00:39.500000	4	255	83	0.207976	3.99e-05	0.0001341	0.00010373	validation
24	0.756882	00:00:39.500000	4	255	83	0.223429	3.99e-05	0.0001341	0.00010373	validation
24	0.796751	00:00:39.500000	4	255	83	0.230692	3.99e-05	0.0001341	0.00010373	validation
24	0.739163	00:00:39.500000	4	255	83	0.221316	3.99e-05	0.0001341	0.00010373	validation
25	0.913537	00:02:30	4	235	63	0.183779	0.00013463	0.00018569	0.00011677	validation
25	0.833443	00:02:30	4	235	63	0.141484	0.00013463	0.00018569	0.00011677	validation
25	0.776593	00:02:30	4	235	63	0.157851	0.00013463	0.00018569	0.00011677	validation
25	0.799614	00:02:30	4	235	63	0.171629	0.00013463	0.00018569	0.00011677	validation
25	0.76038	00:02:30	4	235	63	0.17225	0.00013463	0.00018569	0.00011677	validation
26	1.17367	00:04:24.100000	5	409	88	0.0141743	0.00034266	0.00023273	0.0009075	validation
26	1.02252	00:04:24.100000	5	409	88	0.109449	0.00034266	0.00023273	0.0009075	validation
26	0.915756	00:04:24.100000	5	409	88	0.0654292	0.00034266	0.00023273	0.0009075	validation
26	1.00395	00:04:24.100000	5	409	88	0.0945098	0.00034266	0.00023273	0.0009075	validation
26	1.01535	00:04:24.100000	5	409	88	0.126295	0.00034266	0.00023273	0.0009075	validation
27	0.8909	00:04:58.800000	7	361	84	0.232081	3.97e-05	0.00089019	0.00046743	validation
27	0.812739	00:04:58.800000	7	361	84	0.262195	3.97e-05	0.00089019	0.00046743	validation
27	0.75808	00:04:58.800000	7	361	84	0.225271	3.97e-05	0.00089019	0.00046743	validation
27	0.758291	00:04:58.800000	7	361	84	0.243114	3.97e-05	0.00089019	0.00046743	validation
27	0.706617	00:04:58.800000	7	361	84	0.228225	3.97e-05	0.00089019	0.00046743	validation
28	1.14508	00:06:01.200000	4	267	86	0.00318854	0.00067501	0.00050932	0.00017516	validation
28	0.993453	00:06:01.200000	4	267	86	-0.0056237	0.00067501	0.00050932	0.00017516	validation
28	0.887457	00:06:01.200000	4	267	86	-0.0004064	0.00067501	0.00050932	0.00017516	validation
28	0.975475	00:06:01.200000	4	267	86	0.0403108	0.00067501	0.00050932	0.00017516	validation
28	0.986365	00:06:01.200000	4	267	86	0.0616031	0.00067501	0.00050932	0.00017516	validation
29	1.16051	00:07:00.600000	7	324	114	0.12764	0.00026071	0.00056689	0.0009539	validation
29	1.00926	00:07:00.600000	7	324	114	0.0498852	0.00026071	0.00056689	0.0009539	validation
29	0.903022	00:07:00.600000	7	324	114	0.116432	0.00026071	0.00056689	0.0009539	validation
29	0.990829	00:07:00.600000	7	324	114	0.049022	0.00026071	0.00056689	0.0009539	validation
29	1.00236	00:07:00.600000	7	324	114	0.0680765	0.00026071	0.00056689	0.0009539	validation
30	0.908675	00:07:32.500000	5	268	116	0.142676	5.51e-05	0.00066053	0.00052918	validation
30	0.828484	00:07:32.500000	5	268	116	0.171482	5.51e-05	0.00066053	0.00052918	validation
30	0.757219	00:07:32.500000	5	268	116	0.201783	5.51e-05	0.00066053	0.00052918	validation
30	0.794827	00:07:32.500000	5	268	116	0.174473	5.51e-05	0.00066053	0.00052918	validation
30	0.698675	00:07:32.500000	5	268	116	0.242179	5.51e-05	0.00066053	0.00052918	validation
31	1.14975	00:08:31.400000	6	400	95	0.0214308	0.00031703	0.00047886	0.00037357	validation
31	0.998108	00:08:31.400000	6	400	95	0.0696676	0.00031703	0.00047886	0.00037357	validation
31	0.892033	00:08:31.400000	6	400	95	0.0786949	0.00031703	0.00047886	0.00037357	validation
31	0.980063	00:08:31.400000	6	400	95	0.0125705	0.00031703	0.00047886	0.00037357	validation
31	0.991275	00:08:31.400000	6	400	95	0.0180353	0.00031703	0.00047886	0.00037357	validation
32	0.926887	00:09:15.800000	4	338	108	0.156787	0.00018775	0.00016449	0.00013584	validation
32	0.837693	00:09:15.800000	4	338	108	0.150559	0.00018775	0.00016449	0.00013584	validation
32	0.779433	00:09:15.800000	4	338	108	0.163609	0.00018775	0.00016449	0.00013584	validation
32	0.803345	00:09:15.800000	4	338	108	0.125468	0.00018775	0.00016449	0.00013584	validation
32	0.814349	00:09:15.800000	4	338	108	0.146066	0.00018775	0.00016449	0.00013584	validation
33	0.863893	00:11:25.100000	6	435	113	0.25448	6.2e-05	0.00057581	0.00011807	validation
33	0.778758	00:11:25.100000	6	435	113	0.255461	6.2e-05	0.00057581	0.00011807	validation
33	0.760504	00:11:25.100000	6	435	113	0.230278	6.2e-05	0.00057581	0.00011807	validation
33	0.762383	00:11:25.100000	6	435	113	0.18424	6.2e-05	0.00057581	0.00011807	validation
33	0.710402	00:11:25.100000	6	435	113	0.224274	6.2e-05	0.00057581	0.00011807	validation
34	1.14069	00:14:24.100000	5	218	117	0.065215	0.0004031	0.00010286	0.00016772	validation
34	0.988798	00:14:24.100000	5	218	117	-0.0027413	0.0004031	0.00010286	0.00016772	validation
34	0.882947	00:14:24.100000	5	218	117	0.00269153	0.0004031	0.00010286	0.00016772	validation
34	0.970784	00:14:24.100000	5	218	117	0.0494976	0.0004031	0.00010286	0.00016772	validation
34	0.981824	00:14:24.100000	5	218	117	0.0459996	0.0004031	0.00010286	0.00016772	validation
35	0.861625	00:15:17.700000	7	350	79	0.212788	0.00010962	0.00031705	0.00012512	validation
35	0.830925	00:15:17.700000	7	350	79	0.183776	0.00010962	0.00031705	0.00012512	validation
35	0.761964	00:15:17.700000	7	350	79	0.242892	0.00010962	0.00031705	0.00012512	validation
35	0.768865	00:15:17.700000	7	350	79	0.23518	0.00010962	0.00031705	0.00012512	validation
35	0.756647	00:15:17.700000	7	350	79	0.145579	0.00010962	0.00031705	0.00012512	validation
36	0.858825	00:17:40.300000	5	427	101	0.201508	3.56e-05	0.00036219	0.00049304	validation
36	0.772968	00:17:40.300000	5	427	101	0.188049	3.56e-05	0.00036219	0.00049304	validation
36	0.734064	00:17:40.300000	5	427	101	0.18912	3.56e-05	0.00036219	0.00049304	validation
36	0.750809	00:17:40.300000	5	427	101	0.217358	3.56e-05	0.00036219	0.00049304	validation
36	0.712322	00:17:40.300000	5	427	101	0.180375	3.56e-05	0.00036219	0.00049304	validation
37	0.880278	00:18:39.700000	7	432	100	0.210262	2.5e-05	0.00012846	0.00048129	validation
37	0.821547	00:18:39.700000	7	432	100	0.220104	2.5e-05	0.00012846	0.00048129	validation
37	0.797762	00:18:39.700000	7	432	100	0.201557	2.5e-05	0.00012846	0.00048129	validation
37	0.79391	00:18:39.700000	7	432	100	0.18895	2.5e-05	0.00012846	0.00048129	validation
37	0.770326	00:18:39.700000	7	432	100	0.205415	2.5e-05	0.00012846	0.00048129	validation
38	0.858589	00:19:26.500000	6	319	41	0.218055	4.8e-05	0.00060139	0.00013942	validation
38	0.777741	00:19:26.500000	6	319	41	0.209228	4.8e-05	0.00060139	0.00013942	validation
38	0.736175	00:19:26.500000	6	319	41	0.209846	4.8e-05	0.00060139	0.00013942	validation
38	0.753642	00:19:26.500000	6	319	41	0.258873	4.8e-05	0.00060139	0.00013942	validation
38	0.700539	00:19:26.500000	6	319	41	0.214167	4.8e-05	0.00060139	0.00013942	validation
39	0.85406	00:21:23.800000	5	311	38	0.235199	5.63e-05	0.00011863	0.00014929	validation
39	0.766377	00:21:23.800000	5	311	38	0.251403	5.63e-05	0.00011863	0.00014929	validation
39	0.727291	00:21:23.800000	5	311	38	0.225384	5.63e-05	0.00011863	0.00014929	validation
39	0.740207	00:21:23.800000	5	311	38	0.23266	5.63e-05	0.00011863	0.00014929	validation
39	0.704942	00:21:23.800000	5	311	38	0.216414	5.63e-05	0.00011863	0.00014929	validation
test_3	0.731228	00:23:27.600000	7	440	85	0.1946	6.74e-05	0.00040685	0.00041231	test_bestparams_1
test_3	0.760198	00:23:34.500000	5	268	116	0.134091	5.51e-05	0.00066053	0.00052918	test_bestparams_2
0	0.93573	00:23:34.500000	6	216	58	0.105079	0.00019978	0.0002993	0.00044493	validation
0	0.851022	00:23:34.500000	6	216	58	0.0993379	0.00019978	0.0002993	0.00044493	validation
0	0.789403	00:23:34.500000	6	216	58	0.102756	0.00019978	0.0002993	0.00044493	validation
0	0.832353	00:23:34.500000	6	216	58	0.116635	0.00019978	0.0002993	0.00044493	validation
0	0.741739	00:23:34.500000	6	216	58	0.119365	0.00019978	0.0002993	0.00044493	validation
1	0.932216	00:24:30.700000	5	340	75	0.120664	1.06e-05	0.00036364	0.00022781	validation
1	0.829059	00:24:30.700000	5	340	75	0.150034	1.06e-05	0.00036364	0.00022781	validation
1	0.791573	00:24:30.700000	5	340	75	0.149756	1.06e-05	0.00036364	0.00022781	validation
1	0.806822	00:24:30.700000	5	340	75	0.160638	1.06e-05	0.00036364	0.00022781	validation
1	0.745178	00:24:30.700000	5	340	75	0.140946	1.06e-05	0.00036364	0.00022781	validation
2	0.873861	00:25:24.500000	7	221	81	0.16115	6.18e-05	0.00043866	0.00017161	validation
2	0.805863	00:25:24.500000	7	221	81	0.135433	6.18e-05	0.00043866	0.00017161	validation
2	0.74551	00:25:24.500000	7	221	81	0.142436	6.18e-05	0.00043866	0.00017161	validation
2	0.762739	00:25:24.500000	7	221	81	0.165352	6.18e-05	0.00043866	0.00017161	validation
2	0.715257	00:25:24.500000	7	221	81	0.147699	6.18e-05	0.00043866	0.00017161	validation
3	1.14313	00:26:58.100000	7	470	118	0.00439799	0.0003302	0.0005467	0.00015252	validation
3	0.991987	00:26:58.100000	7	470	118	0.0546234	0.0003302	0.0005467	0.00015252	validation
3	0.835862	00:26:58.100000	7	470	118	0.112121	0.0003302	0.0005467	0.00015252	validation
3	1.03415	00:26:58.100000	7	470	118	0.00785007	0.0003302	0.0005467	0.00015252	validation
3	1.05694	00:26:58.100000	7	470	118	0.0813738	0.0003302	0.0005467	0.00015252	validation
4	0.921097	00:28:23.500000	5	382	75	0.115302	0.00011644	0.00022494	0.00047574	validation
4	0.843219	00:28:23.500000	5	382	75	0.0986518	0.00011644	0.00022494	0.00047574	validation
4	0.778989	00:28:23.500000	5	382	75	0.106006	0.00011644	0.00022494	0.00047574	validation
4	0.823189	00:28:23.500000	5	382	75	0.116472	0.00011644	0.00022494	0.00047574	validation
4	0.728166	00:28:23.500000	5	382	75	0.116776	0.00011644	0.00022494	0.00047574	validation
5	0.940805	00:29:34.400000	6	391	61	0.137481	1.2e-05	0.00015996	0.00042351	validation
5	0.82919	00:29:34.400000	6	391	61	0.134567	1.2e-05	0.00015996	0.00042351	validation
5	0.800147	00:29:34.400000	6	391	61	0.167955	1.2e-05	0.00015996	0.00042351	validation
5	0.825949	00:29:34.400000	6	391	61	0.133581	1.2e-05	0.00015996	0.00042351	validation
5	0.757015	00:29:34.400000	6	391	61	0.145319	1.2e-05	0.00015996	0.00042351	validation
6	1.16765	00:30:16.100000	7	248	95	0.0489057	0.00063412	0.00022567	0.00065949	validation
6	1.0164	00:30:16.100000	7	248	95	0.0172996	0.00063412	0.00022567	0.00065949	validation
6	0.912512	00:30:16.100000	7	248	95	0.0189905	0.00063412	0.00022567	0.00065949	validation
6	1.05901	00:30:16.100000	7	248	95	0.00367241	0.00063412	0.00022567	0.00065949	validation
6	1.08207	00:30:16.100000	7	248	95	0.0623847	0.00063412	0.00022567	0.00065949	validation
7	0.927648	00:30:47.900000	5	452	116	0.0924422	8.79e-05	0.00061604	0.00026693	validation
7	0.844685	00:30:47.900000	5	452	116	0.0907059	8.79e-05	0.00061604	0.00026693	validation
7	0.777903	00:30:47.900000	5	452	116	0.107266	8.79e-05	0.00061604	0.00026693	validation
7	0.825922	00:30:47.900000	5	452	116	0.0973471	8.79e-05	0.00061604	0.00026693	validation
7	0.734852	00:30:47.900000	5	452	116	0.0949824	8.79e-05	0.00061604	0.00026693	validation
8	0.920857	00:32:14.200000	5	480	117	0.141626	5.88e-05	0.00072271	0.0004378	validation
8	0.841582	00:32:14.200000	5	480	117	0.119323	5.88e-05	0.00072271	0.0004378	validation
8	0.777426	00:32:14.200000	5	480	117	0.117835	5.88e-05	0.00072271	0.0004378	validation
8	0.820485	00:32:14.200000	5	480	117	0.105457	5.88e-05	0.00072271	0.0004378	validation
8	0.726727	00:32:14.200000	5	480	117	0.102161	5.88e-05	0.00072271	0.0004378	validation
9	1.19132	00:33:26.300000	4	308	47	0.00183805	0.00098339	0.00083936	0.00064186	validation
9	1.03984	00:33:26.300000	4	308	47	0.0106115	0.00098339	0.00083936	0.00064186	validation
9	0.9362	00:33:26.300000	4	308	47	0.00836628	0.00098339	0.00083936	0.00064186	validation
9	1.08277	00:33:26.300000	4	308	47	0.0317402	0.00098339	0.00083936	0.00064186	validation
9	1.10582	00:33:26.300000	4	308	47	0.0296068	0.00098339	0.00083936	0.00064186	validation
10	1.16044	00:34:04.400000	4	321	113	0.0696913	0.00027521	0.00048073	0.00088365	validation
10	1.00915	00:34:04.400000	4	321	113	0.0258592	0.00027521	0.00048073	0.00088365	validation
10	0.905247	00:34:04.400000	4	321	113	0.0562281	0.00027521	0.00048073	0.00088365	validation
10	1.05205	00:34:04.400000	4	321	113	0.0777524	0.00027521	0.00048073	0.00088365	validation
10	1.07473	00:34:04.400000	4	321	113	0.039182	0.00027521	0.00048073	0.00088365	validation
11	1.15709	00:34:35.800000	6	267	111	0.0857892	0.00053723	0.00070532	0.00048454	validation
11	1.00573	00:34:35.800000	6	267	111	0.0559265	0.00053723	0.00070532	0.00048454	validation
11	0.901631	00:34:35.800000	6	267	111	0.0993738	0.00053723	0.00070532	0.00048454	validation
11	1.04824	00:34:35.800000	6	267	111	0.00332384	0.00053723	0.00070532	0.00048454	validation
11	1.07117	00:34:35.800000	6	267	111	0.0321524	0.00053723	0.00070532	0.00048454	validation
12	1.18437	00:35:11	5	324	38	0.105008	0.00056476	0.00036401	0.00092904	validation
12	1.03323	00:35:11	5	324	38	0.0676169	0.00056476	0.00036401	0.00092904	validation
12	0.930014	00:35:11	5	324	38	0.0851882	0.00056476	0.00036401	0.00092904	validation
12	1.0763	00:35:11	5	324	38	0.0163716	0.00056476	0.00036401	0.00092904	validation
12	1.09945	00:35:11	5	324	38	0.032744	0.00056476	0.00036401	0.00092904	validation
13	1.14354	00:35:49	4	373	55	0.00608397	0.00034646	0.00030325	0.00018767	validation
13	0.869642	00:35:49	4	373	55	0.116966	0.00034646	0.00030325	0.00018767	validation
13	0.818029	00:35:49	4	373	55	0.12407	0.00034646	0.00030325	0.00018767	validation
13	1.03476	00:35:49	4	373	55	0.00183777	0.00034646	0.00030325	0.00018767	validation
13	1.05826	00:35:49	4	373	55	0.0265391	0.00034646	0.00030325	0.00018767	validation
14	0.940426	00:37:29.500000	6	420	80	0.10155	0.00020449	0.00011787	0.00035287	validation
14	0.851993	00:37:29.500000	6	420	80	0.085369	0.00020449	0.00011787	0.00035287	validation
14	0.786012	00:37:29.500000	6	420	80	0.118021	0.00020449	0.00011787	0.00035287	validation
14	0.834123	00:37:29.500000	6	420	80	0.0906373	0.00020449	0.00011787	0.00035287	validation
14	1.06017	00:37:29.500000	6	420	80	0.0577578	0.00020449	0.00011787	0.00035287	validation
15	0.905223	00:38:51.600000	6	335	64	0.145484	5.84e-05	0.00061485	0.00016347	validation
15	0.786829	00:38:51.600000	6	335	64	0.146387	5.84e-05	0.00061485	0.00016347	validation
15	0.756076	00:38:51.600000	6	335	64	0.158594	5.84e-05	0.00061485	0.00016347	validation
15	0.756721	00:38:51.600000	6	335	64	0.119745	5.84e-05	0.00061485	0.00016347	validation
15	0.707609	00:38:51.600000	6	335	64	0.17208	5.84e-05	0.00061485	0.00016347	validation
16	0.930731	00:40:39.300000	4	251	88	0.0867461	0.00018365	0.00018588	0.00017186	validation
16	0.850635	00:40:39.300000	4	251	88	0.115046	0.00018365	0.00018588	0.00017186	validation
16	0.784983	00:40:39.300000	4	251	88	0.0837737	0.00018365	0.00018588	0.00017186	validation
16	0.824318	00:40:39.300000	4	251	88	0.0966594	0.00018365	0.00018588	0.00017186	validation
16	0.847774	00:40:39.300000	4	251	88	0.0990784	0.00018365	0.00018588	0.00017186	validation
17	1.17263	00:42:30.600000	6	283	112	0.0208545	0.00059569	0.00032544	0.00070264	validation
17	1.02127	00:42:30.600000	6	283	112	0.00395673	0.00059569	0.00032544	0.00070264	validation
17	0.917698	00:42:30.600000	6	283	112	0.0203379	0.00059569	0.00032544	0.00070264	validation
17	1.06407	00:42:30.600000	6	283	112	0.0833469	0.00059569	0.00032544	0.00070264	validation
17	1.08691	00:42:30.600000	6	283	112	-0.0006063	0.00059569	0.00032544	0.00070264	validation
18	0.893441	00:43:02.600000	5	307	91	0.106947	2.63e-05	0.00027491	0.00082715	validation
18	0.793651	00:43:02.600000	5	307	91	0.137546	2.63e-05	0.00027491	0.00082715	validation
18	0.755453	00:43:02.600000	5	307	91	0.132731	2.63e-05	0.00027491	0.00082715	validation
18	0.767309	00:43:02.600000	5	307	91	0.112214	2.63e-05	0.00027491	0.00082715	validation
18	0.703372	00:43:02.600000	5	307	91	0.127713	2.63e-05	0.00027491	0.00082715	validation
19	1.14289	00:43:41.200000	6	303	82	0.00809124	0.00051078	0.00060224	0.00014395	validation
19	0.991636	00:43:41.200000	6	303	82	-0.0095817	0.00051078	0.00060224	0.00014395	validation
19	0.887341	00:43:41.200000	6	303	82	-0.0014356	0.00051078	0.00060224	0.00014395	validation
19	1.03383	00:43:41.200000	6	303	82	0.0470678	0.00051078	0.00060224	0.00014395	validation
19	1.05671	00:43:41.200000	6	303	82	0.0104898	0.00051078	0.00060224	0.00014395	validation
20	1.15201	00:44:50.900000	6	453	80	0.0439081	0.00033663	0.00029667	0.00035739	validation
20	1.00072	00:44:50.900000	6	453	80	-0.0032008	0.00033663	0.00029667	0.00035739	validation
20	0.83775	00:44:50.900000	6	453	80	0.113244	0.00033663	0.00029667	0.00035739	validation
20	1.0431	00:44:50.900000	6	453	80	0.0488603	0.00033663	0.00029667	0.00035739	validation
20	1.06606	00:44:50.900000	6	453	80	0.010526	0.00033663	0.00029667	0.00035739	validation
21	0.917173	00:45:46.800000	6	274	44	0.118231	2.77e-05	0.00074388	0.00085357	validation
21	0.794232	00:45:46.800000	6	274	44	0.115774	2.77e-05	0.00074388	0.00085357	validation
21	0.743173	00:45:46.800000	6	274	44	0.131185	2.77e-05	0.00074388	0.00085357	validation
21	0.771672	00:45:46.800000	6	274	44	0.169751	2.77e-05	0.00074388	0.00085357	validation
21	0.709556	00:45:46.800000	6	274	44	0.146158	2.77e-05	0.00074388	0.00085357	validation
22	1.1654	00:46:32.400000	6	312	53	0.0546711	0.0004346	0.00027882	0.0007368	validation
22	1.01412	00:46:32.400000	6	312	53	0.0545817	0.0004346	0.00027882	0.0007368	validation
22	0.91045	00:46:32.400000	6	312	53	0.0474127	0.0004346	0.00027882	0.0007368	validation
22	1.0575	00:46:32.400000	6	312	53	0.0382644	0.0004346	0.00027882	0.0007368	validation
22	1.07961	00:46:32.400000	6	312	53	0.00563271	0.0004346	0.00027882	0.0007368	validation
23	0.927601	00:47:08.900000	6	334	39	0.0973307	0.00013319	0.0002323	0.0001553	validation
23	0.845967	00:47:08.900000	6	334	39	0.0940886	0.00013319	0.0002323	0.0001553	validation
23	0.779846	00:47:08.900000	6	334	39	0.0973819	0.00013319	0.0002323	0.0001553	validation
23	0.822521	00:47:08.900000	6	334	39	0.0763808	0.00013319	0.0002323	0.0001553	validation
23	0.739216	00:47:08.900000	6	334	39	0.122452	0.00013319	0.0002323	0.0001553	validation
24	0.924973	00:48:53.900000	6	212	69	0.0891693	0.00013561	0.0002832	0.00013366	validation
24	0.842864	00:48:53.900000	6	212	69	0.0937208	0.00013561	0.0002832	0.00013366	validation
24	0.782481	00:48:53.900000	6	212	69	0.0907182	0.00013561	0.0002832	0.00013366	validation
24	0.82723	00:48:53.900000	6	212	69	0.0995336	0.00013561	0.0002832	0.00013366	validation
24	0.74262	00:48:53.900000	6	212	69	0.115667	0.00013561	0.0002832	0.00013366	validation
25	0.924298	00:50:37.900000	6	331	57	0.145558	1.21e-05	0.00014219	0.00045283	validation
25	0.8268	00:50:37.900000	6	331	57	0.124529	1.21e-05	0.00014219	0.00045283	validation
25	0.783123	00:50:37.900000	6	331	57	0.131525	1.21e-05	0.00014219	0.00045283	validation
25	0.803016	00:50:37.900000	6	331	57	0.132885	1.21e-05	0.00014219	0.00045283	validation
25	0.735081	00:50:37.900000	6	331	57	0.136858	1.21e-05	0.00014219	0.00045283	validation
26	1.1473	00:51:16	4	340	124	0.00362812	0.00034028	0.00082772	0.00032026	validation
26	0.996091	00:51:16	4	340	124	0.0444227	0.00034028	0.00082772	0.00032026	validation
26	0.891637	00:51:16	4	340	124	0.0812507	0.00034028	0.00082772	0.00032026	validation
26	1.03827	00:51:16	4	340	124	0.0191384	0.00034028	0.00082772	0.00032026	validation
26	1.06127	00:51:16	4	340	124	0.0185822	0.00034028	0.00082772	0.00032026	validation
27	0.919846	00:51:58.900000	4	324	103	0.123589	1.06e-05	0.00058189	0.00020999	validation
27	0.829859	00:51:58.900000	4	324	103	0.132307	1.06e-05	0.00058189	0.00020999	validation
27	0.772328	00:51:58.900000	4	324	103	0.103436	1.06e-05	0.00058189	0.00020999	validation
27	0.795844	00:51:58.900000	4	324	103	0.1381	1.06e-05	0.00058189	0.00020999	validation
27	0.718084	00:51:58.900000	4	324	103	0.126731	1.06e-05	0.00058189	0.00020999	validation
28	0.958739	00:53:02.100000	6	435	103	0.0894682	0.00018395	0.00098588	0.00025359	validation
28	0.88457	00:53:02.100000	6	435	103	0.100667	0.00018395	0.00098588	0.00025359	validation
28	0.799232	00:53:02.100000	6	435	103	0.117383	0.00018395	0.00098588	0.00025359	validation
28	0.839291	00:53:02.100000	6	435	103	0.093673	0.00018395	0.00098588	0.00025359	validation
28	1.0566	00:53:02.100000	6	435	103	0.0664338	0.00018395	0.00098588	0.00025359	validation
29	1.20391	00:54:44.100000	7	431	43	0.109207	0.00099476	0.00020621	0.00055579	validation
29	1.05277	00:54:44.100000	7	431	43	0.00129262	0.00099476	0.00020621	0.00055579	validation
29	0.948881	00:54:44.100000	7	431	43	0.0115724	0.00099476	0.00020621	0.00055579	validation
29	1.09554	00:54:44.100000	7	431	43	0.107599	0.00099476	0.00020621	0.00055579	validation
29	1.11858	00:54:44.100000	7	431	43	0.0298556	0.00099476	0.00020621	0.00055579	validation
30	1.14557	00:55:26.600000	6	314	115	-0.014459	0.00089712	0.00019699	0.0001168	validation
30	0.994635	00:55:26.600000	6	314	115	0.0467303	0.00089712	0.00019699	0.0001168	validation
30	0.889746	00:55:26.600000	6	314	115	0.0333007	0.00089712	0.00019699	0.0001168	validation
30	1.03634	00:55:26.600000	6	314	115	0.00954774	0.00089712	0.00019699	0.0001168	validation
30	1.0594	00:55:26.600000	6	314	115	0.126404	0.00089712	0.00019699	0.0001168	validation
31	1.14558	00:56:39.800000	4	488	34	0.0309712	0.00023355	0.00095399	0.00026206	validation
31	1.23177	00:56:39.800000	4	488	34	0.114749	0.00023355	0.00095399	0.00026206	validation
31	0.89075	00:56:39.800000	4	488	34	0.126045	0.00023355	0.00095399	0.00026206	validation
31	0.855961	00:56:39.800000	4	488	34	0.107773	0.00023355	0.00095399	0.00026206	validation
31	1.06022	00:56:39.800000	4	488	34	0.0823469	0.00023355	0.00095399	0.00026206	validation
32	0.940608	00:57:59.700000	7	460	41	0.112959	0.00017935	0.00033781	0.00075522	validation
32	0.86428	00:57:59.700000	7	460	41	0.110138	0.00017935	0.00033781	0.00075522	validation
32	0.796036	00:57:59.700000	7	460	41	0.107568	0.00017935	0.00033781	0.00075522	validation
32	0.842127	00:57:59.700000	7	460	41	0.0893551	0.00017935	0.00033781	0.00075522	validation
32	0.751696	00:57:59.700000	7	460	41	0.095118	0.00017935	0.00033781	0.00075522	validation
33	0.9258	00:59:10.800000	7	199	73	0.109905	0.00010123	0.00056808	0.00072844	validation
33	0.840136	00:59:10.800000	7	199	73	0.115751	0.00010123	0.00056808	0.00072844	validation
33	0.779346	00:59:10.800000	7	199	73	0.110338	0.00010123	0.00056808	0.00072844	validation
33	0.823549	00:59:10.800000	7	199	73	0.0936154	0.00010123	0.00056808	0.00072844	validation
33	0.726762	00:59:10.800000	7	199	73	0.0937565	0.00010123	0.00056808	0.00072844	validation
34	0.93175	00:00:06.100000	6	336	93	0.101329	0.00016445	0.00014858	0.00011775	validation
34	0.848875	00:00:06.100000	6	336	93	0.0996501	0.00016445	0.00014858	0.00011775	validation
34	0.785685	00:00:06.100000	6	336	93	0.0956672	0.00016445	0.00014858	0.00011775	validation
34	0.827388	00:00:06.100000	6	336	93	0.0982982	0.00016445	0.00014858	0.00011775	validation
34	0.748404	00:00:06.100000	6	336	93	0.0959304	0.00016445	0.00014858	0.00011775	validation
35	0.921211	00:02:07.500000	4	417	65	0.114569	0.00010452	0.00015628	0.00047307	validation
35	0.838566	00:02:07.500000	4	417	65	0.0815599	0.00010452	0.00015628	0.00047307	validation
35	0.778281	00:02:07.500000	4	417	65	0.104971	0.00010452	0.00015628	0.00047307	validation
35	0.820908	00:02:07.500000	4	417	65	0.0991758	0.00010452	0.00015628	0.00047307	validation
35	0.718469	00:02:07.500000	4	417	65	0.151898	0.00010452	0.00015628	0.00047307	validation
36	0.892423	00:18:56.200000	7	204	63	0.145063	2.34e-05	0.00064304	0.00017409	validation
36	0.772991	00:18:56.200000	7	204	63	0.140969	2.34e-05	0.00064304	0.00017409	validation
36	0.733956	00:18:56.200000	7	204	63	0.146494	2.34e-05	0.00064304	0.00017409	validation
36	0.760918	00:18:56.200000	7	204	63	0.142182	2.34e-05	0.00064304	0.00017409	validation
36	0.698854	00:18:56.200000	7	204	63	0.146284	2.34e-05	0.00064304	0.00017409	validation
37	0.898888	00:36:15.900000	5	358	68	0.12331	1.55e-05	0.00065332	0.00078691	validation
37	0.805144	00:36:15.900000	5	358	68	0.148337	1.55e-05	0.00065332	0.00078691	validation
37	0.750547	00:36:15.900000	5	358	68	0.143079	1.55e-05	0.00065332	0.00078691	validation
37	0.759841	00:36:15.900000	5	358	68	0.130144	1.55e-05	0.00065332	0.00078691	validation
37	0.698604	00:36:15.900000	5	358	68	0.141926	1.55e-05	0.00065332	0.00078691	validation
38	0.911819	00:52:05.300000	4	352	126	0.143505	2.08e-05	0.00071223	0.00044734	validation
38	0.804437	00:52:05.300000	4	352	126	0.14489	2.08e-05	0.00071223	0.00044734	validation
38	0.751399	00:52:05.300000	4	352	126	0.141312	2.08e-05	0.00071223	0.00044734	validation
38	0.761363	00:52:05.300000	4	352	126	0.122837	2.08e-05	0.00071223	0.00044734	validation
38	0.687247	00:52:05.300000	4	352	126	0.159801	2.08e-05	0.00071223	0.00044734	validation
39	1.22185	00:52:58.400000	5	491	80	0.0215705	0.00084417	0.00058885	0.00071394	validation
39	1.07055	00:52:58.400000	5	491	80	0.071871	0.00084417	0.00058885	0.00071394	validation
39	0.967282	00:52:58.400000	5	491	80	0.0554968	0.00084417	0.00058885	0.00071394	validation
39	1.11329	00:52:58.400000	5	491	80	0.0518683	0.00084417	0.00058885	0.00071394	validation
39	1.1363	00:52:58.400000	5	491	80	-0.0030731	0.00084417	0.00058885	0.00071394	validation
test_4	0.726061	00:53:53.900000	6	335	64	0.18104	5.84e-05	0.00061485	0.00016347	test_bestparams_1
test_4	0.711024	00:54:03.500000	4	352	126	0.181475	2.08e-05	0.00071223	0.00044734	test_bestparams_2

## Sheet: Table S6
test_number	datetime_start	params_latent	params_n2	params_n3	lambda_value1	lambda_value2	learning_rate	loss_type	replicate	solution no.	umap_silhouette	val_loss	silhouette_rank	val_loss_rank	weighted_rank		solution_no	average weighted rank	no_neurons_latent		solution_no	average weighte rank (SORTED)	no_neurons_latent
test_0	2023-11-07 10:54:33	6	360	91	5.1e-05	0.00029	0.000137	test_bestparams_1	3	1	0.181861	0.736113	20	28	21.6		1	27.2667	6		4	14.2667	7
test_0	2023-11-07 10:54:33	6	360	91	5.1e-05	0.00029	0.000137	test_bestparams_1	1	1	0.174747	0.729149	31	21	29		2	22.7333	4		17	14.4	6
test_0	2023-11-07 10:54:33	6	360	91	5.1e-05	0.00029	0.000137	test_bestparams_1	2	1	0.171232	0.724827	35	16	31.2		3	21.7333	7		16	15	5
test_0	2023-11-07 10:54:58	4	262	125	5.4e-05	0.000462	0.000162	test_bestparams_2	3	2	0.191949	0.726384	8	18	10		4	14.2667	7		13	18.7333	7
test_0	2023-11-07 10:54:58	4	262	125	5.4e-05	0.000462	0.000162	test_bestparams_2	1	2	0.179462	0.738661	23	31	24.6		5	21.4667	6		14	19.4667	6
test_0	2023-11-07 10:54:58	4	262	125	5.4e-05	0.000462	0.000162	test_bestparams_2	2	2	0.175424	0.760862	29	52	33.6		6	33.2	7		10	19.7333	7
test_0	2023-11-07 10:55:22	7	275	89	4.6e-05	0.000533	0.000121	test_bestparams_3	2	3	0.188702	0.728695	9	20	11.2		7	36.8667	7		5	21.4667	6
test_0	2023-11-07 10:55:22	7	275	89	4.6e-05	0.000533	0.000121	test_bestparams_3	3	3	0.17946	0.722628	24	13	21.8		8	41.6667	5		3	21.7333	7
test_0	2023-11-07 10:55:22	7	275	89	4.6e-05	0.000533	0.000121	test_bestparams_3	1	3	0.172901	0.734699	34	25	32.2		9	35.7333	6		2	22.7333	4
test_1	2023-11-07 12:47:55	7	201	106	1.6e-05	0.000522	0.000587	test_bestparams_1	1	4	0.184534	0.713905	15	2	12.4		10	19.7333	7		1	27.2667	6
test_1	2023-11-07 12:47:55	7	201	106	1.6e-05	0.000522	0.000587	test_bestparams_1	3	4	0.18485	0.718587	14	9	13		11	42.2667	7		15	31.9333	7
test_1	2023-11-07 12:47:55	7	201	106	1.6e-05	0.000522	0.000587	test_bestparams_1	2	4	0.180964	0.71397	21	3	17.4		12	38.1333	5		6	33.2	7
test_1	2023-11-07 13:04:22	6	335	57	1.4e-05	0.000504	0.000164	test_bestparams_2	2	5	0.191958	0.73909	7	32	12		13	18.7333	7		9	35.7333	6
test_1	2023-11-07 13:04:22	6	335	57	1.4e-05	0.000504	0.000164	test_bestparams_2	1	5	0.1825	0.74654	18	46	23.6		14	19.4667	6		7	36.8667	7
test_1	2023-11-07 13:04:22	6	335	57	1.4e-05	0.000504	0.000164	test_bestparams_2	3	5	0.17812	0.741928	26	40	28.8		15	31.9333	7		12	38.1333	5
test_1	2023-11-07 13:04:40	7	270	32	6.5e-05	0.000235	0.000235	test_bestparams_3	2	6	0.176537	0.716322	28	8	24		16	15	5		18	40.4	4
test_1	2023-11-07 13:04:40	7	270	32	6.5e-05	0.000235	0.000235	test_bestparams_3	3	6	0.16606	0.713475	40	1	32.2		17	14.4	6		8	41.6667	5
test_1	2023-11-07 13:04:40	7	270	32	6.5e-05	0.000235	0.000235	test_bestparams_3	1	6	0.153756	0.715272	53	5	43.4		18	40.4	4		11	42.2667	7
test_0	2023-11-07 21:12:32	7	252	83	7.2e-05	0.000132	0.000216	test_bestparams_1	2	7	0.167434	0.715302	39	6	32.4
test_0	2023-11-07 21:12:32	7	252	83	7.2e-05	0.000132	0.000216	test_bestparams_1	1	7	0.159396	0.715419	47	7	39
test_0	2023-11-07 21:12:32	7	252	83	7.2e-05	0.000132	0.000216	test_bestparams_1	3	7	0.157791	0.715103	48	4	39.2
test_0	2023-11-07 21:12:56	5	364	123	3e-05	0.00041	0.000146	test_bestparams_2	3	8	0.168915	0.739438	38	34	37.2
test_0	2023-11-07 21:12:56	5	364	123	3e-05	0.00041	0.000146	test_bestparams_2	1	8	0.165879	0.734567	41	24	37.6
test_0	2023-11-07 21:12:56	5	364	123	3e-05	0.00041	0.000146	test_bestparams_2	2	8	0.154861	0.74436	52	43	50.2
test_1	2023-11-07 21:58:20	6	417	74	4.9e-05	0.000449	0.000805	test_bestparams_1	1	9	0.179155	0.7575	25	50	30
test_1	2023-11-07 21:58:20	6	417	74	4.9e-05	0.000449	0.000805	test_bestparams_1	3	9	0.174416	0.739881	32	35	32.6
test_1	2023-11-07 21:58:20	6	417	74	4.9e-05	0.000449	0.000805	test_bestparams_1	2	9	0.155916	0.727078	51	19	44.6
test_1	2023-11-07 21:58:40	7	490	102	1.3e-05	0.000806	0.000174	test_bestparams_2	3	10	0.195211	0.737327	4	29	9
test_1	2023-11-07 21:58:40	7	490	102	1.3e-05	0.000806	0.000174	test_bestparams_2	1	10	0.185521	0.734951	12	26	14.8
test_1	2023-11-07 21:58:40	7	490	102	1.3e-05	0.000806	0.000174	test_bestparams_2	2	10	0.174314	0.744459	33	45	35.4
test_1	2023-11-07 21:58:53	7	276	47	4.5e-05	0.000217	0.000393	test_bestparams_3	2	11	0.16404	0.719641	44	10	37.2
test_1	2023-11-07 21:58:53	7	276	47	4.5e-05	0.000217	0.000393	test_bestparams_3	1	11	0.157669	0.724177	50	14	42.8
test_1	2023-11-07 21:58:53	7	276	47	4.5e-05	0.000217	0.000393	test_bestparams_3	3	11	0.162608	0.800747	45	54	46.8
test_2	2023-11-07 22:47:51	5	342	67	2.3e-05	0.000353	0.000252	test_bestparams_1	2	12	0.183722	0.748503	17	47	23
test_2	2023-11-07 22:47:51	5	342	67	2.3e-05	0.000353	0.000252	test_bestparams_1	3	12	0.16502	0.753216	43	48	44
test_2	2023-11-07 22:47:51	5	342	67	2.3e-05	0.000353	0.000252	test_bestparams_1	1	12	0.157754	0.742129	49	41	47.4
test_2	2023-11-07 22:48:05	7	344	112	7.9e-05	0.000184	0.00032	test_bestparams_2	2	13	0.194363	0.732096	5	22	8.4
test_2	2023-11-07 22:48:05	7	344	112	7.9e-05	0.000184	0.00032	test_bestparams_2	3	13	0.185743	0.724432	11	15	11.8
test_2	2023-11-07 22:48:05	7	344	112	7.9e-05	0.000184	0.00032	test_bestparams_2	1	13	0.165813	0.722081	42	12	36
test_2	2023-11-07 22:48:34	6	244	34	2.9e-05	0.000871	0.000116	test_bestparams_3	1	14	0.193995	0.744442	6	44	13.6
test_2	2023-11-07 22:48:34	6	244	34	2.9e-05	0.000871	0.000116	test_bestparams_3	3	14	0.179826	0.721916	22	11	19.8
test_2	2023-11-07 22:48:34	6	244	34	2.9e-05	0.000871	0.000116	test_bestparams_3	2	14	0.177716	0.726165	27	17	25
test_3	2023-11-08 00:23:27	7	440	85	6.7e-05	0.000407	0.000412	test_bestparams_1	1	15	0.182355	0.740981	19	38	22.8
test_3	2023-11-08 00:23:27	7	440	85	6.7e-05	0.000407	0.000412	test_bestparams_1	3	15	0.169553	0.740615	36	36	36
test_3	2023-11-08 00:23:27	7	440	85	6.7e-05	0.000407	0.000412	test_bestparams_1	2	15	0.169536	0.740627	37	37	37
test_3	2023-11-08 00:23:34	5	268	116	5.5e-05	0.000661	0.000529	test_bestparams_2	2	16	0.19823	0.756365	2	49	11.4
test_3	2023-11-08 00:23:34	5	268	116	5.5e-05	0.000661	0.000529	test_bestparams_2	3	16	0.196273	0.772956	3	53	13
test_3	2023-11-08 00:23:34	5	268	116	5.5e-05	0.000661	0.000529	test_bestparams_2	1	16	0.185322	0.758836	13	51	20.6
test_4	2023-11-08 01:53:53	6	335	64	5.8e-05	0.000615	0.000163	test_bestparams_1	1	17	0.20332	0.741273	1	39	8.6
test_4	2023-11-08 01:53:53	6	335	64	5.8e-05	0.000615	0.000163	test_bestparams_1	3	17	0.18778	0.742691	10	42	16.4
test_4	2023-11-08 01:53:53	6	335	64	5.8e-05	0.000615	0.000163	test_bestparams_1	2	17	0.183828	0.735867	16	27	18.2
test_4	2023-11-08 01:54:03	4	352	126	2.1e-05	0.000712	0.000447	test_bestparams_2	3	18	0.174909	0.738347	30	30	30
test_4	2023-11-08 01:54:03	4	352	126	2.1e-05	0.000712	0.000447	test_bestparams_2	2	18	0.162503	0.732779	46	23	41.4
test_4	2023-11-08 01:54:03	4	352	126	2.1e-05	0.000712	0.000447	test_bestparams_2	1	18	0.150638	0.739097	54	33	49.8

## Sheet: Table S7
Module no.	Gene name
1	ISCA1
1	ATP1A2
1	ALDOC
1	SRSF2
1	NEK7
1	DLGAP4
1	CORO1A
1	PCM1
1	BAALC
1	PMM1
1	CUL5
1	LDHB
1	MAPT
1	ACTR3B
1	NDUFS8
1	GRIN1
1	TRIO
1	GRHPR
1	PPP1R9A
1	AIFM1
1	DNASE2
1	COA7
1	TPR
1	PDZD2
1	CAMK4
1	BOLA2
1	ARHGEF6
1	DCX
1	NAA15
1	KIAA1191
1	SGIP1
1	UGT8
1	GLRX3
1	KALRN
1	CBR1
1	UNC13C
1	TSPAN7
1	GRIN2B
1	ENSA
1	DLGAP2
1	2024-09-11
1	EVL
1	TMEM132B
1	DDX6
1	CAPN1
1	CBX5
1	CDC42BPB
1	SCAMP5
1	SAFB
1	SHANK2
1	NDUFA3
1	FNTA
1	ATP1B1
1	ATL1
1	STRN4
1	PRRT1
1	PPFIA3
1	ANKFY1
1	CNTN3
1	DTYMK
1	AGAP2
1	CBX1
1	MOBP
1	TIMM13
1	CRBN
1	LPCAT2
1	HNRNPK
1	GRIN2A
1	VPS39
1	MAP2K2
1	CRTAC1
1	SRSF1
1	LARP1
1	ARFGAP1
1	CD47
1	RIMBP2
1	LIMK1
1	ABCA2
1	TARS
1	SYNPO
1	NPM1
1	BSN
1	ATG9A
1	TALDO1
1	PITPNA
1	NUMBL
1	NUDT5
1	ILF2
1	PRDX2
1	TNPO3
1	SHISA7
1	RPS6KA5
1	SLITRK1
1	ACSL4
1	STX1A
1	PACSIN1
1	ACYP2
1	NFASC
1	G6PD
1	ARF5
1	ACAP3
1	DLGAP3
1	LGI4
1	NDUFS4
1	PPP1R9B
1	GBE1
1	CADM1
1	ATP6V0D1
1	CALCOCO1
1	GNA13
1	HPCAL1
1	DLG3
1	TLN2
1	RPE
1	RAB2A
1	FN3K
1	FAHD1
1	NDUFB3
1	NDUFB1
1	DYNC1I1
1	PPP2R5E
1	CTNNA3
1	PPP3CA
1	ABLIM2
1	SLC9A1
1	R3HDM2
1	NDUFA2
1	GNB5
1	PAK1
1	CDH8
1	CAMSAP1
1	RASAL2
1	PJA2
1	MAP2
1	DLGAP1
1	CAPNS1
1	GPR158
1	AVL9
1	ETF1
1	PRKAR1A
1	STAG2
1	2024-09-05
1	KIAA1549
1	SLC25A4
1	ABR
1	PLXNB1
1	UNC13A
1	SCPEP1
1	HNRNPA2B1
1	SLC25A5
1	HOMER2
1	GPHN
1	CEP170B
1	LMNB2
1	PCLO
1	NRIP2
1	IDH1
1	ANKS1B
1	2024-09-06
1	GCLM
1	MAST3
1	GSTA4
1	RCC2
1	GAS7
1	DAGLA
1	NECAP1
1	LPCAT1
1	RAB3A
1	GLRX5
1	C4B
1	ADI1
1	S100A4
1	SLC6A9
1	PRDX3
1	HOMER1
1	SWAP70
1	ALAD
1	ASTN1
1	SIPA1L1
1	NEGR1
1	PPFIA2
1	CSNK1E
1	MLIP
1	RNMT
1	LRTM2
1	LGALS1
1	SH2D5
2	ALDOC
2	DDB1
2	DNAJA1
2	MSN
2	CORO1A
2	LUC7L3
2	PPP2R1A
2	CUL5
2	GSK3A
2	OTUB1
2	NDUFV2
2	ACTR3B
2	RGS6
2	GJA1
2	ITGB4
2	TRIO
2	CYFIP2
2	PTRHD1
2	STAT3
2	ERLIN2
2	FUBP3
2	COX6B1
2	PREP
2	ARHGEF6
2	IPO5
2	SNTA1
2	SPON1
2	ITGB5
2	PDLIM3
2	STX1B
2	ANXA1
2	MRPS9
2	APPL2
2	FAM49A
2	RAB3B
2	VCAN
2	PBXIP1
2	EVL
2	ADD3
2	HK1
2	GNG3
2	PPP2CA
2	MAPK1
2	AP3B2
2	LRRC57
2	LRPPRC
2	CDC42BPB
2	NCKAP1
2	SCAMP5
2	SERPINE2
2	CAMKK2
2	GPRC5B
2	STRN4
2	SLIRP
2	DNAJC6
2	ANKFY1
2	AGAP2
2	ITGA7
2	MAP2K4
2	RTN1
2	KIF5A
2	PLEC
2	LIMA1
2	ITGB1
2	LINGO1
2	DIRAS2
2	COTL1
2	PLSCR4
2	LIMS1
2	LIMK1
2	CDC42
2	STAM
2	SFXN1
2	CYBRD1
2	NWD2
2	ATG9A
2	CLTC
2	ATP6V1A
2	NUMBL
2	AQP4
2	COX5A
2	GNL1
2	SMAD4
2	UTRN
2	CAPG
2	TNPO3
2	LIN7C
2	SLITRK1
2	NAT8L
2	TMED10
2	STX1A
2	TLN1
2	ADCY1
2	ITGAV
2	RAC1
2	MRPL47
2	ACAP3
2	GK
2	KIF5C
2	ENTPD2
2	SH3BGRL
2	AHCYL1
2	PHYHIP
2	BAG3
2	ICA1
2	ATP6V0D1
2	PLEKHA7
2	ECI2
2	HPCAL1
2	CACNB1
2	HSPB8
2	RAB2A
2	DTNA
2	KCNMA1
2	SGTB
2	NCALD
2	CROCC
2	G3BP1
2	PPP2R5E
2	TERF2IP
2	PPP3CA
2	NDUFA7
2	SV2B
2	CYGB
2	PIP5K1C
2	GFRA2
2	PRRT2
2	CYBB
2	ISOC1
2	AHNAK
2	GNB5
2	ATP2B1
2	MRPL37
2	CAMSAP1
2	RASAL2
2	SYNM
2	RAB18
2	ENO1
2	AVL9
2	ARFGEF1
2	WDR82
2	AK1
2	DDX1
2	SLC5A3
2	WFS1
2	NDUFA13
2	UNC13A
2	PDLIM5
2	ARHGEF17
2	MRPL15
2	HOMER2
2	RTN3
2	KIAA1549L
2	IDH1
2	GCLM
2	GSTA4
2	GAS7
2	B4GAT1
2	ITGA6
2	PEA15
2	NECAB1
2	SCN2B
2	UBE2I
2	ADI1
2	FHL1
2	AHCYL2
2	ARVCF
2	AP2A1
2	RHOA
2	UPF1
2	SST
2	SNRPA
2	CDH20
2	HLA-DRA
2	SIPA1L1
2	CPNE4
2	NEGR1
2	PARVA
2	NF1
2	MAPK3
2	C16orf70
2	VIM
2	MRVI1
2	LGALS1
2	SH2D5
2	NDUFAF7
2	2024-09-02
2	TMEM63C
3	DNAJA1
3	MSN
3	CORO1A
3	LUC7L3
3	GSK3A
3	SYVN1
3	ACTR3B
3	RGS6
3	GJA1
3	NDUFS8
3	TRIO
3	ROGDI
3	CYFIP2
3	HDGF
3	STAT3
3	ERLIN2
3	FUBP3
3	FBXL20
3	UGT8
3	STX1B
3	TUFM
3	DKK3
3	ANXA1
3	MRPS9
3	SESTD1
3	UNC13C
3	CHGA
3	2024-09-11
3	EVL
3	ADD3
3	PITHD1
3	HK1
3	AFG3L2
3	AP3B2
3	NDRG2
3	ARHGEF10
3	ADH5
3	NCKAP1
3	SCAMP5
3	DMXL2
3	SAFB
3	SERPINE2
3	SHANK2
3	FNTA
3	GPRC5B
3	TMEM30A
3	ANKFY1
3	SAFB2
3	FAM120C
3	ATCAY
3	RTN1
3	TMEM245
3	KIF5A
3	PLEC
3	CRTAC1
3	IGSF9B
3	MAP2K6
3	ARFGAP1
3	COTL1
3	LIMS1
3	RIMBP2
3	ABCA2
3	STAM
3	CYBRD1
3	BSN
3	ATG9A
3	GBF1
3	CLTC
3	LMNA
3	ISLR2
3	AQP4
3	OPA1
3	GNL1
3	SMARCA1
3	GYG2
3	UTRN
3	TNPO3
3	HRAS
3	STX1A
3	PACSIN1
3	TLN1
3	ADCY1
3	SNRNP70
3	CD44
3	GNA11
3	KIF5C
3	PI4KA
3	AHCYL1
3	PTCD3
3	DLGAP3
3	ATP6V1G2
3	SMPD3
3	PPP1R9B
3	PHYHIP
3	PRKAB2
3	BAG3
3	CADM1
3	ATP6V0D1
3	CALCOCO1
3	WDR7
3	CACNB1
3	DLG3
3	HSPB8
3	RAB2A
3	MTMR7
3	DTNA
3	MDH2
3	KCNMA1
3	DYNC1I1
3	PSMA2
3	ITGAX
3	ACOX1
3	RTCB
3	PPP2R5E
3	VDAC1
3	PPP3CA
3	UPF2
3	SV2B
3	PGM2
3	PIP5K1C
3	NUDC
3	DOCK4
3	PSAT1
3	PRRT2
3	EPHX4
3	NRAS
3	AHNAK
3	GNB5
3	ATP2B1
3	ACAD9
3	SYN2
3	DLGAP1
3	CLCN4
3	RAB18
3	GPR158
3	AVL9
3	IMMT
3	SRRT
3	PRKAR1A
3	EZR
3	2024-09-05
3	SLC5A3
3	KIAA1549
3	VTI1A
3	ABR
3	UNC13A
3	MRPL15
3	MAST1
3	RASGRF1
3	PCLO
3	SKP1
3	NRIP2
3	MDK
3	PI4K2A
3	NSDHL
3	RBM4
3	2024-09-06
3	B4GAT1
3	DAGLA
3	STIP1
3	FBXL16
3	RAB3A
3	SCN2B
3	SH3GLB2
3	AP2A1
3	UPF1
3	RAB15
3	HLA-DRA
3	HECTD1
3	RAB35
3	PPFIA2
3	PARVA
3	NF1
3	TMEM65
3	MAPK3
3	VIM
3	UPF3B
3	AMPD2
3	GRM2
3	TMEM63C
4	ATP1A2
4	NRN1
4	DDB1
4	BAALC
4	PPP2R1A
4	GSK3A
4	SYVN1
4	OTUB1
4	CLDN10
4	NDUFV2
4	GJA1
4	NDUFS8
4	ITGB4
4	AIDA
4	CYFIP2
4	MAP3K5
4	DDX17
4	PTRHD1
4	TRAPPC4
4	RANBP6
4	DIRAS1
4	NDUFA6
4	KIAA1107
4	RPS6KA2
4	ACTN4
4	WDR1
4	SDC2
4	FBXL20
4	GPC4
4	PREP
4	BOLA2
4	NAA15
4	CCDC127
4	IPO5
4	NDUFA8
4	SCRN1
4	SNTA1
4	VAMP3
4	UGT8
4	PDLIM3
4	TMEM43
4	SESTD1
4	FAM49A
4	COX4I1
4	PARP1
4	NDUFB7
4	RAB3B
4	CHGA
4	ADD3
4	GNG12
4	FBXO41
4	MAPK1
4	LRPPRC
4	NCKAP1
4	CAMKK2
4	GPRC5B
4	ATP1B1
4	IGFBP5
4	TMEM30A
4	DNAJC6
4	TKT
4	MTOR
4	CNTN3
4	SAFB2
4	FAM120C
4	MOBP
4	TIMM13
4	CRBN
4	MAP2K4
4	SZRD1
4	ATCAY
4	RTN1
4	PLEC
4	OSBP2
4	AAMP
4	LIMA1
4	DGKG
4	DIRAS2
4	UNC119B
4	ATP2A2
4	GFAP
4	LIMK1
4	CDC42
4	ABCA2
4	SLC25A11
4	RPL24
4	MTMR9
4	SRPK2
4	TALDO1
4	PITPNA
4	PPP5C
4	CAPRIN1
4	ATP1A1
4	AQP4
4	PPP1CA
4	RPH3A
4	ADAM11
4	TNPO3
4	PRAF2
4	DOCK3
4	LTN1
4	DGKI
4	ARMC8
4	ADCY1
4	PLCD1
4	NFASC
4	EVI5L
4	ITGAV
4	RAC1
4	GK
4	KIF5C
4	ENTPD2
4	SH3BGRL
4	ATAD1
4	NDUFS4
4	RAB3GAP2
4	PRKAB2
4	BAG3
4	ICA1
4	PLEKHA7
4	FAM49B
4	DTNA
4	FN3K
4	FAHD1
4	NDUFB3
4	SGTB
4	NCALD
4	CROCC
4	CUL3
4	G3BP1
4	MTX3
4	MT-ND3
4	CTNNA3
4	UPF2
4	NDUFS7
4	GFRA2
4	EPHX4
4	MGLL
4	NDUFB9
4	ISOC1
4	AHNAK
4	NDUFA9
4	SYN2
4	SYNM
4	ENO1
4	ARFGEF1
4	PPP2CB
4	NDUFA10
4	AK1
4	PRKAR1A
4	GSK3B
4	SLC25A4
4	WFS1
4	VTI1A
4	SLC25A5
4	NDUFA4
4	GPHN
4	MACROD1
4	ATP1A3
4	MDK
4	IRGQ
4	PEA15
4	CCDC93
4	RHEB
4	TRIM36
4	VAC14
4	SCN2B
4	PAFAH1B3
4	FHL1
4	HSPB1
4	CABP1
4	ARVCF
4	RHOA
4	DNAJB11
4	MGST3
4	CPNE4
4	NF1
4	MAPK3
4	KPNA4
4	HMOX2
4	RNMT
4	VIM
4	ZNF638
4	MRVI1
4	UPF3B
4	FABP7
4	TMEM63C
5	FAM98B
5	ATP1A2
5	MECP2
5	NRN1
5	ALDOC
5	CSDC2
5	SRSF2
5	DHX9
5	DLGAP4
5	NDUFB4
5	CORO1A
5	HTATSF1
5	SRSF4
5	NPEPPS
5	UQCRFS1
5	TMEM126A
5	NDUFV2
5	ACTR3B
5	KBTBD6
5	NDUFS5
5	NDUFS8
5	ITGB4
5	CDKN1B
5	AIDA
5	DDX17
5	PURG
5	HDGF
5	ACIN1
5	PTRHD1
5	SAP18
5	EFR3B
5	PABPN1
5	RPS6KA2
5	NUAK1
5	TPR
5	CHML
5	ACTN4
5	MT-ND5
5	WDR1
5	SRSF10
5	GPC4
5	COX6B1
5	FBL
5	EFTUD2
5	CYC1
5	TMEM43
5	GAPDH
5	APPL2
5	SUCLG1
5	COX4I1
5	PARP1
5	RAB3B
5	GRIN2B
5	NDUFB8
5	AFG3L2
5	DDX6
5	FBXO41
5	MAPK1
5	DCPS
5	CBX5
5	SCAMP5
5	CASKIN1
5	SAFB
5	SHANK2
5	RAD21
5	NDUFA3
5	HNRNPC
5	CNTN3
5	SAFB2
5	CBX1
5	NDUFB11
5	HNRNPK
5	GTF2I
5	ANKRD24
5	NOS1
5	SF3B3
5	SPG7
5	FAM162A
5	PLSCR4
5	ATP2A2
5	PLCB1
5	SRPK2
5	GABRA1
5	SYNPO
5	NPM1
5	ACO2
5	ISLR2
5	ATP6V1A
5	C12orf57
5	UQCRC1
5	NUMBL
5	ILF2
5	UQCRC2
5	SRSF3
5	SMC1A
5	DOCK3
5	RPS6KA5
5	NDUFS2
5	ACYP2
5	MAOB
5	SNRNP70
5	PI4KA
5	GAD2
5	ATP6V1G2
5	DHX15
5	NDUFS4
5	SMPD3
5	PPP1R9B
5	ECHS1
5	ATP6V0D1
5	HPCAL1
5	RAB2A
5	MDH2
5	PPP2R5E
5	VDAC1
5	SDHA
5	NDUFA7
5	GFRA2
5	PRRT2
5	RUVBL2
5	EIF4A3
5	SLC25A3
5	NDUFA2
5	PAK1
5	CHD4
5	CAMSAP1
5	SYNM
5	OGDH
5	ENO1
5	MTX2
5	DEK
5	SRGAP2
5	IMMT
5	ANKRD18A
5	SRRT
5	GSK3B
5	NGEF
5	DDX1
5	STAG2
5	UQCRB
5	ANP32A
5	PCSK1
5	PLXNB1
5	SMARCE1
5	HNRNPA2B1
5	KIAA1549L
5	LMNB2
5	IDH1
5	MDK
5	PI4K2A
5	ANKS1B
5	NDUFB5
5	RBM4
5	RCC2
5	RANBP2
5	SMARCC2
5	GAS7
5	PDS5B
5	NECAB1
5	BUB3
5	API5
5	UGP2
5	PAFAH1B3
5	ALAD
5	SNRPA
5	PRPF4B
5	PPIA
5	SIPA1L1
5	NF1
5	MAPK3
5	KPNA4
5	CSNK1E
5	NDUFS3
5	RNMT
5	ZNF638
5	PDHB
5	2024-09-02
5	FABP7
6	ATP1A2
6	NRN1
6	MSN
6	NEK7
6	DLGAP4
6	NDUFB4
6	COA1
6	PLIN3
6	NPEPPS
6	UQCRFS1
6	DLD
6	SQSTM1
6	NDUFV2
6	NDUFS1
6	NDUFS8
6	ITGB4
6	TMX3
6	GRIN1
6	TRIO
6	RAPGEF4
6	SMC3
6	PTRHD1
6	EFR3B
6	DIRAS1
6	NDUFA6
6	MICU3
6	KIAA1107
6	STAT3
6	COX7C
6	ERLIN2
6	RPS6KA2
6	OLFM1
6	TPR
6	ECE1
6	WDR1
6	COX6B1
6	GABRG2
6	IQGAP1
6	SGIP1
6	STX1B
6	CSK
6	PRDX6
6	GAPDH
6	TPPP3
6	DKK3
6	ANXA1
6	KALRN
6	CBR1
6	EEA1
6	PARP1
6	VCAN
6	ENSA
6	PBXIP1
6	ADD3
6	GNG12
6	KCNN3
6	CAPN1
6	FBXO41
6	MAPK1
6	LRPPRC
6	ADH5
6	ESD
6	RGS7
6	DLAT
6	CAMKK2
6	SHANK2
6	PGAM2
6	FNTA
6	NDUFV1
6	ATP1B1
6	IGFBP5
6	NDUFC2
6	ANO6
6	TKT
6	ANKFY1
6	ITGA7
6	NDUFB11
6	MAP2K4
6	GRIN2A
6	ANKRD24
6	SPG7
6	PLEC
6	LIMA1
6	ITGB1
6	LINGO1
6	AKR7A2
6	ATP2A2
6	LIMS1
6	PLCB1
6	DBI
6	SLC25A11
6	ICAM1
6	GABRA1
6	SYNPO
6	BSN
6	PRDX1
6	LMNA
6	HPCA
6	UQCRC1
6	ATP1A1
6	AQP4
6	COX5A
6	UQCRC2
6	SMAD4
6	RPH3A
6	GYG2
6	UTRN
6	ADAM11
6	CAPG
6	NDUFS2
6	CAPS
6	TLN1
6	RASA2
6	MAOB
6	PLCD1
6	CD44
6	LLGL1
6	NDUFC1
6	ITGB2
6	ENTPD2
6	PLXDC2
6	PHYHD1
6	BAG3
6	PLEKHA7
6	GNA13
6	WDR7
6	HSPB8
6	DTNA
6	NDUFB6
6	NDUFB3
6	GMPR
6	PGM2
6	GFRA2
6	PRRT2
6	EPHX4
6	RUVBL2
6	NDUFA2
6	AHNAK
6	GNB5
6	NDUFA9
6	RASAL2
6	DLGAP1
6	GPR158
6	ENO1
6	ARFGEF1
6	NDUFA10
6	ITPKB
6	SRRT
6	AK1
6	GSK3B
6	EZR
6	SLC25A4
6	UQCRB
6	NDUFA13
6	IMPDH2
6	PLXNB1
6	PDLIM5
6	KIAA1549L
6	CTNNA1
6	PDHA1
6	PCLO
6	AKR1B1
6	PSMB8
6	ATP1A3
6	IDH1
6	DDAH2
6	ANKS1B
6	S100A6
6	GAS7
6	PADI2
6	PEA15
6	CMBL
6	NECAB1
6	VWA5A
6	C4B
6	GRIA2
6	PAFAH1B3
6	EEF1A1
6	HSPB1
6	OLFM2
6	IQSEC3
6	SST
6	CDH20
6	SLC4A8
6	PARVA
6	NF1
6	MAPK3
6	LMTK2
6	CPNE3
6	NDUFS3
6	PGM3
6	RNMT
6	VIM
6	PDHX
6	PDHB
6	NDUFAF7
6	2024-09-02
7	FAM98B
7	MECP2
7	SRSF2
7	DHX9
7	DLGAP4
7	ZDHHC5
7	HTATSF1
7	SRSF4
7	LUC7L3
7	NPEPPS
7	PPP2R1A
7	GSK3A
7	RNF40
7	AIDA
7	CYFIP2
7	DDX17
7	HDGF
7	ACIN1
7	PTRHD1
7	SAP18
7	RANBP6
7	PAF1
7	KIAA1107
7	PABPN1
7	RPS6KA2
7	NUAK1
7	TPR
7	WDR1
7	SRSF10
7	FBXL20
7	GPC4
7	IKBKB
7	ARHGEF6
7	NAA15
7	IPO5
7	ACTN2
7	SCRN1
7	EFTUD2
7	SGIP1
7	TUFM
7	SHD
7	GAPDH
7	NXF1
7	ANXA1
7	APPL2
7	SESTD1
7	RAB23
7	EEA1
7	RAB3B
7	VPS25
7	PBXIP1
7	HK1
7	GNG3
7	CAPN1
7	ARL15
7	MAPK1
7	DCPS
7	TTC7B
7	LRRC57
7	ADH5
7	ESD
7	CBX5
7	RGS7
7	NCKAP1
7	DMXL2
7	SAFB
7	CAMKK2
7	STRN4
7	CAPN2
7	HNRNPC
7	MTOR
7	PPM1H
7	SAFB2
7	NCOA5
7	CBX1
7	CRBN
7	HNRNPK
7	GRIN2A
7	GTF2I
7	ANKRD24
7	SF3B3
7	SRSF1
7	AKR7A2
7	LIMK1
7	CDC42
7	MTMR9
7	GABRA1
7	CYBRD1
7	NAGK
7	CFDP1
7	PITPNA
7	TMEM38A
7	ATP6V1A
7	UQCRC1
7	GPM6B
7	PPP1CA
7	ILF2
7	SRSF3
7	RPH3A
7	RBBP4
7	TNPO3
7	LTN1
7	STX1A
7	MAOB
7	SNRNP70
7	PLCD1
7	G6PD
7	RAC1
7	ACAP3
7	AHCYL1
7	PHYHD1
7	ATP6V1G2
7	ROCK2
7	DHX15
7	SMPD3
7	CADM1
7	SOD1
7	LANCL2
7	WDR7
7	DLG3
7	C9orf78
7	DTNA
7	CUL3
7	RTCB
7	TERF2IP
7	MT-ND3
7	ABLIM2
7	SV2B
7	SFT2D2
7	PIP5K1C
7	R3HDM2
7	PSAT1
7	PRRT2
7	EIF4A3
7	AHNAK
7	GNB5
7	CHD4
7	RASAL2
7	DLGAP1
7	SYNM
7	GPR158
7	ENO1
7	CPEB4
7	TTC33
7	SRRT
7	STAG2
7	ANP32A
7	PCSK1
7	ABR
7	PLXNB1
7	SMARCE1
7	HNRNPA2B1
7	SNRPD3
7	KIAA1549L
7	TERF2
7	LMNB2
7	AKR1B1
7	SKP1
7	RBM4
7	GCLM
7	S100A6
7	RANBP2
7	SMARCC2
7	GAS7
7	PDS5B
7	TRHDE
7	USP14
7	EXD2
7	NECAB1
7	BUB3
7	TRIM36
7	API5
7	UBE2I
7	DNAJC8
7	PAFAH1B3
7	FHL1
7	CABP1
7	OLFM2
7	TXNRD1
7	IQSEC3
7	ALAD
7	ACOT7
7	SNRPA
7	PRPF4B
7	HLA-DRA
7	LRRTM3
7	GABRB2
7	NEGR1
7	PARVA
7	DNAJB4
7	MAPK3
7	LMTK2
7	KPNA4
7	CSNK1E
7	CPNE3
7	MLIP
7	C16orf70
7	RNMT
7	VIM
7	ZNF638
7	UPF3B
7	AATK
7	2024-09-02
7	FABP7

## Sheet: Table S8
GO	name	NS	depth	method_flds	kws	p_uncorrected	study_items	pop_items	ratio_in_study	ratio_in_pop	study_count	study_n	pop_count	pop_n	enrichment	goterm	p_fdr_bh	fold change	significant	unique	module
GO:0014069	postsynaptic density	CC	4	[NtMethodInfo(source='statsmodels', method='fdr_bh', fieldname='fdr_bh')]	{'p_uncorrected': 5.910737074427663e-10, 'study_items': {'PJA2', 'GRIN1', 'CADM1', 'DLGAP1', 'ANKS1B', 'DLGAP3', 'PCLO', 'PPP1R9A', 'HOMER2', 'BSN', 'BAALC', 'SLC6A9', 'SHISA7', 'DLGAP2', 'GRIN2A', 'HOMER1', 'SH2D5', 'SHANK2', 'GPHN', 'PPP1R9B', 'SIPA1L1', 'GRIN2B', 'KALRN', 'SYNPO'}, 'pop_items': {'IGSF11', 'EPS8', 'MTMR2', 'CABP1', 'GOPC', 'CAMK2A', 'RPS3', 'GRIP1', 'ARHGAP32', 'RTN1', 'RGS14',…	5.91074e-10	{'PJA2', 'GRIN1', 'CADM1', 'DLGAP1', 'ANKS1B', 'DLGAP3', 'PCLO', 'PPP1R9A', 'HOMER2', 'BSN', 'BAALC', 'SLC6A9', 'SHISA7', 'DLGAP2', 'GRIN2A', 'HOMER1', 'SH2D5', 'SHANK2', 'GPHN', 'PPP1R9B', 'SIPA1L1', 'GRIN2B', 'KALRN', 'SYNPO'}	{'IGSF11', 'EPS8', 'MTMR2', 'CABP1', 'GOPC', 'CAMK2A', 'RPS3', 'GRIP1', 'ARHGAP32', 'RTN1', 'RGS14', 'ANKS1B', 'PICK1', 'PRNP', 'FBXO45', 'FABP5', 'FMR1', 'CAMK2N1', 'SLC8A3', 'SPOCK1', 'HIP1R', 'DNAJC6', 'BSN', 'DCLK1', 'DMTN', 'ADCY8', 'BMPR2', 'CACNA1C', 'RTN4', 'GAP43', 'CACNG8', 'HOMER3', 'GRIA1', 'ABI1', 'ADAM10', 'SYT11', 'FXR2', 'SIPA1L1', 'MAPK8IP2', 'NETO2', 'RPS25', 'SRGAP2', 'SYNPO', …	(24, 187)	(185, 6358)	24	187	185	6358	e	GO:0014069 level-04 depth-04 postsynaptic density [cellular_component]	8.45826e-07	4.41081	TRUE	TRUE	1
GO:0048786	presynaptic active zone	CC	2	[NtMethodInfo(source='statsmodels', method='fdr_bh', fieldname='fdr_bh')]	{'p_uncorrected': 3.5629617767783045e-06, 'study_items': {'SHANK2', 'TRIO', 'PPFIA2', 'PPFIA3', 'RAB3A', 'UNC13C', 'BSN', 'UNC13A'}, 'pop_items': {'PNISR', 'PPFIA1', 'RIMS3', 'GRM7', 'UNC13A', 'UNC13C', 'FLOT1', 'CNTNAP1', 'SLC32A1', 'PPFIA3', 'TPRG1L', 'RAB3A', 'APP', 'ARHGAP44', 'BSN', 'RIMS1', 'RIMS2', 'TRIO', 'SYP', 'RIMS4', 'ADCY8', 'PPFIA4', 'PPFIA2', 'BRSK1', 'GAD1', 'SHANK2', 'SV2A', 'SLC…	3.56296e-06	{'SHANK2', 'TRIO', 'PPFIA2', 'PPFIA3', 'RAB3A', 'UNC13C', 'BSN', 'UNC13A'}	{'PNISR', 'PPFIA1', 'RIMS3', 'GRM7', 'UNC13A', 'UNC13C', 'FLOT1', 'CNTNAP1', 'SLC32A1', 'PPFIA3', 'TPRG1L', 'RAB3A', 'APP', 'ARHGAP44', 'BSN', 'RIMS1', 'RIMS2', 'TRIO', 'SYP', 'RIMS4', 'ADCY8', 'PPFIA4', 'PPFIA2', 'BRSK1', 'GAD1', 'SHANK2', 'SV2A', 'SLC17A7', 'ERC2', 'SYN1', 'ADORA1', 'PPFIBP1', 'PHB2'}	(8, 187)	(33, 6358)	8	187	33	6358	e	GO:0048786 level-02 depth-02 presynaptic active zone [cellular_component]	0.00169953	8.24242	TRUE	FALSE	1
GO:0043197	dendritic spine	CC	6	[NtMethodInfo(source='statsmodels', method='fdr_bh', fieldname='fdr_bh')]	{'p_uncorrected': 8.791804072277623e-06, 'study_items': {'PPP3CA', 'SHANK2', 'STRN4', 'GRIN1', 'GRIN2A', 'PPP1R9A', 'SIPA1L1', 'HOMER1', 'MAPT', 'PPFIA2', 'ABR', 'ATP1A2', 'ANKS1B', 'SYNPO'}, 'pop_items': {'MTMR2', 'CTTN', 'CAMK2A', 'ARHGAP32', 'RGS14', 'ANKS1B', 'ABHD17B', 'FMR1', 'PRRT2', 'STRN4', 'SLC8A3', 'PSD', 'HIP1R', 'KCND2', 'CRYAB', 'GRIA1', 'SYT11', 'DIP2A', 'FXR2', 'APBA1', 'SIPA1L1',…	8.7918e-06	{'PPP3CA', 'SHANK2', 'STRN4', 'GRIN1', 'GRIN2A', 'PPP1R9A', 'SIPA1L1', 'HOMER1', 'MAPT', 'PPFIA2', 'ABR', 'ATP1A2', 'ANKS1B', 'SYNPO'}	{'MTMR2', 'CTTN', 'CAMK2A', 'ARHGAP32', 'RGS14', 'ANKS1B', 'ABHD17B', 'FMR1', 'PRRT2', 'STRN4', 'SLC8A3', 'PSD', 'HIP1R', 'KCND2', 'CRYAB', 'GRIA1', 'SYT11', 'DIP2A', 'FXR2', 'APBA1', 'SIPA1L1', 'ABI2', 'ARHGAP33', 'SYNPO', 'PPP1CA', 'DNAJB1', 'ACTN2', 'PPP3CA', 'MPP2', 'GPM6A', 'ALS2', 'APBA2', 'PDE4B', 'STRN', 'PPP1R9A', 'MAP1B', 'LZTS1', 'APP', 'LAMA2', 'KCNA4', 'MT3', 'SHANK1', 'BCR', 'GRM5',…	(14, 187)	(119, 6358)	14	187	119	6358	e	GO:0043197 level-03 depth-06 dendritic spine [cellular_component]	0.00314527	4	TRUE	TRUE	1
GO:0098655	monoatomic cation transmembrane transport	BP	6	[NtMethodInfo(source='statsmodels', method='fdr_bh', fieldname='fdr_bh')]	{'p_uncorrected': 3.3660082161364334e-05, 'study_items': {'GRIN1', 'GRIN2A', 'GRIN2B', 'ATP1B1', 'ATP1A2'}, 'pop_items': {'GRIN1', 'ATP13A2', 'ATP8A1', 'GRIN2A', 'TMEM63C', 'GRIN2B', 'UNC80', 'ATP1B1', 'TMEM109', 'ATP1A2', 'TRPM3', 'ANO10', 'PIEZO1', 'TMEM63B'}, 'ratio_in_study': (5, 187), 'ratio_in_pop': (14, 6358)}	3.36601e-05	{'GRIN1', 'GRIN2A', 'GRIN2B', 'ATP1B1', 'ATP1A2'}	{'GRIN1', 'ATP13A2', 'ATP8A1', 'GRIN2A', 'TMEM63C', 'GRIN2B', 'UNC80', 'ATP1B1', 'TMEM109', 'ATP1A2', 'TRPM3', 'ANO10', 'PIEZO1', 'TMEM63B'}	(5, 187)	(14, 6358)	5	187	14	6358	e	GO:0098655 level-04 depth-06 monoatomic cation transmembrane transport [biological_process]	0.145496	12.1429	TRUE	TRUE	1
GO:0005925	focal adhesion	CC	5	[NtMethodInfo(source='statsmodels', method='fdr_bh', fieldname='fdr_bh')]	{'p_uncorrected': 2.464927407880173e-07, 'study_items': {'MSN', 'LIMK1', 'ITGB4', 'ITGAV', 'PARVA', 'MAPK1', 'ITGA6', 'ITGB5', 'ANXA1', 'VIM', 'TLN1', 'LIMS1', 'CLTC', 'PLEC', 'GJA1', 'FHL1', 'MAPK3', 'PIP5K1C', 'AHNAK', 'LIMA1', 'RAC1', 'ITGB1', 'G3BP1', 'RHOA', 'CDC42', 'NCKAP1', 'EVL'}, 'pop_items': {'PPFIA1', 'RPL23', 'CD99', 'AIF1L', 'CTTN', 'CD59', 'GNA13', 'RPS3', 'PARVA', 'RPL3', 'TNS1', …	2.46493e-07	{'MSN', 'LIMK1', 'ITGB4', 'ITGAV', 'PARVA', 'MAPK1', 'ITGA6', 'ITGB5', 'ANXA1', 'VIM', 'TLN1', 'LIMS1', 'CLTC', 'PLEC', 'GJA1', 'FHL1', 'MAPK3', 'PIP5K1C', 'AHNAK', 'LIMA1', 'RAC1', 'ITGB1', 'G3BP1', 'RHOA', 'CDC42', 'NCKAP1', 'EVL'}	{'PPFIA1', 'RPL23', 'CD99', 'AIF1L', 'CTTN', 'CD59', 'GNA13', 'RPS3', 'PARVA', 'RPL3', 'TNS1', 'WASF1', 'ITGA6', 'PAK1', 'RPS2', 'ARPC5', 'YWHAQ', 'CASK', 'FGFR3', 'ITGB5', 'LASP1', 'PI4KA', 'RAB21', 'CTNNA1', 'ANXA1', 'HSPA9', 'MAP2K1', 'HSPG2', 'RRAS2', 'VASP', 'RPS7', 'ARPC1B', 'ENAH', 'FAM107A', 'PTPRC', 'HSP90B1', 'KRAS', 'ANXA5', 'SLC9A1', 'ADAM9', 'ARL2', 'CAPN5', 'ITGB8', 'NPM1', 'PPP1CB'…	(27, 188)	(306, 6358)	27	188	306	6358	e	GO:0005925 level-05 depth-05 focal adhesion [cellular_component]	0.000352731	2.98404	TRUE	FALSE	2
GO:0008305	integrin complex	CC	5	[NtMethodInfo(source='statsmodels', method='fdr_bh', fieldname='fdr_bh')]	{'p_uncorrected': 8.913915832976635e-07, 'study_items': {'ITGB1', 'ITGB4', 'ITGAV', 'ITGA7', 'ITGA6', 'ITGB5'}, 'pop_items': {'ITGB8', 'ITGA2', 'ITGB1', 'ITGB4', 'ITGAV', 'ITGA3', 'ITGA7', 'ITGA1', 'ITGAM', 'ITGA6', 'ITGB2', 'ITGAX', 'ITGB5'}, 'ratio_in_study': (6, 188), 'ratio_in_pop': (13, 6358)}	8.91392e-07	{'ITGB1', 'ITGB4', 'ITGAV', 'ITGA7', 'ITGA6', 'ITGB5'}	{'ITGB8', 'ITGA2', 'ITGB1', 'ITGB4', 'ITGAV', 'ITGA3', 'ITGA7', 'ITGA1', 'ITGAM', 'ITGA6', 'ITGB2', 'ITGAX', 'ITGB5'}	(6, 188)	(13, 6358)	6	188	13	6358	e	GO:0008305 level-03 depth-05 integrin complex [cellular_component]	0.000637791	15.6088	TRUE	TRUE	2
GO:0042383	sarcolemma	CC	4	[NtMethodInfo(source='statsmodels', method='fdr_bh', fieldname='fdr_bh')]	{'p_uncorrected': 1.7512310550703027e-05, 'study_items': {'PPP3CA', 'ITGB1', 'DTNA', 'ANXA1', 'PLEC', 'AQP4', 'UTRN', 'AHNAK', 'SNTA1', 'SYNM'}, 'pop_items': {'PPP3CA', 'ANXA6', 'DTNA', 'COL6A2', 'NOS1AP', 'STAC2', 'AQP4', 'FXYD1', 'ABCC8', 'SGCD', 'ANK1', 'PSEN1', 'AHNAK2', 'CAMK2D', 'SNTB1', 'CIB1', 'FLOT1', 'SLMAP', 'PGM5', 'ANXA1', 'CORO1C', 'DLG1', 'SLC8A3', 'PLEC', 'PPP3R1', 'ANK2', 'SNTA1'…	1.75123e-05	{'PPP3CA', 'ITGB1', 'DTNA', 'ANXA1', 'PLEC', 'AQP4', 'UTRN', 'AHNAK', 'SNTA1', 'SYNM'}	{'PPP3CA', 'ANXA6', 'DTNA', 'COL6A2', 'NOS1AP', 'STAC2', 'AQP4', 'FXYD1', 'ABCC8', 'SGCD', 'ANK1', 'PSEN1', 'AHNAK2', 'CAMK2D', 'SNTB1', 'CIB1', 'FLOT1', 'SLMAP', 'PGM5', 'ANXA1', 'CORO1C', 'DLG1', 'SLC8A3', 'PLEC', 'PPP3R1', 'ANK2', 'SNTA1', 'LAMA2', 'ANXA5', 'KCND3', 'DES', 'SLC8A2', 'PRKG1', 'NCSTN', 'ACP1', 'VCL', 'LAMP1', 'UTRN', 'SLC2A5', 'CAV1', 'AHNAK', 'ANK3', 'CDH2', 'SMPD4', 'DYSF', 'S…	(10, 188)	(65, 6358)	10	188	65	6358	e	GO:0042383 level-04 depth-04 sarcolemma [cellular_component]	0.00835337	5.20295	TRUE	TRUE	2
GO:0005886	plasma membrane	CC	3	[NtMethodInfo(source='statsmodels', method='fdr_bh', fieldname='fdr_bh')]	{'p_uncorrected': 2.8120943363403163e-05, 'study_items': {'DTNA', 'RAB3B', 'PARVA', 'STAT3', 'ITGA6', 'ITGB5', 'SH3BGRL', 'PRRT2', 'ANXA1', 'PLSCR4', 'ADCY1', 'ITGA7', 'LIN7C', 'STX1B', 'GPRC5B', 'CYBRD1', 'SIPA1L1', 'PPP3CA', 'AQP4', 'ADI1', 'CDC42BPB', 'ADD3', 'RAB18', 'HLA-DRA', 'AP2A1', 'APPL2', 'NF1', 'GNG3', 'SCN2B', 'RHOA', 'CDC42', 'MSN', 'ARVCF', 'ITGAV', 'ATP2B1', 'MAPK1', 'GAS7', 'VIM'…	2.81209e-05	{'DTNA', 'RAB3B', 'PARVA', 'STAT3', 'ITGA6', 'ITGB5', 'SH3BGRL', 'PRRT2', 'ANXA1', 'PLSCR4', 'ADCY1', 'ITGA7', 'LIN7C', 'STX1B', 'GPRC5B', 'CYBRD1', 'SIPA1L1', 'PPP3CA', 'AQP4', 'ADI1', 'CDC42BPB', 'ADD3', 'RAB18', 'HLA-DRA', 'AP2A1', 'APPL2', 'NF1', 'GNG3', 'SCN2B', 'RHOA', 'CDC42', 'MSN', 'ARVCF', 'ITGAV', 'ATP2B1', 'MAPK1', 'GAS7', 'VIM', 'LIMS1', 'STX1A', 'CLTC', 'TMED10', 'ATP6V1A', 'GFRA2',…	{'GOPC', 'KCNAB1', 'RAB14', 'TNFAIP8L3', 'LRFN2', 'ZNRF2', 'VAMP1', 'PDZD2', 'EFNB1', 'KRAS', 'ARHGEF25', 'LIN7C', 'PIK3R1', 'VAPA', 'GAP43', 'SLC17A6', 'HOMER3', 'RAF1', 'CPNE3', 'RYR2', 'PLXNA2', 'PPFIBP1', 'SLC39A10', 'VAMP4', 'ACTN2', 'MPP2', 'ATP6AP2', 'ADCY9', 'PDS5A', 'GNAQ', 'CTSZ', 'TSPAN9', 'MLC1', 'TMEM63B', 'RAB3D', 'AMPH', 'MYO6', 'CA4', 'RAB18', 'HRG', 'CDH6', 'BCR', 'GRM5', 'NFX1',…	(78, 188)	(1741, 6358)	78	188	1741	6358	e	GO:0005886 level-03 depth-03 plasma membrane [cellular_component]	0.0100603	1.51516	TRUE	FALSE	2
GO:0030036	actin cytoskeleton organization	BP	6	[NtMethodInfo(source='statsmodels', method='fdr_bh', fieldname='fdr_bh')]	{'p_uncorrected': 8.248353973087659e-06, 'study_items': {'NF1', 'RAC1', 'LIMK1', 'ARHGEF17', 'ANXA1', 'CDC42BPB', 'AGAP2', 'SIPA1L1', 'PIP5K1C', 'PARVA', 'RHOA', 'CDC42', 'PDLIM5', 'PDLIM3', 'CORO1A'}, 'pop_items': {'CTTN', 'FER', 'PHACTR2', 'PARVA', 'WASF1', 'WASF3', 'ARHGEF10', 'DAAM2', 'ARPC5', 'PAK1', 'PHACTR1', 'PHPT1', 'SPTAN1', 'VASP', 'ANXA1', 'DNAJB6', 'DAAM1', 'INPP5K', 'CYTH2', 'PHACTR…	8.24835e-06	{'NF1', 'RAC1', 'LIMK1', 'ARHGEF17', 'ANXA1', 'CDC42BPB', 'AGAP2', 'SIPA1L1', 'PIP5K1C', 'PARVA', 'RHOA', 'CDC42', 'PDLIM5', 'PDLIM3', 'CORO1A'}	{'CTTN', 'FER', 'PHACTR2', 'PARVA', 'WASF1', 'WASF3', 'ARHGEF10', 'DAAM2', 'ARPC5', 'PAK1', 'PHACTR1', 'PHPT1', 'SPTAN1', 'VASP', 'ANXA1', 'DNAJB6', 'DAAM1', 'INPP5K', 'CYTH2', 'PHACTR3', 'ARHGEF18', 'KRAS', 'TNIK', 'PRKG1', 'DMTN', 'RAN', 'ARHGEF11', 'ACTN1', 'SPIRE1', 'AMOT', 'WASF2', 'KIT', 'KANK1', 'ROCK1', 'CXADR', 'RAC3', 'EPB41', 'NF2', 'SIPA1L1', 'ABL1', 'IQSEC3', 'ACTN2', 'SPECC1L', 'PAL…	(15, 188)	(134, 6358)	15	188	134	6358	e	GO:0030036 level-03 depth-06 actin cytoskeleton organization [biological_process]	0.0350051	3.78573	TRUE	TRUE	2
GO:0098609	cell-cell adhesion	BP	3	[NtMethodInfo(source='statsmodels', method='fdr_bh', fieldname='fdr_bh')]	{'p_uncorrected': 1.1451880274480764e-05, 'study_items': {'ANXA1', 'ARVCF', 'TLN1', 'LIMS1', 'PIP5K1C', 'ITGAV', 'ITGA7', 'NEGR1', 'ITGA6', 'PDLIM5', 'CYFIP2', 'LGALS1'}, 'pop_items': {'NTN1', 'TTYH1', 'PECAM1', 'CTNNA3', 'ITGA6', 'ESAM', 'CTNNA1', 'ANXA1', 'ITGA7', 'ITGAM', 'DSP', 'EGFR', 'NEO1', 'KIRREL3', 'DLG3', 'CDH7', 'CELSR2', 'ANXA2', 'ABL1', 'DSC2', 'PPP1CA', 'DCC', 'FAT3', 'ROBO2', 'DLG…	1.14519e-05	{'ANXA1', 'ARVCF', 'TLN1', 'LIMS1', 'PIP5K1C', 'ITGAV', 'ITGA7', 'NEGR1', 'ITGA6', 'PDLIM5', 'CYFIP2', 'LGALS1'}	{'NTN1', 'TTYH1', 'PECAM1', 'CTNNA3', 'ITGA6', 'ESAM', 'CTNNA1', 'ANXA1', 'ITGA7', 'ITGAM', 'DSP', 'EGFR', 'NEO1', 'KIRREL3', 'DLG3', 'CDH7', 'CELSR2', 'ANXA2', 'ABL1', 'DSC2', 'PPP1CA', 'DCC', 'FAT3', 'ROBO2', 'DLG1', 'ITGA3', 'PKP2', 'ICAM5', 'RAB10', 'SCRIB', 'CTNNB1', 'CDH2', 'TJP2', 'JAM2', 'CDH5', 'S100A11', 'ITGAX', 'CYFIP2', 'ITGA2', 'ARVCF', 'CD34', 'ITGAV', 'LRRC7', 'TENM2', 'FNDC3A', '…	(12, 188)	(90, 6358)	12	188	90	6358	e	GO:0098609 level-03 depth-03 cell-cell adhesion [biological_process]	0.0350051	4.50922	TRUE	TRUE	2
GO:0033627	cell adhesion mediated by integrin	BP	3	[NtMethodInfo(source='statsmodels', method='fdr_bh', fieldname='fdr_bh')]	{'p_uncorrected': 1.2147522805581606e-05, 'study_items': {'ITGB1', 'ITGB4', 'ITGAV', 'ITGA7', 'ITGA6', 'ITGB5'}, 'pop_items': {'ICAM1', 'ITGA2', 'ITGB4', 'VTN', 'ITGAV', 'ITGA6', 'ITGB5', 'EMILIN2', 'ADAM17', 'ITGA1', 'ITGA3', 'ITGA7', 'ITGAM', 'ADAM9', 'ITGB8', 'FBN1', 'ITGB1', 'ITGB2', 'ITGAX'}, 'ratio_in_study': (6, 188), 'ratio_in_pop': (19, 6358)}	1.21475e-05	{'ITGB1', 'ITGB4', 'ITGAV', 'ITGA7', 'ITGA6', 'ITGB5'}	{'ICAM1', 'ITGA2', 'ITGB4', 'VTN', 'ITGAV', 'ITGA6', 'ITGB5', 'EMILIN2', 'ADAM17', 'ITGA1', 'ITGA3', 'ITGA7', 'ITGAM', 'ADAM9', 'ITGB8', 'FBN1', 'ITGB1', 'ITGB2', 'ITGAX'}	(6, 188)	(19, 6358)	6	188	19	6358	e	GO:0033627 level-03 depth-03 cell adhesion mediated by integrin [biological_process]	0.0350051	10.6797	TRUE	TRUE	2
GO:0030308	negative regulation of cell growth	BP	6	[NtMethodInfo(source='statsmodels', method='fdr_bh', fieldname='fdr_bh')]	{'p_uncorrected': 1.7196800946566787e-05, 'study_items': {'PPP2CA', 'NDUFA13', 'ENO1', 'FHL1', 'SERPINE2', 'SMAD4', 'GJA1', 'PPP2R1A'}, 'pop_items': {'ACVR1B', 'SPHK2', 'PPP2CA', 'PTPRJ', 'SH3BP4', 'RBBP7', 'SLIT2', 'DCUN1D3', 'CDKN2AIP', 'SMARCA2', 'NDUFA13', 'ENO1', 'NDRG3', 'SMARCA4', 'CRLF3', 'GJA1', 'HRG', 'MT3', 'PPT1', 'FHL1', 'STK11', 'SERPINE2', 'DNAJB2', 'NDUFS3', 'CCDC85B', 'BMPR2', 'D…	1.71968e-05	{'PPP2CA', 'NDUFA13', 'ENO1', 'FHL1', 'SERPINE2', 'SMAD4', 'GJA1', 'PPP2R1A'}	{'ACVR1B', 'SPHK2', 'PPP2CA', 'PTPRJ', 'SH3BP4', 'RBBP7', 'SLIT2', 'DCUN1D3', 'CDKN2AIP', 'SMARCA2', 'NDUFA13', 'ENO1', 'NDRG3', 'SMARCA4', 'CRLF3', 'GJA1', 'HRG', 'MT3', 'PPT1', 'FHL1', 'STK11', 'SERPINE2', 'DNAJB2', 'NDUFS3', 'CCDC85B', 'BMPR2', 'DDX3X', 'SMAD4', 'CCAR2', 'EI24', 'RTN4', 'GNG4', 'CRYAB', 'CAPRIN2', 'PML', 'FRZB', 'MUL1', 'PPP1R9B', 'CDKN1B', 'PPP2R1A'}	(8, 188)	(40, 6358)	8	188	40	6358	e	GO:0030308 level-05 depth-06 negative regulation of cell growth [biological_process]	0.0371666	6.76383	TRUE	TRUE	2
GO:0007160	cell-matrix adhesion	BP	4	[NtMethodInfo(source='statsmodels', method='fdr_bh', fieldname='fdr_bh')]	{'p_uncorrected': 4.2465102725284734e-05, 'study_items': {'RAC1', 'ITGB1', 'ITGB4', 'ITGAV', 'ITGA7', 'RHOA', 'ITGA6', 'ITGB5'}, 'pop_items': {'PPFIA1', 'FGA', 'ITGA2', 'L1CAM', 'CD34', 'ITGB1BP1', 'EPDR1', 'ITGB4', 'VTN', 'ITGAV', 'BCAM', 'ITGA6', 'ITGB5', 'TIMM10B', 'SORBS1', 'ITGA3', 'ITGA1', 'FERMT3', 'ITGA7', 'ITGAM', 'TSC1', 'FN1', 'ILK', 'ADAM9', 'FERMT2', 'NID2', 'ITGB8', 'TIAM1', 'NID1',…	4.24651e-05	{'RAC1', 'ITGB1', 'ITGB4', 'ITGAV', 'ITGA7', 'RHOA', 'ITGA6', 'ITGB5'}	{'PPFIA1', 'FGA', 'ITGA2', 'L1CAM', 'CD34', 'ITGB1BP1', 'EPDR1', 'ITGB4', 'VTN', 'ITGAV', 'BCAM', 'ITGA6', 'ITGB5', 'TIMM10B', 'SORBS1', 'ITGA3', 'ITGA1', 'FERMT3', 'ITGA7', 'ITGAM', 'TSC1', 'FN1', 'ILK', 'ADAM9', 'FERMT2', 'NID2', 'ITGB8', 'TIAM1', 'NID1', 'VCL', 'PPFIA2', 'CD63', 'CTNNB1', 'FGG', 'CDK5', 'CD44', 'RAC1', 'ITGB1', 'FGB', 'TNXB', 'SGCE', 'JAM3', 'RHOA', 'ITGB2', 'ITGAX'}	(8, 188)	(45, 6358)	8	188	45	6358	e	GO:0007160 level-04 depth-04 cell-matrix adhesion [biological_process]	0.0734222	6.01229	TRUE	TRUE	2
GO:0007229	integrin-mediated signaling pathway	BP	6	[NtMethodInfo(source='statsmodels', method='fdr_bh', fieldname='fdr_bh')]	{'p_uncorrected': 5.8891377405068e-05, 'study_items': {'ITGB1', 'ITGB4', 'TLN1', 'ITGAV', 'ITGA7', 'CDC42', 'ITGA6', 'ITGB5'}, 'pop_items': {'BCAR1', 'ITGA2', 'ITGB1BP1', 'ITGB4', 'ITGAV', 'ITGA6', 'ITGB5', 'PTK2', 'CTNNA1', 'PTPRA', 'TLN1', 'ISG15', 'ITGA3', 'ITGA1', 'FERMT3', 'ITGA7', 'ITGAM', 'THY1', 'FN1', 'ILK', 'ADAM9', 'FERMT2', 'ITGB8', 'FUT8', 'PTK2B', 'SYK', 'SEMA7A', 'CD47', 'PTN', 'AD…	5.88914e-05	{'ITGB1', 'ITGB4', 'TLN1', 'ITGAV', 'ITGA7', 'CDC42', 'ITGA6', 'ITGB5'}	{'BCAR1', 'ITGA2', 'ITGB1BP1', 'ITGB4', 'ITGAV', 'ITGA6', 'ITGB5', 'PTK2', 'CTNNA1', 'PTPRA', 'TLN1', 'ISG15', 'ITGA3', 'ITGA1', 'FERMT3', 'ITGA7', 'ITGAM', 'THY1', 'FN1', 'ILK', 'ADAM9', 'FERMT2', 'ITGB8', 'FUT8', 'PTK2B', 'SYK', 'SEMA7A', 'CD47', 'PTN', 'ADAM11', 'ADAM10', 'ITGB1', 'RCC2', 'CCM2', 'DST', 'NRP1', 'CUL3', 'MYH9', 'APOA1', 'PTPN11', 'SRC', 'CDC42', 'DOCK1', 'ITGB2', 'ABL1', 'LAMA5…	(8, 188)	(47, 6358)	8	188	47	6358	e	GO:0007229 level-04 depth-06 integrin-mediated signaling pathway [biological_process]	0.0848527	5.75645	TRUE	TRUE	2
GO:0016477	cell migration	BP	3	[NtMethodInfo(source='statsmodels', method='fdr_bh', fieldname='fdr_bh')]	{'p_uncorrected': 7.972532590560945e-05, 'study_items': {'RAC1', 'GSK3A', 'ITGB1', 'CDC42BPB', 'ITGB4', 'AVL9', 'ITGAV', 'RHOA', 'PBXIP1', 'NCKAP1', 'CORO1A', 'ITGB5', 'LIMA1'}, 'pop_items': {'VTN', 'DOCK5', 'NDEL1', 'CTNNA3', 'RHBDF1', 'PAK1', 'ARPC5', 'CDH11', 'ITGB5', 'EPHB3', 'CTNNA1', 'RAB1A', 'FMNL1', 'SIRPA', 'SLC9A1', 'ADAM9', 'SDC2', 'ITGB8', 'MERTK', 'RASGEF1A', 'THBS1', 'RNH1', 'CUL3',…	7.97253e-05	{'RAC1', 'GSK3A', 'ITGB1', 'CDC42BPB', 'ITGB4', 'AVL9', 'ITGAV', 'RHOA', 'PBXIP1', 'NCKAP1', 'CORO1A', 'ITGB5', 'LIMA1'}	{'VTN', 'DOCK5', 'NDEL1', 'CTNNA3', 'RHBDF1', 'PAK1', 'ARPC5', 'CDH11', 'ITGB5', 'EPHB3', 'CTNNA1', 'RAB1A', 'FMNL1', 'SIRPA', 'SLC9A1', 'ADAM9', 'SDC2', 'ITGB8', 'MERTK', 'RASGEF1A', 'THBS1', 'RNH1', 'CUL3', 'PEAK1', 'ABI2', 'FMNL2', 'L1CAM', 'PIK3C2B', 'RHOF', 'ARHGAP35', 'PALLD', 'CORO1B', 'PODXL', 'PLXNB1', 'CDC42BPB', 'NCK2', 'USP9X', 'GPC4', 'CCDC88A', 'PRPF40A', 'SORL1', 'PTPRF', 'SCRIB', …	(13, 188)	(126, 6358)	13	188	126	6358	e	GO:0016477 level-03 depth-03 cell migration [biological_process]	0.0984608	3.48928	TRUE	TRUE	2
GO:0030672	synaptic vesicle membrane	CC	8	[NtMethodInfo(source='statsmodels', method='fdr_bh', fieldname='fdr_bh')]	{'p_uncorrected': 9.146498986798898e-07, 'study_items': {'PRRT2', 'SYN2', 'ATP6V0D1', 'STX1A', 'ATP6V1G2', 'RAB3A', 'SV2B', 'ATP2B1', 'SCAMP5', 'DMXL2', 'UNC13C', 'BSN', 'UNC13A'}, 'pop_items': {'ICA1', 'ATP6V0D1', 'RAB3B', 'SLC30A3', 'RAB27B', 'UNC13C', 'PRRT2', 'SLC9B2', 'VAMP1', 'CLTB', 'BSN', 'MAL2', 'ATP8A1', 'STX16', 'ATP6V1G2', 'ATP6V0C', 'SYT1', 'RAB7A', 'PTPRS', 'SLC17A6', 'GRIA1', 'SV2A…	9.1465e-07	{'PRRT2', 'SYN2', 'ATP6V0D1', 'STX1A', 'ATP6V1G2', 'RAB3A', 'SV2B', 'ATP2B1', 'SCAMP5', 'DMXL2', 'UNC13C', 'BSN', 'UNC13A'}	{'ICA1', 'ATP6V0D1', 'RAB3B', 'SLC30A3', 'RAB27B', 'UNC13C', 'PRRT2', 'SLC9B2', 'VAMP1', 'CLTB', 'BSN', 'MAL2', 'ATP8A1', 'STX16', 'ATP6V1G2', 'ATP6V0C', 'SYT1', 'RAB7A', 'PTPRS', 'SLC17A6', 'GRIA1', 'SV2A', 'SLC17A7', 'BCL2L1', 'SV2C', 'DMXL2', 'SYPL1', 'ATP6AP2', 'MCTP1', 'SYNGR3', 'CPLX3', 'SYN3', 'PRRT1', 'AMPH', 'GAD2', 'SEMA4C', 'PTPRN2', 'RAB3A', 'DNAJC5', 'RAB26', 'SLC18B1', 'SYT12', 'ATP…	(13, 180)	(88, 6358)	13	180	88	6358	e	GO:0030672 level-07 depth-08 synaptic vesicle membrane [cellular_component]	0.00130886	5.21806	TRUE	TRUE	3
GO:0016324	apical plasma membrane	CC	4	[NtMethodInfo(source='statsmodels', method='fdr_bh', fieldname='fdr_bh')]	{'p_uncorrected': 1.105328482438829e-05, 'study_items': {'CD44', 'AP2A1', 'SHANK2', 'MSN', 'ATP6V0D1', 'TMEM30A', 'ANXA1', 'EZR', 'KCNMA1', 'CYBRD1', 'SLC5A3', 'RAB18', 'GJA1', 'AHCYL1'}, 'pop_items': {'ATP6V0D1', 'SLC2A13', 'CTSB', 'RAB27B', 'ABCC5', 'ANXA1', 'SLC9B2', 'HAX1', 'HIP1R', 'ANK2', 'ARHGEF18', 'PRKAA1', 'SLC9A1', 'MAL2', 'TNIK', 'SLC23A2', 'ADCY8', 'BMPR2', 'EGFR', 'RAPGEF2', 'KCNB1'…	1.10533e-05	{'CD44', 'AP2A1', 'SHANK2', 'MSN', 'ATP6V0D1', 'TMEM30A', 'ANXA1', 'EZR', 'KCNMA1', 'CYBRD1', 'SLC5A3', 'RAB18', 'GJA1', 'AHCYL1'}	{'ATP6V0D1', 'SLC2A13', 'CTSB', 'RAB27B', 'ABCC5', 'ANXA1', 'SLC9B2', 'HAX1', 'HIP1R', 'ANK2', 'ARHGEF18', 'PRKAA1', 'SLC9A1', 'MAL2', 'TNIK', 'SLC23A2', 'ADCY8', 'BMPR2', 'EGFR', 'RAPGEF2', 'KCNB1', 'CYBRD1', 'PFKM', 'ATP2B2', 'SLC39A10', 'GJB6', 'MTCL1', 'STXBP3', 'SLC16A1', 'SLC29A1', 'PRKG2', 'FXYD1', 'SPTBN2', 'KCNC2', 'PODXL', 'PDGFRB', 'HVCN1', 'CIB1', 'SLC22A5', 'SLC20A2', 'DLG1', 'AJAP1'…	(14, 180)	(126, 6358)	14	180	126	6358	e	GO:0016324 level-04 depth-04 apical plasma membrane [cellular_component]	0.00527242	3.92469	TRUE	TRUE	3
[truncated: 61 more rows]

## Sheet: Table S9
Cluster no.	Gene name
1	MSN
1	CD44
1	PRDX1
1	DBI
1	ANO6
1	HSPB8
1	TJP2
1	ITPKB
1	ROCK1
1	GNA13
1	ITGB1
1	PLCD1
1	PADI2
1	PBXIP1
1	EZR
1	PLXNB1
1	AK1
1	CSRP1
1	PLEC
1	S100A6
1	GNG12
1	ICAM1
1	TLN1
1	DDAH2
1	PGLS
1	CD109
1	PRDX6
1	CRYL1
1	AHNAK
1	LLGL1
1	SMC3
1	PGAM2
1	LMNA
1	GALK1
1	CSK
1	PTBP1
1	HNRNPF
1	PLIN3
1	IQGAP1
1	CAPS
1	UTRN
1	ANKFY1
1	PGD
1	PDLIM5
1	PHGDH
1	ANXA1
1	TMX1
1	IDH1
1	ANP32B
1	NUDT5
1	RPS6KA5
1	HSPB6
1	CAPN2
1	COTL1
1	NEK7
1	BAG3
1	SWAP70
1	PLCD3
1	2024-09-02
1	GMPR
1	CTNNA1
1	GYG2
1	CDH20
1	ERLIN2
1	CPNE3
1	PSAT1
1	PARP1
1	GFAP
1	LIMS1
1	FNTA
1	NPC2
1	S100B
1	ANXA4
1	ITPR2
1	BBOX1
1	PARVA
1	KCNN3
1	NHLRC2
1	C1orf198
1	YES1
2	HNRNPA2B1
2	DDX17
2	SRRT
2	TPR
2	DHX9
2	LMNB2
2	DHX15
2	SRSF1
2	RANBP2
2	SRSF4
2	SMARCC2
2	HNRNPC
2	SAFB
2	ILF2
2	API5
2	HTATSF1
2	SAP18
2	CBX5
2	GTF2I
2	DEK
2	LUC7L3
2	SRSF3
2	CHD4
2	HDGF
2	ACIN1
2	PDS5B
2	SAFB2
2	EIF4A3
2	MECP2
2	RBBP7
2	BUB3
2	SF3B3
2	PRPF4B
2	SRSF10
2	FAM98B
2	FBL
2	DDX1
2	DNAJC8
2	CBX1
2	PABPN1
2	RTCB
2	SNRPA
2	RBBP4
2	SNRNP70
2	EFTUD2
2	SRSF2
2	ANP32A
2	HNRNPK
2	NXF1
2	HMGN5
2	SNRPD3
2	CDKN1B
[truncated: 424 more rows]

[truncated: 2 more sheets: Table S10, Table S11]
